# Supplementary material for: Crystal structures of (S)-3-{1-[(4-chloro­phen­yl)sulfon­yl]piperidin-2-yl}pyridine, (S)-3-[1-(4-methyl­phen­yl)piperidin-2-yl]pyridine, (S)-3-{1-[(4-meth­oxy­phen­yl)sulfon­yl]piperidin-2-yl}pyridine and (S)-3-{1-[(3,4-di­methyl­phen­yl)sulfon­yl]piperidin-2-yl}pyridine
Source: Acta Crystallogr E Crystallogr Commun. 2026 May 7;82(Pt 6):557–61. doi: 10.1107/S2056989026004524 (PMC13238982; doi:10.1107/S2056989026004524)
Supplement: Supplementary file 1 [file e-82-00557-sup1.cif]

##############################################################################
#                                                                            #
# This CIF contains the data in a paper accepted for publication in          #
# Acta Crystallographica Section E. It conforms to the requirements of       #
# Notes for Authors for Acta Crystallographica Section E, and has been       #
# peer reviewed under the auspices of the IUCr Commission on Journals.       #
#                                                                            #
# Full details of the Crystallographic Information File format               #
# are given in the paper "The Crystallographic Information File (CIF):       #
# a New Standard Archive File for Crystallography" by S. R. Hall, F. H.      #
# Allen and I. D. Brown [Acta Cryst. (1991), A47, 655-685].                  #
#                                                                            #
# The current version of the core CIF dictionary is obtainable from          #
# ftp://ftp.iucr.org/pub/cif_core.dic.                                       #
#                                                                            #
# Software is freely available for graphical display of the structure(s)     #
# in this CIF. For information consult the CIF software page                 #
# http://www.iucr.org/resources/cif/software.                                #
#                                                                            #
# This file may be used for bona fide research purposes within the           #
# scientific community so long as proper attribution is given to the journal # 
# article from which it was obtained.                                        #
#                                                                            #
##############################################################################
data_1
_audit_creation_method     'SHELXL-2019/3'
_chemical_name_systematic
;
(<i>S</i>)-3-{1-[(4-Chlorophenyl)sulfonyl]piperidin-2-yl}pyridine
;
_chemical_name_common     ?
_chemical_formula_moiety     'C16 H17 Cl N2 O2 S'
_chemical_formula_sum     'C16 H17 Cl N2 O2 S'
_chemical_formula_iupac     'C16 H17 Cl N2 O2 S'
_chemical_formula_weight     336.83
_chemical_melting_point     ?
_chemical_absolute_configuration     ad
_space_group_crystal_system     orthorhombic
_space_group_name_H-M_alt     'P 21 21 21'
_space_group_name_Hall     'P 2ac 2ab'
loop_
    _space_group_symop_operation_xyz
    'x, y, z'
    '-x+1/2, -y, z+1/2'
    '-x, y+1/2, -z+1/2'
    'x+1/2, -y+1/2, -z'
_cell_length_a     10.694(2)
_cell_length_b     10.715(2)
_cell_length_c     14.110(3)
_cell_angle_alpha     90
_cell_angle_beta     90
_cell_angle_gamma     90
_cell_volume     1616.8(6)
_cell_formula_units_Z     4
_cell_measurement_reflns_used     9773
_cell_measurement_theta_min     4.1260
_cell_measurement_theta_max     74.2092
_cell_measurement_temperature     294(2)
_exptl_crystal_description     prism
_exptl_crystal_colour     colourless
_exptl_crystal_size_max     0.500
_exptl_crystal_size_mid     0.450
_exptl_crystal_size_min     0.300
_exptl_crystal_density_diffrn     1.384
_exptl_crystal_density_meas     ?
_exptl_crystal_density_method     ?
_exptl_crystal_F_000     704
_exptl_absorpt_coefficient_mu     3.368
_exptl_absorpt_correction_type     multi-scan
_exptl_absorpt_process_details
;
(SADABS; Krause <i>et al.</i>,  2015)
;
_exptl_absorpt_correction_T_min     0.32
_exptl_absorpt_correction_T_max     0.43
_diffrn_ambient_temperature     294(2)
_diffrn_source     'microfocus sealed X-ray tube'
_diffrn_radiation_type     CuK\a
_diffrn_radiation_wavelength     1.54178
_diffrn_measurement_device_type     'Bruker D8 VENTURE dual wavelength Mo/Cu'
_diffrn_measurement_device     'three-circle diffractometer'
_diffrn_measurement_method     '\f and \w scans'
_diffrn_detector     CPAD
_diffrn_detector_area_resol_mean     7.39
_diffrn_reflns_number     50181
_diffrn_reflns_av_R_equivalents     0.0288
_diffrn_reflns_av_unetI/netI     0.0223
_diffrn_reflns_theta_min     5.189
_diffrn_reflns_theta_max     74.346
_diffrn_reflns_theta_full     67.679
_diffrn_measured_fraction_theta_max     0.989
_diffrn_measured_fraction_theta_full     0.988
_diffrn_reflns_limit_h_min     -13
_diffrn_reflns_limit_h_max     13
_diffrn_reflns_limit_k_min     -13
_diffrn_reflns_limit_k_max     13
_diffrn_reflns_limit_l_min     -17
_diffrn_reflns_limit_l_max     17
_refine_special_details     ?
_reflns_number_total     3234
_reflns_number_gt     3222
_reflns_threshold_expression     'I > 2\s(I)'
_refine_ls_structure_factor_coef     Fsqd
_refine_ls_matrix_type     full
_refine_ls_R_factor_all     0.0393
_refine_ls_R_factor_gt     0.0393
_refine_ls_wR_factor_gt     0.1019
_refine_ls_wR_factor_ref     0.1020
_refine_ls_goodness_of_fit_ref     1.055
_refine_ls_restrained_S_all     1.055
_refine_ls_number_reflns     3234
_refine_ls_number_parameters     199
_refine_ls_number_restraints     0
_refine_ls_hydrogen_treatment     constr
_refine_ls_weighting_scheme     calc
_refine_ls_weighting_details
              'w=1/[\s^2^(Fo^2^)+(0.0574P)^2^+0.4484P] where P=(Fo^2^+2Fc^2^)/3'
_atom_sites_solution_hydrogens     geom
_atom_sites_solution_primary     dual
_atom_sites_solution_secondary     dual
_refine_ls_shift/su_max     0.000
_refine_ls_shift/su_mean     0.000
_refine_diff_density_max     0.300
_refine_diff_density_min     -0.439
_refine_ls_extinction_method     none
_refine_ls_extinction_coef     .
_refine_ls_abs_structure_details
;
Flack <i>x</i> determined using 1346 quotients
[(<i>I</i>^+^)-(<i>I</i>^-^)]/[(<i>I</i>^+^)+(<i>I</i>^-^)]
(Parsons <i>et al.</i>,  2013)
;
_refine_ls_abs_structure_Flack     0.094(3)
loop_
    _atom_type_symbol
    _atom_type_description
    _atom_type_scat_dispersion_real
    _atom_type_scat_dispersion_imag
    _atom_type_scat_source
    'C' 'C' 0.0181 0.0091
                         'International Tables Vol C Tables 4.2.6.8 and 6.1.1.4'
    'H' 'H' 0.0000 0.0000
                         'International Tables Vol C Tables 4.2.6.8 and 6.1.1.4'
    'N' 'N' 0.0311 0.0180
                         'International Tables Vol C Tables 4.2.6.8 and 6.1.1.4'
    'O' 'O' 0.0492 0.0322
                         'International Tables Vol C Tables 4.2.6.8 and 6.1.1.4'
    'S' 'S' 0.3331 0.5567
                         'International Tables Vol C Tables 4.2.6.8 and 6.1.1.4'
    'Cl' 'Cl' 0.3639 0.7018
                         'International Tables Vol C Tables 4.2.6.8 and 6.1.1.4'
_computing_data_collection
;
APEX5 (Bruker, 2012)
;
_computing_cell_refinement
;
SAINT (Bruker, 2012)
;
_computing_data_reduction
;
SAINT (Bruker, 2012)
;
_computing_structure_solution
;
<i>SHELXT2018/2</i> (Sheldrick, 2015a)
;
_computing_structure_refinement
;
<i>SHELXL2019/3</i> (Sheldrick, 2015b)
;
_computing_molecular_graphics
;
XP in SHELXTL (Sheldrick, 2008) and Mercury (Macrae <i>et al.</i>,
2020)
;
_computing_publication_material
;
PLATON (Spek, 2020) and publCIF (Westrip, 2010)
;
loop_
    _atom_site_type_symbol
    _atom_site_label
    _atom_site_fract_x
    _atom_site_fract_y
    _atom_site_fract_z
    _atom_site_U_iso_or_equiv
    _atom_site_adp_type
    _atom_site_calc_flag
    _atom_site_occupancy
    _atom_site_disorder_assembly
    _atom_site_disorder_group
    S S1 0.78885(6) 0.66179(6) 0.48625(4) 0.04518(19) Uani d 1 . .
    Cl Cl1 0.82268(11) 1.15407(11) 0.25168(8) 0.0926(4) Uani d 1 . .
    O O1 0.7158(3) 0.6849(2) 0.56915(13) 0.0642(6) Uani d 1 . .
    O O2 0.9117(2) 0.6108(2) 0.4948(2) 0.0731(7) Uani d 1 . .
    N N1 0.3482(4) 0.3020(4) 0.4288(3) 0.0849(11) Uani d 1 . .
    N N1' 0.7089(2) 0.5681(2) 0.41990(15) 0.0406(5) Uani d 1 . .
    C C2 0.4014(3) 0.4113(4) 0.4065(3) 0.0643(9) Uani d 1 . .
    H H2 0.359882 0.463138 0.364013 0.077 Uiso calc 1 . .
    C C3 0.5152(3) 0.4518(3) 0.4432(2) 0.0457(6) Uani d 1 . .
    C C4 0.5723(4) 0.3748(3) 0.5077(2) 0.0620(8) Uani d 1 . .
    H H4 0.646868 0.398968 0.536173 0.074 Uiso calc 1 . .
    C C5 0.5184(5) 0.2607(4) 0.5303(3) 0.0776(11) Uani d 1 . .
    H H5 0.557477 0.206614 0.572456 0.093 Uiso calc 1 . .
    C C6 0.4083(5) 0.2297(4) 0.4899(4) 0.0817(13) Uani d 1 . .
    H H6 0.372584 0.153400 0.505841 0.098 Uiso calc 1 . .
    C C2' 0.5711(2) 0.5783(3) 0.4172(2) 0.0450(6) Uani d 1 . .
    H H2'A 0.545691 0.638507 0.465762 0.054 Uiso calc 1 . .
    C C3' 0.5304(4) 0.6293(4) 0.3211(3) 0.0808(13) Uani d 1 . .
    H H3'A 0.557074 0.715537 0.315568 0.097 Uiso calc 1 . .
    H H3'B 0.439910 0.627501 0.317113 0.097 Uiso calc 1 . .
    C C4' 0.5852(5) 0.5542(6) 0.2392(3) 0.0984(18) Uani d 1 . .
    H H4'A 0.554452 0.469097 0.241802 0.118 Uiso calc 1 . .
    H H4'B 0.559108 0.590475 0.179400 0.118 Uiso calc 1 . .
    C C5' 0.7247(5) 0.5543(5) 0.2453(3) 0.0894(14) Uani d 1 . .
    H H5'A 0.755575 0.638741 0.237147 0.107 Uiso calc 1 . .
    H H5'B 0.758889 0.503317 0.194713 0.107 Uiso calc 1 . .
    C C6' 0.7677(3) 0.5041(3) 0.3396(2) 0.0599(8) Uani d 1 . .
    H H6'A 0.748388 0.415765 0.342963 0.072 Uiso calc 1 . .
    H H6'B 0.857766 0.513171 0.344197 0.072 Uiso calc 1 . .
    C C7 0.8030(2) 0.8051(2) 0.42494(19) 0.0424(5) Uani d 1 . .
    C C8 0.9004(3) 0.8207(3) 0.3612(3) 0.0574(8) Uani d 1 . .
    H H8 0.960987 0.759082 0.354115 0.069 Uiso calc 1 . .
    C C9 0.9062(4) 0.9289(4) 0.3083(3) 0.0680(9) Uani d 1 . .
    H H9 0.970115 0.940354 0.264489 0.082 Uiso calc 1 . .
    C C10 0.8171(3) 1.0196(3) 0.3209(2) 0.0587(8) Uani d 1 . .
    C C11 0.7225(3) 1.0061(3) 0.3849(3) 0.0596(7) Uani d 1 . .
    H H11 0.663730 1.069156 0.393154 0.071 Uiso calc 1 . .
    C C12 0.7150(3) 0.8969(3) 0.4374(2) 0.0522(6) Uani d 1 . .
    H H12 0.650597 0.885872 0.480863 0.063 Uiso calc 1 . .
loop_
    _atom_site_aniso_label
    _atom_site_aniso_U_11
    _atom_site_aniso_U_22
    _atom_site_aniso_U_33
    _atom_site_aniso_U_12
    _atom_site_aniso_U_13
    _atom_site_aniso_U_23
    S1 0.0438(3) 0.0471(3) 0.0446(3) -0.0057(3) -0.0095(3) 0.0027(3)
    Cl1 0.0952(8) 0.0797(6) 0.1027(8) -0.0302(6) -0.0210(6) 0.0445(6)
    O1 0.0915(16) 0.0653(13) 0.0358(9) -0.0170(13) 0.0048(11) -0.0063(9)
    O2 0.0457(11) 0.0698(14) 0.104(2) 0.0008(10) -0.0306(13) 0.0130(14)
    N1 0.080(2) 0.079(2) 0.096(2) -0.0393(18) 0.008(2) -0.007(2)
    N1' 0.0352(10) 0.0437(11) 0.0430(10) -0.0005(9) 0.0010(9) -0.0058(9)
    C2 0.0530(17) 0.067(2) 0.073(2) -0.0170(16) -0.0035(16) 0.0014(17)
    C3 0.0430(13) 0.0475(14) 0.0467(13) -0.0068(11) 0.0072(11) -0.0054(11)
    C4 0.0677(19) 0.0587(17) 0.0595(18) -0.0078(14) 0.0022(15) 0.0091(15)
    C5 0.099(3) 0.062(2) 0.072(2) -0.007(2) 0.017(2) 0.0197(19)
    C6 0.102(3) 0.061(2) 0.082(3) -0.027(2) 0.030(2) -0.001(2)
    C2' 0.0352(12) 0.0430(13) 0.0568(15) -0.0002(10) -0.0013(11) 0.0011(12)
    C3' 0.060(2) 0.076(2) 0.106(3) -0.0196(18) -0.034(2) 0.042(2)
    C4' 0.114(4) 0.135(4) 0.0460(18) -0.056(3) -0.025(2) 0.022(2)
    C5' 0.115(3) 0.107(3) 0.0457(17) -0.044(3) 0.015(2) -0.0083(19)
    C6' 0.0606(19) 0.0631(18) 0.0559(16) -0.0027(15) 0.0172(14) -0.0162(14)
    C7 0.0364(12) 0.0451(12) 0.0457(12) -0.0089(10) -0.0044(10) 0.0014(10)
    C8 0.0390(13) 0.0601(18) 0.0731(19) -0.0042(13) 0.0102(13) 0.0010(15)
    C9 0.0545(18) 0.078(2) 0.071(2) -0.0210(17) 0.0160(16) 0.0097(18)
    C10 0.0556(18) 0.0560(16) 0.0646(18) -0.0188(14) -0.0127(14) 0.0121(14)
    C11 0.0514(17) 0.0506(15) 0.077(2) 0.0018(14) -0.0025(16) 0.0047(15)
    C12 0.0436(13) 0.0533(15) 0.0597(16) -0.0031(12) 0.0055(13) -0.0002(12)
_geom_special_details
;
 All esds (except the esd in the dihedral angle between two l.s. planes)
 are estimated using the full covariance matrix.  The cell esds are taken
 into account individually in the estimation of esds in distances, angles
 and torsion angles; correlations between esds in cell parameters are only
 used when they are defined by crystal symmetry.  An approximate (isotropic)
 treatment of cell esds is used for estimating esds involving l.s. planes.
;
loop_
    _geom_bond_atom_site_label_1
    _geom_bond_atom_site_label_2
    _geom_bond_site_symmetry_2
    _geom_bond_distance
    _geom_bond_publ_flag
    S1 O2 . 1.428(2) ?
    S1 O1 . 1.428(2) ?
    S1 N1' . 1.617(2) ?
    S1 C7 . 1.769(3) ?
    Cl1 C10 . 1.741(3) ?
    N1 C6 . 1.326(7) ?
    N1 C2 . 1.339(5) ?
    N1' C6' . 1.466(3) ?
    N1' C2' . 1.478(3) ?
    C2 C3 . 1.392(4) ?
    C2 H2 . 0.9300 ?
    C3 C4 . 1.371(5) ?
    C3 C2' . 1.526(4) ?
    C4 C5 . 1.389(5) ?
    C4 H4 . 0.9300 ?
    C5 C6 . 1.350(7) ?
    C5 H5 . 0.9300 ?
    C6 H6 . 0.9300 ?
    C2' C3' . 1.525(5) ?
    C2' H2'A . 0.9800 ?
    C3' C4' . 1.525(8) ?
    C3' H3'A . 0.9700 ?
    C3' H3'B . 0.9700 ?
    C4' C5' . 1.494(8) ?
    C4' H4'A . 0.9700 ?
    C4' H4'B . 0.9700 ?
    C5' C6' . 1.507(6) ?
    C5' H5'A . 0.9700 ?
    C5' H5'B . 0.9700 ?
    C6' H6'A . 0.9700 ?
    C6' H6'B . 0.9700 ?
    C7 C12 . 1.372(4) ?
    C7 C8 . 1.387(4) ?
    C8 C9 . 1.380(5) ?
    C8 H8 . 0.9300 ?
    C9 C10 . 1.373(6) ?
    C9 H9 . 0.9300 ?
    C10 C11 . 1.364(5) ?
    C11 C12 . 1.387(4) ?
    C11 H11 . 0.9300 ?
    C12 H12 . 0.9300 ?
loop_
    _geom_angle_atom_site_label_1
    _geom_angle_atom_site_label_2
    _geom_angle_atom_site_label_3
    _geom_angle_site_symmetry_1
    _geom_angle_site_symmetry_3
    _geom_angle
    _geom_angle_publ_flag
    O2 S1 O1 . . 120.04(18) ?
    O2 S1 N1' . . 107.32(14) ?
    O1 S1 N1' . . 107.00(14) ?
    O2 S1 C7 . . 107.15(14) ?
    O1 S1 C7 . . 107.28(14) ?
    N1' S1 C7 . . 107.51(12) ?
    C6 N1 C2 . . 117.2(4) ?
    C6' N1' C2' . . 116.2(2) ?
    C6' N1' S1 . . 120.7(2) ?
    C2' N1' S1 . . 119.75(18) ?
    N1 C2 C3 . . 123.8(4) ?
    N1 C2 H2 . . 118.1 ?
    C3 C2 H2 . . 118.1 ?
    C4 C3 C2 . . 116.6(3) ?
    C4 C3 C2' . . 121.3(3) ?
    C2 C3 C2' . . 122.0(3) ?
    C3 C4 C5 . . 119.8(4) ?
    C3 C4 H4 . . 120.1 ?
    C5 C4 H4 . . 120.1 ?
    C6 C5 C4 . . 118.8(4) ?
    C6 C5 H5 . . 120.6 ?
    C4 C5 H5 . . 120.6 ?
    N1 C6 C5 . . 123.7(4) ?
    N1 C6 H6 . . 118.2 ?
    C5 C6 H6 . . 118.2 ?
    N1' C2' C3' . . 109.5(3) ?
    N1' C2' C3 . . 108.6(2) ?
    C3' C2' C3 . . 114.9(3) ?
    N1' C2' H2'A . . 107.9 ?
    C3' C2' H2'A . . 107.9 ?
    C3 C2' H2'A . . 107.9 ?
    C2' C3' C4' . . 112.0(3) ?
    C2' C3' H3'A . . 109.2 ?
    C4' C3' H3'A . . 109.2 ?
    C2' C3' H3'B . . 109.2 ?
    C4' C3' H3'B . . 109.2 ?
    H3'A C3' H3'B . . 107.9 ?
    C5' C4' C3' . . 109.8(3) ?
    C5' C4' H4'A . . 109.7 ?
    C3' C4' H4'A . . 109.7 ?
    C5' C4' H4'B . . 109.7 ?
    C3' C4' H4'B . . 109.7 ?
    H4'A C4' H4'B . . 108.2 ?
    C4' C5' C6' . . 110.8(3) ?
    C4' C5' H5'A . . 109.5 ?
    C6' C5' H5'A . . 109.5 ?
    C4' C5' H5'B . . 109.5 ?
    C6' C5' H5'B . . 109.5 ?
    H5'A C5' H5'B . . 108.1 ?
    N1' C6' C5' . . 112.6(3) ?
    N1' C6' H6'A . . 109.1 ?
    C5' C6' H6'A . . 109.1 ?
    N1' C6' H6'B . . 109.1 ?
    C5' C6' H6'B . . 109.1 ?
    H6'A C6' H6'B . . 107.8 ?
    C12 C7 C8 . . 120.8(3) ?
    C12 C7 S1 . . 120.1(2) ?
    C8 C7 S1 . . 119.1(2) ?
    C9 C8 C7 . . 119.0(3) ?
    C9 C8 H8 . . 120.5 ?
    C7 C8 H8 . . 120.5 ?
    C10 C9 C8 . . 119.6(3) ?
    C10 C9 H9 . . 120.2 ?
    C8 C9 H9 . . 120.2 ?
    C11 C10 C9 . . 121.7(3) ?
    C11 C10 Cl1 . . 119.0(3) ?
    C9 C10 Cl1 . . 119.3(3) ?
    C10 C11 C12 . . 119.1(3) ?
    C10 C11 H11 . . 120.5 ?
    C12 C11 H11 . . 120.5 ?
    C7 C12 C11 . . 119.8(3) ?
    C7 C12 H12 . . 120.1 ?
    C11 C12 H12 . . 120.1 ?
loop_
    _geom_torsion_atom_site_label_1
    _geom_torsion_atom_site_label_2
    _geom_torsion_atom_site_label_3
    _geom_torsion_atom_site_label_4
    _geom_torsion_site_symmetry_1
    _geom_torsion_site_symmetry_2
    _geom_torsion_site_symmetry_3
    _geom_torsion_site_symmetry_4
    _geom_torsion
    _geom_torsion_publ_flag
    O2 S1 N1' C6' . . . . -36.4(3) ?
    O1 S1 N1' C6' . . . . -166.5(2) ?
    C7 S1 N1' C6' . . . . 78.6(3) ?
    O2 S1 N1' C2' . . . . 164.8(2) ?
    O1 S1 N1' C2' . . . . 34.8(2) ?
    C7 S1 N1' C2' . . . . -80.2(2) ?
    C6 N1 C2 C3 . . . . 0.4(6) ?
    N1 C2 C3 C4 . . . . -1.8(5) ?
    N1 C2 C3 C2' . . . . -178.9(3) ?
    C2 C3 C4 C5 . . . . 2.4(5) ?
    C2' C3 C4 C5 . . . . 179.6(3) ?
    C3 C4 C5 C6 . . . . -1.9(6) ?
    C2 N1 C6 C5 . . . . 0.2(7) ?
    C4 C5 C6 N1 . . . . 0.5(7) ?
    C6' N1' C2' C3' . . . . -49.9(4) ?
    S1 N1' C2' C3' . . . . 109.8(3) ?
    C6' N1' C2' C3 . . . . 76.3(3) ?
    S1 N1' C2' C3 . . . . -124.0(2) ?
    C4 C3 C2' N1' . . . . 34.0(4) ?
    C2 C3 C2' N1' . . . . -149.0(3) ?
    C4 C3 C2' C3' . . . . 157.0(3) ?
    C2 C3 C2' C3' . . . . -26.0(4) ?
    N1' C2' C3' C4' . . . . 52.9(4) ?
    C3 C2' C3' C4' . . . . -69.6(4) ?
    C2' C3' C4' C5' . . . . -57.9(5) ?
    C3' C4' C5' C6' . . . . 56.6(5) ?
    C2' N1' C6' C5' . . . . 50.8(4) ?
    S1 N1' C6' C5' . . . . -108.7(3) ?
    C4' C5' C6' N1' . . . . -52.9(5) ?
    O2 S1 C7 C12 . . . . -154.5(2) ?
    O1 S1 C7 C12 . . . . -24.4(3) ?
    N1' S1 C7 C12 . . . . 90.4(2) ?
    O2 S1 C7 C8 . . . . 28.5(3) ?
    O1 S1 C7 C8 . . . . 158.6(2) ?
    N1' S1 C7 C8 . . . . -86.6(3) ?
    C12 C7 C8 C9 . . . . -1.6(5) ?
    S1 C7 C8 C9 . . . . 175.4(3) ?
    C7 C8 C9 C10 . . . . 1.1(5) ?
    C8 C9 C10 C11 . . . . 0.3(5) ?
    C8 C9 C10 Cl1 . . . . -178.3(3) ?
    C9 C10 C11 C12 . . . . -1.1(5) ?
    Cl1 C10 C11 C12 . . . . 177.4(3) ?
    C8 C7 C12 C11 . . . . 0.8(5) ?
    S1 C7 C12 C11 . . . . -176.2(2) ?
    C10 C11 C12 C7 . . . . 0.6(5) ?
loop_
    _geom_hbond_atom_site_label_D
    _geom_hbond_atom_site_label_H
    _geom_hbond_atom_site_label_A
    _geom_hbond_site_symmetry_A
    _geom_hbond_distance_DH
    _geom_hbond_distance_HA
    _geom_hbond_distance_DA
    _geom_hbond_angle_DHA
    _geom_hbond_publ_flag
    C12 H12 O2 4_466 0.93 2.58 3.383(4) 145 y
    C3' H3'B Cl1 3_645 0.97 2.98 3.923(4) 163 y
    C8 H8 Cl1 3_745 0.93 2.97 3.807(3) 150 y
    C2' H2'A O1 1_555 0.98 2.38 2.880(4) 111 y
_shelx_space_group_comment
;
The symmetry employed for this shelxl refinement is uniquely defined
by the following loop, which should always be used as a source of
symmetry information in preference to the above space-group names.
They are only intended as comments.
;
_shelx_estimated_absorpt_T_min     0.284
_shelx_estimated_absorpt_T_max     0.431
_shelx_hkl_file
;
   3   0   0    0.80    0.50
   3   0   0    0.40    0.50
   3   0   0    1.00    0.50
   3   0   0    0.80    0.30
  -4   0   0 1027.40   50.29
   5   0   0    0.20    0.30
  -5   0   0    0.20    0.40
  -5   0   0   -0.20    0.40
  -6   0   0  869.91   33.00
   6   0   0  855.21   33.50
   7   0   0    1.30    0.50
  -7   0   0    3.00    1.10
  -7   0   0    0.10    0.50
  -8   0   0 1070.99   43.10
   8   0   0 1092.69   42.20
   8   0   0 1080.79   43.10
  -8   0   0 1121.09   43.90
  -8   0   0 1136.49   44.30
  -8   0   0 1115.59   41.90
   9   0   0    0.10    0.40
   9   0   0    1.30    0.70
  -9   0   0    0.80    1.00
  -9   0   0    0.50    0.70
  -9   0   0    0.50    0.60
  -9   0   0    0.10    1.70
 -10   0   0 1109.99   42.70
 -10   0   0 1142.49   42.50
  10   0   0 1121.19   42.50
  10   0   0 1079.89   41.80
 -10   0   0 1131.59   42.50
 -10   0   0 1068.29   44.90
  10   0   0 1086.99   42.80
 -10   0   0 1132.19   42.70
 -10   0   0 1131.39   42.70
  10   0   0 1136.29   44.60
 -10   0   0 1125.59   42.50
 -11   0   0    0.00    0.50
 -11   0   0    1.60    0.90
 -11   0   0    0.30    0.60
  11   0   0   -0.20    0.60
 -11   0   0    1.90    0.90
  11   0   0    0.40    0.70
 -11   0   0    0.50    0.60
 -12   0   0   35.50    2.30
 -12   0   0   36.60    2.30
  12   0   0   33.40    2.40
  12   0   0   36.00    2.40
 -12   0   0   35.40    2.10
 -12   0   0   35.00    2.40
 -12   0   0   38.70    2.60
  13   0   0    0.30    0.50
 -13   0   0   -0.20    0.60
   0   1   0    1.20    0.20
   0   1   0    1.10    0.30
  -2  -1   0 1035.40   45.40
   3   1   0    5.40    0.90
  -3   1   0    5.00    0.70
   3   1   0    5.60    1.00
  -3  -1   0    5.60    0.80
  -3   1   0    3.80    0.90
   3  -1   0    5.00    0.70
  -4  -1   0 1135.69   52.79
  -5  -1   0 4699.73  185.28
  -6  -1   0   51.39    3.90
  -6   1   0   62.99    3.70
  -6  -1   0   59.79    3.00
   6  -1   0   50.19    3.50
  -6  -1   0   51.39    2.90
  -6  -1   0   49.70    3.80
   6   1   0   55.89    3.70
   7   1   0   42.10    3.20
  -7   1   0   40.00    3.40
  -7  -1   0   37.10    2.40
  -7  -1   0   38.70    2.50
  -7   1   0   39.90    3.30
  -7  -1   0   41.80    3.70
   7  -1   0   40.60    3.20
  -7   1   0   36.30    2.40
  -7  -1   0   39.10    3.50
  -8   1   0  505.85   22.00
  -8   1   0  492.25   22.20
  -8  -1   0  527.45   22.60
  -8   1   0  498.85   20.30
  -8  -1   0  512.85   20.50
   8   1   0  521.45   21.60
   8   1   0  535.05   22.40
  -8  -1   0  502.05   22.70
  -8  -1   0  511.35   21.00
   8  -1   0  517.35   21.70
  -8  -1   0  565.54   22.40
  -9  -1   0    1.30    0.80
  -9  -1   0    1.00    0.70
   9  -1   0    0.30    0.80
  -9  -1   0    1.50    1.20
  -9   1   0    0.30    0.60
   9  -1   0    2.00    1.00
   9   1   0    0.40    0.80
  -9   1   0    0.40    0.60
  -9  -1   0    2.10    1.30
   9   1   0    0.70    0.60
   9  -1   0    0.40    0.70
  -9   1   0    3.00    1.30
  -9   1   0    2.20    1.30
  -9   1   0    0.30    0.70
  -9   1   0    0.60    0.90
   9  -1   0    1.60    0.70
   9   1   0    1.10    0.60
   9  -1   0    1.00    0.80
  -9  -1   0    0.80    0.80
  -9  -1   0    0.70    0.80
  10  -1   0   48.80    3.50
 -10   1   0   50.39    3.20
 -10   1   0   46.50    3.10
  10  -1   0   50.59    3.10
  10  -1   0   47.10    3.30
 -10   1   0   44.10    3.10
 -10   1   0   48.60    3.20
  10   1   0   50.99    3.40
  10   1   0   49.50    3.20
 -10  -1   0   48.10    3.20
 -10   1   0   49.50    3.40
  10  -1   0   51.09    4.50
 -10  -1   0   46.50    3.30
 -10   1   0   49.60    4.60
 -10  -1   0   47.60    3.20
 -10  -1   0   50.89    3.40
 -10  -1   0   48.90    4.80
  10  -1   0   47.90    3.30
  10   1   0   50.49    4.30
  11   1   0    8.00    1.30
  11   1   0    7.30    1.30
 -11   1   0    7.40    1.20
 -11   1   0    8.70    1.40
 -11  -1   0    5.90    1.10
  11  -1   0    7.00    1.30
 -11   1   0    6.90    1.20
  11  -1   0    8.00    1.40
 -11  -1   0    7.70    1.30
 -11  -1   0    7.50    1.40
 -11   1   0    9.10    1.30
 -11   1   0    6.00    1.10
 -11  -1   0    7.60    1.30
  12   1   0    6.20    1.00
 -12  -1   0    4.90    1.00
  12  -1   0    4.20    1.00
 -12   1   0    4.30    0.90
 -12  -1   0    5.20    0.90
 -12   1   0    4.90    0.90
 -12  -1   0    4.50    0.90
  12   1   0    4.60    0.90
  12  -1   0    4.80    1.00
 -12   1   0    4.10    0.90
 -12  -1   0    5.20    1.10
 -12   1   0    5.40    1.10
 -13   1   0   29.60    1.70
  13   1   0   29.20    1.80
 -13   1   0   31.60    1.80
  13  -1   0   32.10    1.90
 -13  -1   0   31.60    1.90
 -13  -1   0   32.80    2.00
 -13   1   0   32.20    1.90
   0  -2   0  425.16   22.40
   1  -2   0  413.16   16.20
   2   2   0  100.09    4.60
   2   2   0  102.99    4.90
   2  -2   0  111.09    4.50
   2  -2   0   89.09    4.90
   2  -2   0   96.09    4.90
   2  -2   0  102.29    4.40
  -3  -2   0 4004.30  151.48
   3  -2   0 3836.82  146.39
   4  -2   0  224.38   10.70
   4  -2   0  231.08    9.70
   4   2   0  230.58   10.90
   4   2   0  232.28   10.40
  -4   2   0  218.58    9.50
   4  -2   0  218.58    9.40
   4   2   0  236.68    9.60
  -4  -2   0  234.68   11.50
  -4  -2   0  213.28    9.00
  -4   2   0  213.58   10.70
   4  -2   0  227.48    9.30
  -4   2   0  219.58   10.70
  -5  -2   0  774.62   29.10
   5  -2   0  733.23   29.30
  -5   2   0  779.22   29.30
   5   2   0  786.32   31.10
   5  -2   0  723.03   29.30
   5   2   0  776.32   31.80
  -6   2   0  475.25   19.40
  -6  -2   0  486.25   19.50
  -6   2   0  485.05   20.00
  -6   2   0  533.45   20.70
  -6  -2   0  494.35   21.00
  -6   2   0  521.05   20.40
   6   2   0  515.25   20.70
  -6  -2   0  491.55   21.20
   6  -2   0  533.15   22.40
  -7   2   0   23.40    2.40
   7  -2   0   17.40    2.10
  -7  -2   0   18.90    2.60
   7   2   0   18.90    2.10
  -7  -2   0   16.60    1.60
  -7  -2   0   21.00    1.80
  -7   2   0   22.90    1.70
  -7  -2   0   17.10    2.40
  -8  -2   0   65.99    3.60
  -8   2   0   68.19    4.80
  -8   2   0   70.19    3.80
  -8  -2   0   62.59    3.80
   8  -2   0   69.29    4.00
   8   2   0   65.69    4.60
  -8  -2   0   72.69    4.00
  -8  -2   0   63.09    5.10
  -8   2   0   66.09    3.60
   8   2   0   63.89    3.70
  -8   2   0   68.39    5.00
  -8  -2   0   64.69    5.30
   8  -2   0   68.69    4.80
  -8  -2   0   66.49    3.70
   9  -2   0   15.00    2.30
  -9   2   0   15.30    2.40
  -9  -2   0   16.00    2.50
  -9  -2   0   13.70    1.90
   9   2   0   12.70    1.40
   9  -2   0   13.10    2.00
   9  -2   0   14.80    2.40
   9   2   0   14.80    1.80
   9   2   0   14.70    2.20
  -9  -2   0   12.40    2.80
  -9  -2   0   13.60    1.90
  -9   2   0   14.90    1.70
  -9  -2   0   13.60    1.90
  -9  -2   0   13.40    1.60
  -9  -2   0   15.20    1.80
  -9  -2   0   14.60    1.80
  -9  -2   0   16.70    2.70
   9  -2   0   14.50    1.90
  -9   2   0   13.30    1.80
  -9   2   0   13.10    1.90
   9   2   0   13.80    1.80
   9  -2   0   10.80    1.80
  -9   2   0   12.20    2.40
  -9   2   0   12.00    2.00
  10  -2   0   17.50    1.80
 -10   2   0   19.20    1.90
  10   2   0   18.60    2.90
  10  -2   0   20.00    2.10
 -10  -2   0   17.80    3.10
 -10  -2   0   19.00    2.00
  10   2   0   17.00    1.70
 -10  -2   0   17.90    1.80
 -10   2   0   19.00    1.80
 -10  -2   0   19.00    1.80
 -10  -2   0   18.30    1.90
  10  -2   0   17.40    2.70
  10  -2   0   18.80    2.10
 -10   2   0   19.30    1.80
 -10   2   0   19.10    2.00
 -10  -2   0   18.50    1.80
 -10   2   0   17.50    2.80
  10   2   0   18.90    1.90
 -10  -2   0   14.40    2.50
  10  -2   0   18.20    1.90
 -11  -2   0    4.50    1.00
 -11  -2   0    4.60    1.00
  11   2   0    4.20    1.00
 -11  -2   0    3.20    0.90
 -11   2   0    4.30    0.80
  11   2   0    3.20    0.90
 -11   2   0    4.30    0.90
  11  -2   0    3.90    0.80
 -11   2   0    3.40    0.90
 -11  -2   0    4.10    1.10
  11  -2   0    4.80    1.10
 -11   2   0    4.40    1.10
 -11  -2   0    4.20    1.00
  11  -2   0    4.80    1.10
 -12   2   0   27.30    1.90
 -12  -2   0   23.60    1.80
 -12   2   0   24.20    2.20
 -12  -2   0   25.40    1.80
  12   2   0   24.20    1.80
  12  -2   0   23.60    1.90
  12  -2   0   22.50    1.90
  12   2   0   23.70    1.80
 -12  -2   0   21.20    2.70
 -12   2   0   23.10    1.80
 -12  -2   0   23.40    1.80
 -13   2   0    3.50    0.60
  13   2   0    3.10    0.60
 -13  -2   0    2.00    0.60
  13  -2   0    3.30    0.60
   0  -3   0    0.60    0.30
   0   3   0    0.30    0.30
   0  -3   0    1.10    0.40
   0   3   0    0.50    0.40
   0  -3   0    0.90    0.40
   1   3   0   11.30    1.20
   1   3   0   12.40    1.10
  -1  -3   0   11.50    1.00
   1  -3   0   11.80    1.30
   1  -3   0   10.60    1.50
   1  -3   0   10.00    1.00
   1  -3   0   12.30    1.20
   1  -3   0   11.80    1.50
   2  -3   0  188.48    8.20
  -2   3   0  205.08    8.30
  -2  -3   0  202.38    8.60
   2   3   0  209.08    9.10
  -2  -3   0  204.48    8.60
   2   3   0  208.08    8.80
  -2   3   0  197.98    8.20
   2  -3   0  179.78    8.90
   2  -3   0  181.88    8.20
   3   3   0  171.38    7.50
  -3   3   0  173.48    7.50
   3  -3   0  178.78    7.60
   3  -3   0  187.38    7.70
   3  -3   0  179.98    8.70
   3   3   0  172.28    8.60
  -3  -3   0  179.38    8.00
   3  -3   0  180.68    8.00
   3   3   0  169.18    8.20
  -3  -3   0  182.88    8.10
  -3   3   0  173.38    7.50
   4  -3   0  753.12   29.40
   4  -3   0  756.22   31.20
   4   3   0  785.52   29.30
  -4   3   0  792.32   30.30
   5   3   0 1324.27   49.20
   5  -3   0 1220.78   50.19
   5  -3   0 1264.17   47.90
  -6  -3   0  759.32   29.50
  -6  -3   0  761.22   31.40
  -6  -3   0  757.22   31.30
   6  -3   0  765.72   30.40
   6   3   0  799.92   30.40
  -6  -3   0  754.82   29.50
  -6   3   0  776.82   30.40
   6   3   0  797.42   33.70
  -6   3   0  774.62   30.10
  -7  -3   0   29.20    3.20
  -7  -3   0   28.10    2.20
  -7   3   0   26.60    2.50
  -7  -3   0   28.20    2.20
   7   3   0   28.00    2.40
  -7   3   0   25.70    2.00
  -7   3   0   27.90    2.80
  -7  -3   0   27.90    3.30
   7   3   0   27.30    1.90
   7  -3   0   28.80    2.70
   7   3   0   32.30    2.80
  -7  -3   0   28.00    2.30
  -7   3   0   28.80    2.70
  -8   3   0    1.60    1.00
  -8   3   0    4.10    0.90
  -8  -3   0    3.00    0.80
  -8  -3   0    3.20    1.50
  -8   3   0    2.50    1.10
   8  -3   0    2.40    0.90
  -8   3   0    2.90    1.10
   8  -3   0    2.40    0.80
  -8  -3   0    2.80    1.30
   8   3   0    1.90    0.70
   8   3   0    1.60    0.60
  -8  -3   0    5.20    1.10
  -8  -3   0    4.50    1.00
  -8  -3   0    2.10    0.80
   9   3   0   38.50    2.60
  -9  -3   0   42.60    3.10
  -9   3   0   39.50    2.80
   9   3   0   37.40    3.00
   9  -3   0   41.10    3.00
   9  -3   0   39.30    4.20
  -9  -3   0   40.90    3.10
  -9  -3   0   39.40    3.00
  -9   3   0   41.00    3.00
   9   3   0   37.50    2.60
  -9  -3   0   38.50    4.20
  -9  -3   0   42.20    2.70
   9  -3   0   43.50    3.10
  -9  -3   0   41.70    2.90
  -9  -3   0   43.10    3.00
   9  -3   0   39.20    3.40
   9  -3   0   40.80    3.50
  -9   3   0   38.60    2.80
  -9   3   0   39.70    2.70
  -9  -3   0   38.60    3.10
  -9   3   0   40.30    3.80
  -9  -3   0   33.60    2.80
   9   3   0   40.80    3.70
 -10  -3   0    7.00    1.50
 -10   3   0    5.90    1.10
 -10  -3   0    7.00    1.10
 -10  -3   0    6.40    1.20
  10  -3   0    8.70    2.00
 -10   3   0    5.30    1.40
  10   3   0    7.50    1.30
 -10  -3   0    6.50    1.50
  10  -3   0    7.30    1.90
 -10   3   0    5.90    1.80
  10   3   0    7.60    1.00
 -10  -3   0    6.60    1.50
 -10   3   0    6.00    1.20
  10  -3   0    6.70    1.30
 -10  -3   0    8.60    2.20
 -10  -3   0    6.30    1.10
  10   3   0    8.10    1.60
 -10  -3   0    5.80    1.40
 -10  -3   0    7.00    1.40
  11   3   0   59.09    3.30
  11  -3   0   59.99    3.30
  11   3   0   63.49    3.60
 -11   3   0   61.19    3.40
 -11  -3   0   57.69    3.80
  11  -3   0   63.09    4.10
 -11   3   0   54.09    4.70
 -11  -3   0   66.59    3.70
 -11  -3   0   56.19    4.90
 -11  -3   0   60.79    3.50
  11  -3   0   61.09    3.70
 -11   3   0   54.29    4.00
  12  -3   0    0.40    0.60
  12   3   0    1.80    0.70
  12   3   0    1.80    0.70
 -12  -3   0    0.80    0.50
  12  -3   0    1.80    0.70
 -12  -3   0    1.50    0.80
 -12  -3   0    1.10    0.60
 -12   3   0    1.70    0.60
 -12  -3   0    1.40    0.60
  13  -3   0   53.49    2.80
  13   3   0   63.89    2.90
 -13   3   0   56.59    2.70
 -13  -3   0   56.99    2.70
   0  -4   0 3390.26  135.69
   1  -4   0   40.10    2.60
   1   4   0   42.40    2.70
  -1  -4   0   38.90    2.50
   1  -4   0   40.90    2.50
  -1   4   0   45.70    2.70
  -1  -4   0   43.70    2.80
   1  -4   0   38.00    2.40
  -1  -4   0   38.00    2.30
   1  -4   0   36.60    2.70
   1   4   0   42.30    2.90
  -1  -4   0   43.10    2.80
  -2   4   0   11.40    1.90
   2  -4   0   10.00    1.90
  -2  -4   0   11.60    1.90
   2  -4   0   11.00    1.40
   2  -4   0   11.10    1.70
  -2   4   0   11.80    1.50
   3  -4   0 1326.57   51.49
  -4   4   0  283.37   11.70
  -4   4   0  279.57   11.40
   4  -4   0  271.67   13.60
   4  -4   0  271.87   11.50
   4  -4   0  267.97   11.80
   4  -4   0  276.57   11.80
  -4   4   0  285.77   11.70
  -4  -4   0  294.47   12.60
   4   4   0  284.17   13.20
  -4  -4   0  263.87   11.10
  -4   4   0  273.17   11.60
   4  -4   0  272.97   11.80
  -4  -4   0  291.87   11.30
   4  -4   0  255.17   11.40
  -4  -4   0  279.37   11.20
   4   4   0  279.17   11.30
   4  -4   0  254.67   11.40
  -4  -4   0  297.27   12.70
   4   4   0  286.97   13.80
   4  -4   0  275.87   12.40
   5  -4   0  541.25   22.30
  -5  -4   0  587.74   23.80
   5  -4   0  532.35   24.90
   5  -4   0  549.54   22.50
   5   4   0  552.44   25.40
  -5   4   0  601.34   22.70
  -5  -4   0  585.14   22.10
  -5   4   0  570.34   22.60
   5  -4   0  544.35   22.20
  -5  -4   0  593.34   24.00
   5   4   0  560.04   22.10
  -5   4   0  589.24   22.20
  -5   4   0  599.44   22.80
   5  -4   0  550.74   23.20
  -5  -4   0  577.44   22.00
   5  -4   0  545.25   22.60
   5   4   0  566.74   24.70
  -6   4   0   53.69    3.60
  -6  -4   0   53.59    4.40
   6   4   0   59.69    5.90
  -6  -4   0   52.39    3.10
  -6  -4   0   51.89    4.50
   6   4   0   55.89    5.30
  -6  -4   0   52.59    3.20
  -6   4   0   50.99    3.60
  -6   4   0   52.39    3.70
  -6  -4   0   55.59    3.00
  -7  -4   0  345.57   17.10
   7   4   0  344.17   14.20
  -7   4   0  361.46   15.80
  -7  -4   0  355.26   14.50
  -7  -4   0  353.36   16.90
  -7   4   0  361.06   15.50
   7   4   0  325.87   15.90
  -7  -4   0  359.96   15.30
  -7   4   0  370.56   15.40
  -7  -4   0  353.86   14.60
   8  -4   0  427.96   18.10
  -8  -4   0  454.85   18.10
   8   4   0  438.36   17.30
  -8   4   0  441.96   18.70
  -8  -4   0  448.16   20.70
  -8  -4   0  449.86   17.60
  -8  -4   0  435.86   21.40
   8   4   0  438.46   17.60
  -8   4   0  436.46   19.60
  -8   4   0  450.75   19.20
  -9  -4   0    2.80    1.00
   9   4   0    3.50    1.00
   9  -4   0    1.20    0.80
  -9  -4   0    5.60    1.90
  -9  -4   0    4.00    1.00
   9   4   0    2.80    0.70
  -9  -4   0    3.60    1.00
   9  -4   0    4.10    1.20
  -9   4   0    3.00    1.00
   9   4   0    4.00    0.80
  -9  -4   0    2.60    0.90
  -9   4   0    3.20    1.30
  -9  -4   0    2.70    0.80
   9   4   0    2.90    0.90
  -9   4   0    2.50    0.80
   9  -4   0    4.60    1.10
   9  -4   0    3.30    1.10
  -9  -4   0    4.50    0.90
  -9   4   0    4.00    1.40
  10  -4   0   55.19    3.80
 -10  -4   0   56.59    3.40
 -10   4   0   56.39    3.40
 -10   4   0   54.09    3.50
  10   4   0   56.39    3.40
 -10  -4   0   54.49    3.20
 -10  -4   0   53.49    3.60
 -10  -4   0   53.79    3.10
  10   4   0   54.49    3.20
  10  -4   0   56.19    3.70
 -10  -4   0   57.79    3.50
  10   4   0   54.69    3.00
  10  -4   0   53.99    3.60
 -10  -4   0   58.09    3.40
  10  -4   0   54.59    3.50
  10  -4   0   59.99    3.70
  11   4   0   44.30    2.70
 -11  -4   0   47.00    2.80
  11  -4   0   47.00    3.10
 -11   4   0   42.50    2.70
 -11  -4   0   40.40    2.50
  11  -4   0   44.60    3.00
  11  -4   0   43.90    3.00
  11  -4   0   44.20    2.70
 -11  -4   0   44.20    2.70
 -11  -4   0   45.10    2.80
  11   4   0   43.40    2.60
 -12  -4   0    2.90    0.70
 -12  -4   0    4.40    0.80
 -12  -4   0    3.40    0.70
 -12   4   0    4.00    0.70
  12   4   0    5.20    0.80
  12  -4   0    4.40    0.90
  12   4   0    4.10    0.70
  12  -4   0    4.00    0.80
   0  -5   0    0.30    0.50
   0  -5   0    0.20    0.40
   0  -5   0    0.40    0.40
   0  -5   0    0.60    0.50
  -1   5   0  180.48    8.00
   1   5   0  167.68    7.70
  -1  -5   0  171.18    7.50
  -1   5   0  150.78    7.40
   1  -5   0  173.28    7.80
  -1  -5   0  174.28    8.10
  -1  -5   0  177.88    8.00
   1   5   0  183.18    8.50
   1  -5   0  170.98    7.90
   1  -5   0  175.38    8.30
   1  -5   0  165.98    7.60
   1  -5   0  160.58    7.70
   1   5   0  181.18    8.20
  -1  -5   0  173.28    8.20
   1  -5   0  172.08    7.90
   2   5   0  349.07   14.80
   2  -5   0  366.36   15.20
   2   5   0  392.66   15.80
   2  -5   0  356.96   14.80
  -2  -5   0  382.56   14.80
   2  -5   0  341.47   14.80
   2  -5   0  367.26   15.10
   2   5   0  398.86   16.30
  -2   5   0  324.07   15.10
   2  -5   0  364.26   15.20
  -2   5   0  333.87   14.70
   2  -5   0  363.96   14.90
   2  -5   0  376.86   16.00
  -2  -5   0  392.36   15.80
  -2   5   0  395.36   15.30
  -2  -5   0  400.26   15.90
   2  -5   0  370.46   15.70
  -2   5   0  386.96   15.10
  -2  -5   0  342.47   14.50
   3  -5   0  685.33   27.80
   3   5   0  739.13   29.60
   3  -5   0  673.13   27.60
  -3   5   0  679.33   27.60
  -3  -5   0  653.43   27.10
  -3  -5   0  732.63   27.40
   3   5   0  744.53   27.50
  -3  -5   0  768.02   28.90
   3  -5   0  736.83   29.70
   3  -5   0  706.73   27.70
  -3  -5   0  710.13   27.30
  -3   5   0  709.83   27.60
  -3  -5   0  764.12   29.00
   3  -5   0  701.33   27.60
  -4   5   0    0.70    0.70
  -4  -5   0    0.90    0.50
  -4   5   0    0.40    0.50
   4  -5   0    0.40    0.50
   4   5   0    1.00    1.00
   4  -5   0    0.40    0.60
   4   5   0    1.50    1.00
  -4   5   0    0.60    0.50
   4  -5   0    0.40    0.60
   4  -5   0   -0.10    0.40
   4  -5   0    0.70    0.60
  -4   5   0    0.10    0.50
   4  -5   0    0.60    0.50
   5  -5   0   35.20    3.10
  -5  -5   0   40.00    2.60
  -5  -5   0   38.00    2.60
   5  -5   0   38.20    3.00
  -5  -5   0   42.30    2.50
   5  -5   0   37.20    3.00
  -5   5   0   43.20    3.10
  -5  -5   0   41.50    3.80
   5   5   0   34.80    4.30
   5  -5   0   37.10    2.80
   5   5   0   38.40    4.00
  -5  -5   0   39.80    3.80
   5  -5   0   36.50    3.40
  -5   5   0   39.40    3.10
   5  -5   0   35.70    4.40
  -5   5   0   41.40    2.80
   5  -5   0   36.00    2.70
  -5   5   0   36.90    2.90
   5   5   0   42.30    2.70
   6   5   0  101.29    4.80
  -6  -5   0  109.49    6.20
   6  -5   0  101.49    5.70
  -6   5   0  104.69    6.10
  -6  -5   0  102.59    5.40
   6   5   0  102.89    7.90
  -6  -5   0   99.89    6.90
   6   5   0  102.29    8.60
   6  -5   0  106.79    5.90
  -6   5   0  116.89    6.50
   6  -5   0  100.89    5.60
  -6  -5   0  115.39    5.50
  -6  -5   0  103.89    5.00
  -6   5   0  112.79    6.20
  -6   5   0  110.39    5.00
   6  -5   0  106.39    8.30
  -6  -5   0  103.29    7.00
   6  -5   0   98.89    8.90
  -7   5   0  191.78    9.70
  -7  -5   0  171.38   10.60
  -7  -5   0  187.08    8.10
  -7  -5   0  185.88    8.50
  -7  -5   0  179.98    8.00
   7   5   0  188.68    8.20
   7   5   0  184.68    7.90
  -7  -5   0  181.28    8.10
  -7   5   0  205.18    9.60
  -7   5   0  181.78    9.20
  -7  -5   0  186.98   10.70
   7  -5   0  172.88    8.70
  -7  -5   0  185.58    8.50
  -8  -5   0 1297.07   48.60
  -8  -5   0 1309.27   48.00
  -8  -5   0 1303.77   48.80
  -8  -5   0 1292.97   48.90
  -8  -5   0 1335.37   49.40
  -8   5   0 1213.98   49.30
  -8  -5   0 1328.57   49.90
  -8  -5   0 1250.67   48.30
  -8  -5   0 1240.98   51.59
  -8   5   0 1250.77   49.20
  -8   5   0 1213.38   48.70
  -8   5   0 1294.67   49.80
   8  -5   0 1215.88   51.09
   8   5   0 1273.07   48.00
  -8  -5   0 1211.48   48.40
   8  -5   0 1314.17   48.90
   9  -5   0   64.89    4.40
  -9   5   0   69.59    4.20
   9   5   0   65.79    3.80
   9  -5   0   66.89    4.30
   9  -5   0   72.19    4.10
  -9  -5   0   59.99    8.00
  -9  -5   0   67.69    4.60
  -9   5   0   66.89    5.60
  -9  -5   0   67.49    3.90
   9  -5   0   69.79    4.40
   9   5   0   62.69    3.70
   9   5   0   65.39    3.50
  -9  -5   0   67.59    4.00
   9   5   0   66.59    3.70
  -9  -5   0   69.19    3.60
  -9   5   0   66.49    6.00
  -9  -5   0   69.39    3.80
  -9  -5   0   70.29    3.80
  -9   5   0   69.39    3.80
 -10  -5   0   22.10    1.90
 -10  -5   0   21.70    2.00
  10  -5   0   21.20    2.10
 -10  -5   0   23.50    1.70
  10   5   0   21.70    1.90
 -10   5   0   23.20    1.90
 -10  -5   0   20.50    2.20
  10  -5   0   22.70    2.30
  10  -5   0   20.60    2.10
 -10  -5   0   20.00    1.80
  10  -5   0   21.60    2.20
 -10   5   0   20.70    2.00
  10   5   0   21.00    1.60
  10   5   0   18.80    1.70
  11  -5   0    6.20    1.00
 -11  -5   0    6.70    1.00
  11  -5   0    7.30    1.20
 -11   5   0    6.30    1.00
  11  -5   0    7.60    1.30
  11   5   0    6.80    1.00
 -11  -5   0    7.50    0.90
  11  -5   0    7.20    1.20
  11   5   0    7.50    1.00
 -11  -5   0    5.90    1.00
 -12  -5   0   20.60    1.70
  12  -5   0   19.70    1.50
  12   5   0   20.20    1.40
 -12  -5   0   20.50    1.50
   0  -6   0  967.10   37.00
   0  -6   0  953.70   36.90
   0  -6   0 1023.40   38.00
   0  -6   0  966.40   36.80
   0   6   0  925.91   36.80
  -1   6   0  446.46   19.30
   1  -6   0  494.35   20.40
   1  -6   0  479.25   19.30
   1   6   0  475.85   19.30
  -1  -6   0  499.85   20.80
   1  -6   0  494.45   19.70
   1  -6   0  498.15   19.50
   1  -6   0  481.35   20.00
   1  -6   0  472.35   19.40
  -1  -6   0  495.65   19.40
   1  -6   0  477.75   20.00
  -1  -6   0  470.05   19.20
  -1   6   0  516.25   20.10
  -1  -6   0  501.75   20.40
  -2  -6   0 4532.75  177.58
   2  -6   0 4634.74  185.78
   3  -6   0 1361.76   50.99
   3  -6   0 1318.17   50.99
  -4  -6   0  492.15   19.20
   4   6   0  496.35   19.60
   4  -6   0  484.85   20.00
   4  -6   0  493.15   22.50
   4  -6   0  470.95   19.90
  -4   6   0  507.45   20.10
  -4  -6   0  495.15   21.30
   4  -6   0  468.65   19.80
  -4  -6   0  506.25   19.60
   4  -6   0  461.75   20.00
  -4  -6   0  503.65   19.60
   4  -6   0  478.85   21.10
   4  -6   0  479.65   20.20
  -4   6   0  531.25   20.40
   4   6   0  495.45   22.80
  -4   6   0  486.95   20.00
   4  -6   0  477.65   20.20
   4   6   0  491.45   21.90
  -4  -6   0  474.85   19.30
  -4   6   0  522.25   20.00
  -4  -6   0  471.85   21.30
   5   6   0   29.40    2.40
  -5  -6   0   27.60    2.40
   5  -6   0   31.00    4.20
  -5   6   0   36.10    3.00
   5  -6   0   31.00    2.60
   5   6   0   29.40    2.00
  -5   6   0   34.00    3.00
  -5  -6   0   28.90    2.30
  -5  -6   0   35.90    2.60
  -5  -6   0   31.00    2.50
   5  -6   0   33.20    3.50
  -5   6   0   27.00    3.10
   5  -6   0   32.00    3.50
  -5  -6   0   32.70    3.40
   5  -6   0   29.00    2.60
   5  -6   0   31.10    3.50
  -5  -6   0   30.90    3.50
  -5  -6   0   34.50    3.70
  -5  -6   0   28.50    2.30
  -5   6   0   26.90    2.10
   5  -6   0   31.80    4.50
   5   6   0   27.50    4.00
   5   6   0   26.90    3.50
   5  -6   0   32.80    2.90
  -5   6   0   30.70    3.00
  -6   6   0  310.47   14.10
  -6  -6   0  297.37   15.50
  -6  -6   0  314.17   13.10
   6  -6   0  308.77   13.50
  -6   6   0  318.87   13.90
  -6   6   0  311.27   13.80
  -6   6   0  322.57   13.40
  -6  -6   0  300.57   12.90
   6   6   0  301.47   12.30
  -6  -6   0  304.47   12.60
   6  -6   0  295.47   13.80
  -6   6   0  322.37   12.50
  -6  -6   0  317.17   12.70
   6  -6   0  291.67   14.80
  -6  -6   0  310.97   13.10
  -6  -6   0  305.07   15.30
   6  -6   0  297.67   17.00
  -6  -6   0  312.47   12.70
   6  -6   0  298.87   13.40
  -7  -6   0  789.52   30.40
   7   6   0  767.22   28.90
  -7  -6   0  768.12   28.80
  -7   6   0  780.02   29.90
   7  -6   0  723.93   30.10
  -7   6   0  740.53   28.90
   7  -6   0  767.32   32.30
  -7  -6   0  770.92   29.30
   7  -6   0  747.33   36.50
   7  -6   0  725.63   29.50
  -7  -6   0  771.12   28.80
  -7  -6   0  754.12   29.30
   7  -6   0  723.33   29.30
  -7   6   0  776.22   30.40
  -7   6   0  727.63   31.00
  -7  -6   0  749.42   29.00
  -7  -6   0  699.93   28.70
   7   6   0  747.63   29.50
  -7  -6   0  792.72   29.50
  -7  -6   0  740.13   28.90
  -7   6   0  756.02   29.70
  -7  -6   0  674.73   33.00
  -7  -6   0  712.33   32.10
  -7  -6   0  785.12   29.60
   7  -6   0  724.33   29.90
  -7  -6   0  799.22   29.30
  -7   6   0  700.23   32.10
   8   6   0   42.00    2.80
  -8  -6   0   39.50    4.40
   8  -6   0   39.50    3.40
  -8  -6   0   44.40    2.90
  -8   6   0   41.00    3.70
  -8   6   0   41.60    3.10
   8   6   0   45.20    2.70
  -8   6   0   40.10    2.60
  -8  -6   0   45.00    3.10
   8  -6   0   39.60    3.10
   8   6   0   41.80    2.60
  -8   6   0   40.00    3.70
  -8  -6   0   42.00    2.70
   8  -6   0   38.90    3.20
  -8  -6   0   43.10    2.80
  -8  -6   0   41.10    2.70
  -8  -6   0   41.20    3.10
  -8  -6   0   43.40    2.70
  -8  -6   0   42.50    3.20
  -8  -6   0   40.30    2.70
  -8  -6   0   40.80    2.80
   8  -6   0   41.50    3.40
  -8  -6   0   47.70    2.70
  -9  -6   0   15.60    1.60
  -9   6   0   14.50    1.80
  -9  -6   0   18.00    1.70
   9   6   0   16.10    1.40
   9  -6   0   16.60    2.10
   9   6   0   16.30    1.70
   9   6   0   15.30    1.50
  -9  -6   0   16.20    2.00
  -9   6   0   13.80    2.20
   9  -6   0   15.80    1.90
   9  -6   0   15.60    2.00
   9   6   0   16.30    1.60
  -9  -6   0   17.00    1.80
  -9  -6   0   16.50    1.50
  -9  -6   0   19.10    1.60
  -9  -6   0   15.70    1.60
  -9  -6   0   17.20    2.30
 -10  -6   0   31.10    2.30
 -10  -6   0   27.40    1.90
  10  -6   0   29.20    2.50
 -10   6   0   29.80    2.10
 -10   6   0   28.50    2.30
  10  -6   0   31.00    2.40
  10   6   0   28.60    2.10
 -10  -6   0   29.30    2.10
 -10  -6   0   30.10    2.10
  10  -6   0   29.20    2.40
  10  -6   0   32.10    2.50
 -10  -6   0   28.70    2.00
  10   6   0   30.10    1.90
  10   6   0   27.10    2.00
  11   6   0   19.50    1.40
  11  -6   0   19.30    1.70
  11  -6   0   17.60    1.70
 -11   6   0   19.70    1.60
 -11  -6   0   16.30    1.30
 -11   6   0   19.60    1.50
  11  -6   0   17.80    1.60
 -11  -6   0   18.10    1.50
  11  -6   0   20.70    1.50
 -11  -6   0   18.50    1.60
  11   6   0   17.80    1.40
   0  -7   0    3.10    0.90
   0   7   0    2.00    0.90
   0  -7   0    1.70    0.80
   0  -7   0    0.80    0.70
   0   7   0    2.20    0.80
  -1   7   0   16.30    1.90
  -1  -7   0   16.30    1.80
   1  -7   0   20.50    2.30
  -1  -7   0   19.50    1.60
   1  -7   0   18.50    2.50
  -1  -7   0   20.40    2.50
   1  -7   0   16.00    1.90
  -1  -7   0   16.80    1.80
   1  -7   0   15.30    1.80
  -1   7   0   20.40    2.10
   1  -7   0   22.30    2.30
  -1  -7   0   16.30    2.20
   1   7   0   19.90    2.00
  -2  -7   0    3.90    0.90
  -2  -7   0    2.40    1.00
  -2   7   0    2.30    0.90
  -2  -7   0    0.80    0.60
   2   7   0    1.80    0.80
  -2  -7   0    3.20    1.10
  -2   7   0    1.90    0.90
   2  -7   0    3.30    1.30
  -2   7   0    2.20    0.90
   2  -7   0    2.90    0.90
   2  -7   0    2.50    1.00
   3   7   0    1.30    0.70
   3  -7   0    2.00    0.90
  -3  -7   0    2.40    0.80
  -3  -7   0    2.40    0.80
   3  -7   0    1.30    1.10
   3  -7   0    3.30    1.80
  -3  -7   0    2.70    1.20
  -3  -7   0    2.30    1.10
   3   7   0    3.10    1.40
   3  -7   0    0.90    0.70
  -3   7   0    1.30    0.80
   3  -7   0    1.30    0.80
  -3   7   0    1.70    0.80
   3  -7   0    1.30    0.80
   3  -7   0    1.20    1.10
   3   7   0    2.90    1.20
  -3  -7   0    1.00    0.70
  -3  -7   0    0.80    0.60
  -4  -7   0    1.50    0.90
  -4  -7   0    0.60    0.60
   4  -7   0    1.50    1.10
  -4  -7   0    1.00    0.70
  -4  -7   0    0.80    0.60
   4  -7   0    0.60    0.80
  -4  -7   0    1.10    0.90
   4   7   0    0.30    0.80
   4  -7   0    0.70    0.70
   4   7   0    0.00    0.80
  -4  -7   0    0.80    0.90
   4  -7   0    1.10    0.70
   4  -7   0   -0.10    0.70
   4  -7   0    1.20    0.70
   4   7   0    0.10    0.50
  -4  -7   0    0.30    0.60
  -4  -7   0    0.70    0.80
   4  -7   0    0.70    0.80
  -4   7   0    2.00    1.10
  -4   7   0    1.30    0.90
   5  -7   0   19.60    2.40
   5  -7   0   19.70    2.30
  -5  -7   0   19.60    1.80
  -5  -7   0   17.80    2.00
  -5   7   0   23.70    2.60
  -5  -7   0   19.00    2.90
   5  -7   0   20.70    2.90
   5   7   0   19.10    2.00
   5  -7   0   16.40    2.10
  -5  -7   0   21.30    2.00
  -5  -7   0   15.90    2.80
  -5   7   0   16.40    2.30
   5  -7   0   17.10    1.80
  -5  -7   0   21.50    2.00
  -5   7   0   19.20    2.30
   5   7   0   19.00    1.50
   5  -7   0   20.00    1.90
  -5   7   0   19.50    1.60
   5  -7   0   18.00    2.30
  -5  -7   0   18.80    1.80
   5  -7   0   18.40    2.20
  -5  -7   0   18.20    2.00
   6  -7   0   25.50    3.00
  -6   7   0   23.20    2.70
  -6  -7   0   25.10    2.30
  -6  -7   0   25.30    2.30
   6  -7   0   22.30    2.30
  -6   7   0   25.90    2.00
  -6   7   0   22.70    3.00
  -6  -7   0   22.20    2.10
   6  -7   0   23.40    3.20
  -6  -7   0   24.00    2.20
   6  -7   0   26.00    2.80
  -6  -7   0   26.60    2.20
   6  -7   0   22.70    3.90
  -6   7   0   25.70    2.10
  -6  -7   0   25.10    2.40
  -6   7   0   30.30    2.50
   6  -7   0   30.80    2.70
  -6  -7   0   23.40    3.60
  -6  -7   0   25.00    2.40
  -6  -7   0   26.50    3.30
  -6  -7   0   23.30    3.40
  -6  -7   0   25.50    1.90
   6   7   0   25.00    2.20
   6  -7   0   25.40    2.20
   6  -7   0   27.60    2.50
  -6  -7   0   24.60    1.90
  -6  -7   0   24.30    2.50
  -7  -7   0  110.89    5.40
   7  -7   0  109.79    6.00
  -7  -7   0  109.59    5.40
  -7  -7   0  114.19    5.30
   7  -7   0  107.59    6.30
   7  -7   0  111.19    5.80
   7  -7   0  107.99    5.80
  -7  -7   0  111.19    5.80
  -7  -7   0  106.19    5.30
   7   7   0  103.19    5.30
   7  -7   0  104.19    6.00
  -7  -7   0  102.49    7.60
  -7  -7   0  114.09    5.50
   7  -7   0  101.19    6.20
  -7   7   0  119.59    5.30
  -7  -7   0  108.59    5.10
  -7  -7   0  109.79    5.50
   7   7   0  104.59    5.10
  -7  -7   0  110.09    5.30
  -7  -7   0  100.59    5.90
  -7  -7   0  109.59    5.90
  -7  -7   0  110.89    5.20
  -7   7   0  108.89    6.50
  -7   7   0  113.29    5.80
  -7  -7   0  112.59    5.60
  -7   7   0  108.59    5.30
  -7   7   0  105.29    6.40
   8  -7   0  100.19    5.50
  -8  -7   0   96.59    4.70
  -8  -7   0   97.99    4.60
  -8  -7   0   99.39    5.10
  -8  -7   0  100.99    4.70
  -8  -7   0   98.59    4.80
  -8  -7   0   91.59    4.80
  -8  -7   0   96.19    4.90
   8  -7   0   94.99    5.40
  -8  -7   0   97.49    4.70
   8   7   0   93.79    4.80
  -8  -7   0   96.09    5.40
  -8  -7   0   94.99    4.90
   8   7   0   95.99    4.60
  -8  -7   0   92.69    4.90
  -8   7   0   95.49    4.60
  -8  -7   0   93.29    5.20
  -8   7   0   93.19    5.90
   8  -7   0  100.19    5.80
   8  -7   0   95.29    5.20
   8   7   0   96.29    4.70
   8  -7   0   94.29    5.20
  -8  -7   0   97.89    4.80
  -8   7   0   95.29    5.30
  -9  -7   0    1.00    0.60
   9   7   0    1.90    0.70
   9  -7   0    0.60    0.80
   9  -7   0    0.60    0.70
  -9   7   0    0.70    0.70
  -9  -7   0    1.30    0.80
  -9   7   0    0.40    0.90
  -9  -7   0    1.10    0.60
  -9  -7   0    0.80    0.60
   9  -7   0    0.90    0.90
  -9  -7   0    0.60    0.60
  -9  -7   0    1.70    0.90
   9  -7   0    1.30    0.80
  -9  -7   0    0.40    0.60
   9   7   0    2.00    0.60
   9   7   0    1.30    0.60
  -9  -7   0    1.30    0.60
   9   7   0    1.80    0.70
  -9  -7   0    0.70    0.60
  10   7   0  120.09    5.20
  10  -7   0  127.89    6.00
 -10  -7   0  123.39    5.50
  10  -7   0  125.59    6.00
  10  -7   0  125.19    6.00
  10   7   0  125.69    5.50
 -10  -7   0  120.89    5.70
 -10  -7   0  121.29    5.50
  10   7   0  128.19    5.60
  10  -7   0  124.89    6.00
 -10  -7   0  127.79    5.60
 -10  -7   0  121.69    5.50
 -10  -7   0  127.49    5.50
 -10   7   0  118.19    5.80
 -11  -7   0   29.70    1.70
  11  -7   0   31.30    2.00
  11  -7   0   35.30    1.90
 -11  -7   0   31.30    2.10
  11   7   0   32.90    1.80
  11  -7   0   31.70    2.10
 -11   7   0   32.30    2.10
   0  -8   0  128.69    7.40
   0  -8   0  128.59    7.60
   0  -8   0  127.49    6.20
   0   8   0  130.29    6.90
   0  -8   0  126.29    6.80
   0  -8   0  126.19    6.30
   0  -8   0  134.19    7.00
   0   8   0  125.79    7.50
   0  -8   0  130.69    6.80
   1   8   0  113.59    6.20
   1  -8   0  115.39    6.30
  -1   8   0  106.39    6.30
  -1  -8   0  114.59    7.00
  -1  -8   0  109.19    6.10
   1  -8   0  110.59    5.60
   1   8   0  111.59    7.10
   1  -8   0  112.29    7.20
  -1   8   0  107.19    6.20
  -1   8   0  115.29    6.60
   1  -8   0  113.89    6.80
  -1  -8   0  112.79    7.10
   1  -8   0  113.19    6.50
   1  -8   0  116.89    6.20
   1  -8   0  113.99    7.00
  -1   8   0  114.89    6.80
  -1  -8   0  110.49    6.00
   1  -8   0  113.79    6.30
  -2   8   0  207.18   10.00
  -2   8   0  190.28    9.60
   2  -8   0  201.88    9.20
   2  -8   0  203.28   10.10
   2   8   0  209.28    9.50
  -2   8   0  196.48    9.70
  -2  -8   0  201.08    8.90
  -2  -8   0  198.18   10.80
  -2  -8   0  199.38   10.70
  -2  -8   0  203.28    9.40
  -2  -8   0  201.78    8.90
   2  -8   0  199.28   10.00
   2  -8   0  202.38   10.30
   2  -8   0  206.38    9.80
   2  -8   0  197.38    9.60
   2  -8   0  208.28    9.80
  -2   8   0  205.08   10.30
   2  -8   0  201.28   11.00
   2  -8   0  207.68   10.20
  -2  -8   0  189.78    9.70
   2  -8   0  196.18    9.20
  -2  -8   0  201.08   10.60
  -3  -8   0  445.86   18.50
  -3   8   0  465.95   19.40
   3  -8   0  463.95   19.30
   3  -8   0  480.85   19.90
  -3  -8   0  451.95   18.30
  -3  -8   0  440.26   18.50
  -3  -8   0  462.35   18.90
  -3   8   0  436.06   17.90
  -3   8   0  457.25   19.30
  -3  -8   0  451.85   20.90
   3  -8   0  453.25   21.00
   3   8   0  473.85   19.00
   3  -8   0  462.05   19.70
   3  -8   0  453.55   19.30
  -3   8   0  442.56   19.50
   3  -8   0  444.86   18.40
  -3  -8   0  475.95   20.80
   3  -8   0  459.65   20.10
  -3   8   0  458.45   19.30
   3  -8   0  472.35   18.90
   3  -8   0  453.25   18.40
  -3  -8   0  444.76   18.20
  -3  -8   0  452.55   18.20
   3  -8   0  460.45   19.40
  -4   8   0   12.50    2.20
   4  -8   0   12.50    2.10
  -4   8   0   12.20    2.20
   4  -8   0   10.70    1.60
  -4  -8   0   13.50    1.80
  -4  -8   0    9.20    1.40
   4  -8   0   12.70    2.60
  -4   8   0   12.60    1.30
  -4   8   0    9.70    1.90
  -4  -8   0    8.50    1.50
   4  -8   0    8.00    1.80
  -4  -8   0   15.20    1.70
  -4  -8   0   11.40    1.70
   4  -8   0    7.70    1.40
   4   8   0    9.30    1.70
  -4   8   0   12.00    2.00
  -4  -8   0   13.50    1.60
   4  -8   0    7.50    1.70
   4  -8   0    9.20    1.70
  -4  -8   0    8.50    2.10
   4  -8   0   13.80    2.10
   4  -8   0   12.70    2.20
  -5   8   0  817.82   31.00
  -5  -8   0  794.62   29.90
   5   8   0  772.72   29.50
   5  -8   0  773.02   31.70
  -5   8   0  829.72   31.20
  -5   8   0  762.22   31.20
   5  -8   0  763.22   33.20
  -5   8   0  772.02   31.20
  -5  -8   0  746.43   32.90
  -5  -8   0  768.52   30.20
   5  -8   0  801.22   30.80
   5  -8   0  757.82   31.30
   5   8   0  778.12   30.60
  -5  -8   0  774.12   29.90
   5  -8   0  722.33   32.20
  -5  -8   0  731.53   30.70
   5  -8   0  777.12   31.10
  -5   8   0  785.72   29.70
  -5   8   0  775.12   30.30
   5  -8   0  827.02   31.20
   5  -8   0  764.22   31.00
  -5  -8   0  789.22   30.90
  -5  -8   0  762.82   30.50
  -5  -8   0  790.72   30.50
  -5  -8   0  804.32   30.70
   5  -8   0  761.32   31.20
   5  -8   0  754.62   30.10
   5  -8   0  740.93   31.90
  -5  -8   0  770.22   30.00
  -6   8   0    1.80    1.20
  -6   8   0    0.70    0.80
  -6  -8   0    3.00    1.40
   6  -8   0    2.50    1.10
  -6  -8   0    0.90    0.60
   6  -8   0    1.20    0.80
   6  -8   0    0.90    0.80
   6  -8   0    1.10    0.80
  -6  -8   0    1.60    0.70
  -6  -8   0    1.90    0.70
  -6   8   0    1.40    0.80
   6   8   0    1.30    0.50
  -6   8   0    2.60    0.70
  -6  -8   0    2.20    0.80
  -6  -8   0    2.10    1.00
  -6  -8   0    2.50    0.90
  -6   8   0    1.30    0.70
   6  -8   0    1.10    0.70
   6  -8   0    1.00    0.80
  -6  -8   0    1.20    0.60
  -6  -8   0    1.90    0.80
   6  -8   0    1.20    0.80
  -6  -8   0    1.70    0.70
  -6  -8   0    1.00    0.60
   6  -8   0    2.40    1.10
  -6  -8   0    1.00    0.70
  -6   8   0    1.30    1.00
   6  -8   0    2.10    1.00
  -7  -8   0  220.18    9.50
   7  -8   0  213.88   10.10
  -7  -8   0  209.88    9.30
  -7  -8   0  229.58    9.60
   7  -8   0  213.08   10.40
  -7  -8   0  221.28   10.40
  -7   8   0  231.28   10.50
  -7   8   0  222.28    9.90
  -7   8   0  224.38   10.80
   7  -8   0  211.98   10.40
  -7  -8   0  219.58    9.70
  -7  -8   0  230.18    9.40
  -7  -8   0  217.88    9.40
  -7  -8   0  221.38    9.30
  -7  -8   0  215.08    9.40
   7   8   0  219.18    9.20
  -7   8   0  232.08    9.30
   7  -8   0  216.08    9.90
   7   8   0  222.38    9.30
   7  -8   0  224.08    9.90
   7   8   0  218.08    9.50
   7  -8   0  221.18   10.10
  -7  -8   0  225.68    9.60
  -7  -8   0  219.38   10.00
  -7   8   0  217.98    9.30
  -7  -8   0  219.68    9.20
  -8   8   0   13.60    1.30
   8  -8   0   14.40    1.70
  -8  -8   0   14.20    1.60
   8  -8   0   12.70    1.90
   8  -8   0   13.90    1.70
  -8  -8   0   16.20    1.50
  -8  -8   0   13.80    1.40
  -8  -8   0   13.40    1.40
   8  -8   0   13.90    1.80
  -8  -8   0   13.30    1.30
  -8  -8   0   13.00    1.50
  -8  -8   0   15.00    1.50
   8   8   0   13.20    1.30
   8  -8   0   15.90    2.10
  -8  -8   0   15.70    2.10
  -8  -8   0   14.30    1.50
  -8  -8   0   14.80    1.30
   8   8   0   14.00    1.30
  -8  -8   0   12.90    1.30
   8   8   0   13.90    1.50
  -8   8   0   12.00    1.60
   9   8   0    6.10    0.80
   9  -8   0    7.40    1.20
   9  -8   0    5.60    1.20
   9   8   0    6.90    0.80
  -9  -8   0    6.80    0.90
   9  -8   0    6.30    1.20
  -9  -8   0    5.90    1.00
  -9  -8   0    6.10    0.90
  -9  -8   0    7.10    1.00
  -9  -8   0    7.00    0.90
   9   8   0    6.70    1.00
  -9   8   0    6.50    1.00
  -9  -8   0    6.60    1.10
   9   8   0    6.30    0.90
   9  -8   0    7.00    1.20
  -9  -8   0    6.40    0.90
  -9  -8   0    5.40    0.80
  -9   8   0    6.70    1.10
 -10   8   0   67.79    3.50
  10   8   0   71.09    3.00
  10  -8   0   68.49    3.70
  10  -8   0   70.99    3.60
 -10  -8   0   67.69    3.40
  10  -8   0   72.19    3.60
  10   8   0   71.99    3.30
 -10  -8   0   65.59    3.20
 -10  -8   0   67.89    3.20
  10   8   0   72.39    3.20
  10  -8   0   67.89    3.60
 -10  -8   0   66.79    3.30
 -10  -8   0   66.69    3.10
 -10  -8   0   67.79    3.10
   0  -9   0    3.00    1.30
   0  -9   0    0.70    0.90
   0   9   0    0.30    1.30
   0  -9   0    0.90    0.90
   0  -9   0    1.20    1.50
   0  -9   0    0.20    0.60
   0  -9   0    0.90    0.70
   0   9   0    1.70    1.10
   0  -9   0   -0.50    0.50
   1  -9   0  184.38    9.70
   1   9   0  189.68    9.40
  -1   9   0  184.48    9.40
   1  -9   0  193.58    8.70
  -1  -9   0  188.68    8.90
   1  -9   0  190.88    9.10
   1  -9   0  191.38    8.80
  -1  -9   0  193.98    9.40
  -1  -9   0  187.78    9.60
  -1  -9   0  195.78    8.70
   1  -9   0  196.98    9.60
  -1  -9   0  185.28    8.70
   1  -9   0  206.68    9.70
   1  -9   0  197.18   10.50
   1  -9   0  185.18   10.30
  -1   9   0  184.98   10.20
  -1  -9   0  184.28    9.30
   1  -9   0  205.48    8.90
   1  -9   0  188.48   12.30
  -1  -9   0  207.98   12.20
   1   9   0  189.08   11.80
  -1  -9   0  195.88    9.40
  -1  -9   0  186.18   10.60
   1  -9   0  199.98    9.50
  -1  -9   0  185.98    9.50
   1  -9   0  181.48    9.60
   1  -9   0  184.68   10.00
   1   9   0  187.28    9.40
  -1   9   0  198.88    9.80
  -1   9   0  183.78   11.30
   2  -9   0    2.40    1.20
   2  -9   0    2.40    1.10
   2  -9   0    3.60    1.20
  -2  -9   0    2.30    1.00
  -2  -9   0    4.50    1.20
   2  -9   0    4.40    1.10
   2  -9   0    4.80    1.20
   2  -9   0    3.30    2.10
   2   9   0    4.30    1.80
  -2  -9   0    2.00    0.80
   2  -9   0    1.80    1.10
  -2  -9   0    4.00    1.70
   2  -9   0    2.40    1.50
  -2  -9   0    2.20    1.40
  -2   9   0    4.40    1.50
   2  -9   0    3.10    1.00
   2  -9   0    2.90    1.30
   2  -9   0    3.10    1.40
  -2  -9   0    2.70    1.40
   2  -9   0    3.60    1.00
  -2  -9   0    2.10    0.90
   2  -9   0    2.20    0.90
   2   9   0    2.30    1.30
  -2  -9   0    3.70    0.90
  -2  -9   0    4.10    1.20
  -2   9   0    5.30    1.60
  -3  -9   0  544.15   21.30
   3  -9   0  518.15   23.30
   3  -9   0  533.85   22.50
   3   9   0  531.25   22.00
   3  -9   0  529.95   21.40
  -3   9   0  539.95   22.60
  -3   9   0  525.15   22.40
  -3  -9   0  522.15   23.70
   3  -9   0  546.25   22.80
  -3  -9   0  548.05   21.80
   3  -9   0  582.94   23.20
  -3  -9   0  511.05   21.40
   3  -9   0  547.15   21.80
  -3  -9   0  534.35   21.10
  -3  -9   0  521.15   22.00
  -3  -9   0  533.45   21.20
  -3   9   0  507.05   20.90
  -3  -9   0  514.85   21.20
   3  -9   0  528.65   21.90
  -3  -9   0  544.85   21.60
   3  -9   0  533.45   21.80
   3  -9   0  530.75   21.60
  -3   9   0  551.24   22.70
   3  -9   0  542.15   22.90
   3  -9   0  538.95   23.00
   3  -9   0  546.15   22.50
  -3  -9   0  524.05   21.70
   3  -9   0  548.55   22.40
  -3  -9   0  540.65   21.90
   4  -9   0    4.10    1.20
  -4  -9   0    4.30    1.20
   4  -9   0    5.20    1.50
   4  -9   0    5.50    1.60
   4   9   0    4.20    0.80
   4  -9   0    4.30    1.30
  -4   9   0    6.30    1.70
   4  -9   0    3.20    1.30
   4  -9   0    3.60    1.00
  -4   9   0    5.10    0.90
   4  -9   0    5.70    1.20
  -4  -9   0    3.80    1.20
   4  -9   0    2.70    1.00
  -4  -9   0    3.60    1.00
  -4  -9   0    5.30    1.00
  -4  -9   0    5.00    1.10
  -4  -9   0    4.10    0.90
   4   9   0    3.50    1.10
  -4  -9   0    3.60    0.80
  -4  -9   0    3.80    0.90
  -4  -9   0    3.90    1.10
  -4  -9   0    3.90    1.00
   4  -9   0    3.00    1.00
  -4  -9   0    3.80    1.10
  -4  -9   0    3.40    1.00
   4  -9   0    6.50    1.40
  -4   9   0    2.40    1.20
   4  -9   0    2.20    1.00
  -4  -9   0    3.10    1.50
   4  -9   0    4.10    1.10
   4  -9   0    2.80    1.20
   4  -9   0    3.30    1.20
  -4   9   0    2.10    1.00
  -5  -9   0   43.70    3.00
  -5  -9   0   43.60    2.70
   5   9   0   40.60    3.70
   5  -9   0   42.30    2.90
   5  -9   0   44.00    3.10
  -5  -9   0   44.40    2.80
   5   9   0   42.60    2.50
  -5  -9   0   32.80    5.40
  -5  -9   0   40.80    2.70
  -5  -9   0   44.70    2.90
  -5  -9   0   45.10    2.90
   5  -9   0   40.50    4.70
  -5  -9   0   43.40    3.00
   5  -9   0   43.30    3.40
   5  -9   0   46.50    3.20
   5  -9   0   42.90    4.10
   5  -9   0   41.30    2.90
  -5   9   0   40.40    2.80
   5  -9   0   41.50    5.10
   5  -9   0   37.80    4.50
  -5   9   0   41.20    5.10
  -5  -9   0   42.70    2.70
  -5  -9   0   40.00    3.70
  -5   9   0   35.90    4.30
   5  -9   0   42.40    3.20
   5  -9   0   44.40    3.40
  -5  -9   0   43.70    2.80
  -5   9   0   44.10    2.70
   5  -9   0   41.90    3.10
  -5  -9   0   43.60    2.70
  -5  -9   0   42.90    3.00
   5  -9   0   43.70    3.00
  -6  -9   0   68.19    3.60
  -6   9   0   61.89    4.60
  -6   9   0   68.59    3.60
  -6  -9   0   67.09    4.20
   6  -9   0   67.89    3.90
   6  -9   0   69.19    4.00
  -6   9   0   67.29    3.70
   6  -9   0   68.49    4.70
   6  -9   0   66.39    4.20
   6  -9   0   68.29    4.00
   6  -9   0   73.19    4.20
  -6   9   0   66.69    4.50
  -6  -9   0   73.19    3.70
  -6  -9   0   67.59    3.80
  -6  -9   0   69.99    3.80
   6  -9   0   68.69    4.50
   6  -9   0   69.49    4.00
  -6  -9   0   70.39    4.00
   6   9   0   68.19    3.50
  -6  -9   0   75.09    4.00
  -6  -9   0   66.39    3.90
  -6  -9   0   69.19    3.80
  -6  -9   0   71.09    3.80
  -6  -9   0   72.59    3.70
  -7  -9   0    1.70    0.60
  -7  -9   0    1.10    0.60
  -7   9   0    1.80    0.80
   7  -9   0    1.90    0.70
  -7  -9   0    1.70    0.60
  -7   9   0    1.90    0.60
   7  -9   0    2.70    0.90
  -7  -9   0    2.60    1.10
   7   9   0    1.90    0.60
  -7  -9   0    2.50    0.70
   7  -9   0    1.90    0.90
  -7  -9   0    2.00    0.80
  -7  -9   0    3.00    0.70
  -7  -9   0    0.90    0.60
   7  -9   0    1.10    0.70
  -7  -9   0    2.80    0.80
  -7  -9   0    1.70    0.60
   7  -9   0    2.00    0.80
   7   9   0    2.00    1.10
  -7  -9   0    0.80    0.50
  -7   9   0    1.30    1.00
  -7   9   0    2.10    1.00
   7  -9   0    1.80    0.90
   7   9   0    2.60    0.70
   7  -9   0    0.70    0.80
   8  -9   0   34.40    2.50
  -8  -9   0   33.70    2.10
   8  -9   0   35.20    2.40
  -8   9   0   36.40    2.00
  -8  -9   0   33.00    2.10
  -8  -9   0   35.70    2.30
  -8   9   0   35.40    2.40
  -8  -9   0   33.60    2.10
   8  -9   0   35.00    2.60
   8   9   0   34.40    2.00
  -8  -9   0   35.10    2.20
  -8   9   0   32.60    2.30
   8  -9   0   36.40    2.20
  -8  -9   0   34.00    2.00
  -8  -9   0   35.90    2.20
  -8  -9   0   34.90    2.10
   8   9   0   34.10    2.00
  -8  -9   0   35.40    2.30
  -8  -9   0   34.60    2.30
   8  -9   0   32.80    2.50
   8   9   0   35.00    2.20
  -9  -9   0    0.20    0.40
  -9  -9   0    0.30    0.30
   9  -9   0   -0.20    0.40
  -9  -9   0    0.20    0.40
   9  -9   0    0.40    0.50
   9   9   0    0.30    0.40
   9   9   0    0.20    0.30
  -9  -9   0   -0.20    0.30
  -9  -9   0    0.10    0.30
   9   9   0    0.10    0.30
   9   9   0    0.40    0.40
  -9  -9   0    0.20    0.40
  -9  -9   0    0.10    0.30
  -9   9   0    0.40    0.50
  -9   9   0   -0.20    0.40
   9  -9   0    0.10    0.50
   9  -9   0    0.20    0.50
   0  10   0   49.20    3.90
   0 -10   0   54.59    3.50
   0  10   0   47.30    3.80
   0 -10   0   48.20    3.40
   0 -10   0   51.69    3.90
   0 -10   0   46.40    4.30
   0 -10   0   50.19    3.70
   0  10   0   47.70    2.90
   0 -10   0   48.40    3.20
   0 -10   0   51.59    3.10
   0 -10   0   50.79    3.90
   0 -10   0   49.99    3.00
   0 -10   0   48.40    3.40
   0  10   0   43.90    4.00
  -1 -10   0   56.29    3.30
   1 -10   0   57.39    3.40
  -1  10   0   53.39    4.40
   1 -10   0   56.09    4.70
   1  10   0   58.09    4.20
  -1  10   0   54.29    3.20
  -1 -10   0   58.49    3.70
   1 -10   0   57.49    4.20
  -1 -10   0   53.99    3.70
   1  10   0   51.99    3.10
   1 -10   0   58.69    3.60
  -1 -10   0   56.19    3.60
  -1 -10   0   55.69    3.30
   1 -10   0   55.79    4.20
   1 -10   0   56.89    3.80
  -1 -10   0   57.69    3.50
  -1 -10   0   52.79    4.00
   1  10   0   53.29    4.00
  -1 -10   0   56.49    4.10
  -1 -10   0   62.09    4.10
  -1  10   0   55.59    4.30
   1 -10   0   59.59    3.60
   1 -10   0   56.19    3.60
  -1  10   0   54.79    4.20
   1 -10   0   57.79    4.10
   1 -10   0   58.69    3.60
  -1 -10   0   51.69    4.70
   1 -10   0   60.49    3.80
   2 -10   0    1.90    0.80
  -2 -10   0    3.90    0.90
   2 -10   0    2.30    0.90
   2 -10   0    0.70    0.60
  -2 -10   0    1.80    0.90
   2 -10   0    1.00    1.00
  -2 -10   0    1.60    1.30
  -2 -10   0    3.50    1.20
   2 -10   0    2.40    0.90
  -2  10   0    3.50    0.80
  -2  10   0    2.80    1.20
   2 -10   0    1.40    0.90
   2 -10   0    1.20    1.10
  -2 -10   0    1.00    0.70
   2  10   0    1.50    0.90
   2 -10   0    2.10    1.20
  -2 -10   0    1.10    0.80
   2 -10   0    1.20    0.90
   2 -10   0    5.00    1.80
  -2  10   0    2.00    1.10
   2 -10   0    2.30    1.10
  -2 -10   0    3.30    1.00
  -2  10   0    5.20    1.50
   2 -10   0    1.50    0.80
  -2 -10   0    1.30    0.70
   2  10   0    1.50    0.60
  -2 -10   0    1.90    0.80
   2 -10   0    5.10    1.30
   3 -10   0    1.20    1.10
  -3 -10   0    2.30    1.00
   3  10   0    2.10    0.60
  -3 -10   0    1.80    0.80
  -3  10   0    1.80    1.00
  -3  10   0    1.20    0.70
  -3 -10   0    0.80    0.90
   3 -10   0    1.20    1.10
  -3 -10   0    2.20    1.20
   3 -10   0    1.90    1.10
  -3 -10   0    1.90    0.80
   3 -10   0    2.80    0.90
  -3 -10   0    3.10    1.10
  -3 -10   0    1.80    0.80
   3 -10   0    3.10    1.60
   3 -10   0    4.60    1.60
   3 -10   0    1.60    1.00
   3 -10   0    1.80    0.90
   3 -10   0    1.70    1.20
   3 -10   0    3.00    1.30
   3 -10   0    3.30    1.30
  -3 -10   0    1.80    1.10
  -3 -10   0    1.30    0.60
  -4  10   0   25.00    2.10
   4 -10   0   26.40    2.30
   4 -10   0   26.20    2.30
  -4 -10   0   24.60    2.00
   4  10   0   24.70    1.80
   4 -10   0   25.60    2.70
  -4 -10   0   24.30    2.00
  -4  10   0   26.60    2.80
  -4 -10   0   24.60    2.00
  -4 -10   0   24.00    2.00
   4 -10   0   26.60    2.70
  -4 -10   0   22.70    2.30
   4 -10   0   24.00    2.20
   4 -10   0   23.60    2.30
  -4 -10   0   23.10    2.10
   4 -10   0   23.50    2.70
  -4  10   0   24.50    1.90
   4 -10   0   23.90    2.30
   4 -10   0   26.20    2.50
   4 -10   0   28.90    2.50
  -4 -10   0   25.20    2.10
  -4  10   0   26.30    2.80
  -4 -10   0   25.30    2.20
   4 -10   0   26.80    2.20
  -4 -10   0   25.10    1.90
   4  10   0   25.40    2.50
  -4 -10   0   24.30    1.90
   4 -10   0   24.90    2.70
  -5 -10   0   60.19    3.30
  -5 -10   0   58.69    3.30
  -5 -10   0   58.39    3.50
   5 -10   0   58.29    3.40
   5 -10   0   57.49    3.50
  -5 -10   0   57.29    3.20
  -5 -10   0   55.59    4.50
  -5 -10   0   56.29    3.10
   5 -10   0   60.39    3.90
   5 -10   0   59.99    3.60
   5 -10   0   56.29    3.60
   5 -10   0   56.19    4.10
   5 -10   0   60.29    3.70
  -5 -10   0   55.59    3.20
   5 -10   0   57.59    3.90
   5  10   0   55.59    3.00
   5 -10   0   55.39    3.60
  -5 -10   0   56.49    3.10
  -5 -10   0   57.79    3.30
   5 -10   0   53.69    5.20
  -5 -10   0   59.09    3.40
  -5  10   0   55.49    3.20
   5 -10   0   56.19    4.40
  -5 -10   0   61.59    3.40
  -5  10   0   56.69    4.10
   5 -10   0   59.99    3.50
  -5  10   0   62.69    4.70
  -5  10   0   57.39    3.30
  -6 -10   0   72.69    3.60
  -6 -10   0   74.79    4.60
  -6  10   0   74.39    3.60
   6 -10   0   66.99    4.20
  -6 -10   0   70.99    3.60
  -6  10   0   69.99    3.60
  -6 -10   0   70.39    3.50
  -6 -10   0   72.59    3.70
   6 -10   0   68.59    4.00
   6 -10   0   70.39    3.80
   6  10   0   64.39    3.40
   6 -10   0   64.09    3.90
  -6 -10   0   73.49    3.70
  -6 -10   0   71.09    3.60
   6 -10   0   67.89    4.60
   6 -10   0   71.89    3.80
   6 -10   0   68.29    3.80
  -6 -10   0   69.59    3.80
  -6 -10   0   75.79    3.80
   6 -10   0   68.79    4.00
  -6  10   0   66.89    3.90
  -6 -10   0   72.59    3.70
  -6 -10   0   70.99    3.50
  -7 -10   0    0.60    0.40
  -7 -10   0    0.10    0.40
  -7 -10   0    0.50    0.50
   7  10   0    0.90    0.50
   7  10   0    0.30    0.50
  -7 -10   0    0.30    0.40
  -7 -10   0    0.60    0.50
   7 -10   0    0.60    0.70
   7 -10   0    1.10    0.60
   7 -10   0    0.80    0.50
  -7  10   0    0.00    0.40
  -7 -10   0    0.50    0.40
   7 -10   0    0.50    0.60
   7 -10   0    0.40    0.50
  -7 -10   0    0.40    0.70
  -7 -10   0    0.20    0.40
  -7 -10   0    0.90    0.60
  -7  10   0    0.80    0.70
  -7 -10   0    0.80    0.60
   7 -10   0    0.30    0.60
  -7  10   0    0.40    0.50
   7  10   0    0.30    0.40
   7 -10   0    0.30    0.60
   8  10   0    0.40    0.30
  -8 -10   0    0.10    0.30
  -8 -10   0    0.50    0.40
  -8 -10   0    0.30    0.30
  -8 -10   0    0.20    0.30
  -8 -10   0    0.30    0.30
   8  10   0    0.40    0.30
   8 -10   0    0.00    0.40
   8 -10   0    0.20    0.40
  -8  10   0    0.60    0.50
  -8 -10   0    0.60    0.40
  -8 -10   0    0.20    0.40
   8  10   0    0.00    0.30
   8 -10   0    0.30    0.40
  -8 -10   0    0.50    0.40
   8  10   0    0.00    0.30
  -8 -10   0    0.10    0.30
   0  11   0    0.20    0.80
   0  11   0    0.30    0.40
   0 -11   0   -0.20    0.50
   0 -11   0    0.30    0.60
   0 -11   0    0.20    0.60
   0 -11   0   -0.20    0.40
   0 -11   0    1.10    0.80
   0 -11   0    0.50    0.50
   0  11   0    1.60    0.80
   0 -11   0   -0.40    0.40
   0 -11   0    0.70    0.60
   0 -11   0    0.30    0.80
  -1 -11   0   10.10    1.60
  -1 -11   0   11.60    1.50
   1  11   0    9.70    1.80
   1 -11   0   12.80    1.80
   1 -11   0   12.90    1.60
   1 -11   0   12.50    1.40
  -1 -11   0   13.40    1.50
  -1  11   0   11.00    1.60
   1 -11   0    9.80    1.70
  -1 -11   0   10.40    1.80
   1 -11   0   10.20    1.90
  -1  11   0   11.40    1.30
  -1 -11   0   11.40    1.40
   1 -11   0   12.10    1.50
  -1 -11   0   14.60    1.60
  -1  11   0   10.80    2.00
   1 -11   0   10.00    1.50
   1 -11   0   10.50    1.50
  -1 -11   0   10.70    1.30
  -1  11   0   10.20    1.50
  -1  11   0    9.40    1.90
   1 -11   0   11.80    1.50
   1 -11   0   11.90    1.50
  -1 -11   0   11.50    1.30
   1  11   0   11.60    1.20
   2 -11   0    1.40    0.80
   2 -11   0    2.60    0.90
  -2  11   0    1.10    0.90
   2 -11   0    1.80    0.60
  -2 -11   0    1.60    0.80
  -2 -11   0    0.80    0.70
   2 -11   0    2.50    1.10
  -2 -11   0    2.30    0.80
  -2 -11   0    1.90    0.60
  -2 -11   0    2.80    1.00
  -2 -11   0    2.20    0.70
  -2 -11   0    2.20    0.70
   2 -11   0    0.80    0.80
   2 -11   0    2.10    0.80
   2  11   0    1.70    0.60
  -2  11   0    1.60    1.00
   2 -11   0    1.60    0.70
  -2  11   0    1.60    0.80
   2 -11   0    2.20    0.80
   2  11   0    1.60    0.90
   2 -11   0    3.20    0.80
   2 -11   0    1.70    0.70
  -2 -11   0    1.10    0.60
  -2  11   0    2.00    0.70
   3 -11   0   27.50    2.10
  -3  11   0   22.20    2.50
  -3 -11   0   22.10    1.90
  -3  11   0   24.60    1.90
   3 -11   0   23.50    2.30
   3 -11   0   25.30    2.00
   3  11   0   24.20    1.80
   3 -11   0   26.40    2.10
  -3 -11   0   24.30    2.10
   3 -11   0   29.40    2.20
  -3  11   0   25.40    2.70
  -3 -11   0   24.60    1.90
  -3 -11   0   23.20    1.80
  -3 -11   0   23.90    2.30
  -3 -11   0   23.30    1.90
   3 -11   0   25.30    2.10
  -3 -11   0   21.70    2.30
  -3  11   0   26.70    2.70
   3  11   0   23.10    2.30
   3 -11   0   23.40    2.20
   3 -11   0   24.60    2.50
  -3 -11   0   23.10    1.80
  -3 -11   0   23.80    2.00
   3 -11   0   23.10    2.10
  -3  11   0   23.60    2.60
  -3  11   0   25.70    2.20
  -4  11   0   11.90    2.10
   4 -11   0   12.90    1.40
  -4 -11   0   12.60    1.30
   4 -11   0   14.30    2.20
  -4 -11   0   13.20    1.40
   4 -11   0   12.00    1.30
  -4 -11   0   12.10    1.20
   4 -11   0   11.80    1.70
  -4  11   0   11.90    1.30
  -4 -11   0   13.60    1.40
   4  11   0   13.10    1.20
   4 -11   0   11.50    1.60
  -4 -11   0   11.80    1.20
  -4 -11   0   14.30    1.30
  -4  11   0   11.80    1.30
  -4 -11   0   10.50    1.50
  -4 -11   0   11.90    1.40
   4 -11   0   14.90    1.60
  -4 -11   0   12.30    1.30
   4 -11   0   12.60    1.60
  -4  11   0   10.90    1.50
   4 -11   0   11.80    1.50
  -5 -11   0    3.70    0.70
   5 -11   0    2.30    0.80
  -5  11   0    3.20    0.80
  -5 -11   0    3.70    0.90
   5  11   0    3.50    0.70
  -5 -11   0    4.10    0.90
  -5 -11   0    4.50    0.70
   5 -11   0    2.40    0.80
   5 -11   0    2.60    0.80
   5  11   0    3.40    0.70
  -5 -11   0    3.00    0.70
   5 -11   0    2.80    0.80
  -5 -11   0    3.80    0.80
   5 -11   0    3.70    0.90
  -5 -11   0    3.30    0.70
   5 -11   0    3.00    0.80
   5 -11   0    2.80    0.80
   5 -11   0    3.20    0.70
  -5 -11   0    3.80    0.80
  -5  11   0    4.20    0.80
  -5  11   0    3.30    0.90
  -5  11   0    3.60    0.70
  -5  11   0    4.10    0.90
   5 -11   0    2.20    0.80
  -5 -11   0    3.30    0.80
  -6  11   0    9.90    1.10
  -6 -11   0    7.30    0.90
  -6 -11   0    9.00    0.90
  -6 -11   0    9.10    1.00
   6 -11   0    9.50    1.20
  -6 -11   0    8.10    0.90
  -6 -11   0    8.70    0.90
  -6 -11   0    7.60    1.00
  -6  11   0    9.70    1.00
   6 -11   0    8.40    1.10
   6  11   0    9.60    0.90
   6 -11   0    8.80    0.90
   6  11   0    8.30    0.90
  -6 -11   0    9.00    0.90
  -6 -11   0    9.20    1.00
   6 -11   0    8.20    1.00
   6 -11   0    8.10    1.00
  -6  11   0    9.80    1.20
   6  11   0    9.30    1.00
   6 -11   0    8.10    1.10
   6 -11   0    6.20    1.50
   6  11   0    8.40    1.00
  -7 -11   0    0.10    0.30
  -7 -11   0    0.80    0.40
  -7 -11   0    0.20    0.50
  -7 -11   0    0.20    0.30
  -7  11   0    0.50    0.30
   7  11   0    0.80    0.40
  -7 -11   0    0.90    0.40
   7 -11   0    0.40    0.30
   7  11   0   -0.10    0.30
   7 -11   0    0.40    0.40
   7  11   0    0.30    0.30
   7 -11   0    0.30    0.40
  -7  11   0    0.50    0.50
  -7 -11   0    0.10    0.40
  -7  11   0    0.10    0.40
   7 -11   0    0.20    0.40
   0 -12   0  193.08    7.80
   0 -12   0  187.98    8.10
   0 -12   0  182.78    7.60
   0 -12   0  181.28    8.00
   0 -12   0  186.08    7.90
   0  12   0  185.48    7.80
   0 -12   0  176.58    8.30
   1 -12   0    0.90    0.70
  -1 -12   0    0.60    0.50
   1 -12   0    0.70    0.60
   1 -12   0    0.20    0.50
  -1 -12   0    0.90    0.60
   1 -12   0    0.60    0.60
   1 -12   0    0.70    0.50
  -1 -12   0    0.30    0.50
  -1 -12   0    0.40    0.50
   1 -12   0    0.00    0.60
  -1 -12   0    0.40    0.60
  -1 -12   0    0.30    0.50
   1  12   0    1.00    0.50
  -1  12   0    0.00    0.40
  -1 -12   0    1.00    0.60
  -1  12   0    1.10    0.70
  -1  12   0    1.50    0.70
   2 -12   0  169.68    7.30
  -2  12   0  166.68    7.30
   2 -12   0  170.18    7.80
  -2 -12   0  168.38    7.00
  -2 -12   0  161.78    7.30
   2  12   0  188.58    7.20
  -2 -12   0  165.78    7.40
  -2 -12   0  169.48    7.20
   2 -12   0  165.08    7.10
  -2  12   0  166.98    7.50
  -2  12   0  164.58    7.40
   2 -12   0  171.78    7.50
  -2 -12   0  168.18    7.10
  -2 -12   0  167.38    7.20
  -2  12   0  164.68    7.20
   2 -12   0  165.18    7.30
   2 -12   0  168.58    7.30
   2 -12   0  174.88    7.40
  -3  12   0    2.80    1.00
   3  12   0    2.60    0.60
   3 -12   0    3.60    0.90
  -3 -12   0    4.00    1.10
  -3 -12   0    3.60    0.70
   3 -12   0    3.80    0.80
   3 -12   0    4.10    0.90
   3 -12   0    3.10    0.90
   3 -12   0    3.70    0.90
  -3  12   0    2.80    0.80
  -3 -12   0    3.60    0.80
  -3 -12   0    3.20    0.60
   3 -12   0    3.00    0.80
  -3 -12   0    3.90    0.80
   3 -12   0    2.90    0.90
  -3  12   0    3.10    1.00
  -3  12   0    3.40    0.90
  -3 -12   0    3.40    0.70
   4  12   0   25.00    1.60
  -4  12   0   25.20    1.60
  -4  12   0   24.40    1.80
  -4  12   0   24.30    1.70
  -4 -12   0   23.30    1.60
  -4  12   0   23.90    1.80
   4 -12   0   22.00    1.60
  -4 -12   0   22.50    1.40
  -4 -12   0   23.60    1.40
  -4 -12   0   23.80    1.50
   4 -12   0   21.50    1.80
   4 -12   0   22.90    1.60
   4 -12   0   24.20    1.70
   4 -12   0   20.40    1.60
   4 -12   0   24.10    1.70
  -4 -12   0   23.50    1.70
   4  12   0   23.20    1.50
   4 -12   0   22.80    1.50
  -4 -12   0   22.90    1.50
   4 -12   0   19.30    1.60
  -4 -12   0   22.70    1.60
   5 -12   0   23.10    1.70
  -5  12   0   23.60    1.60
   5  12   0   27.50    2.00
   5 -12   0   27.00    1.70
   5 -12   0   23.70    1.60
   5  12   0   25.70    1.80
  -5 -12   0   25.20    1.40
   5 -12   0   24.30    1.70
  -5 -12   0   23.30    1.90
   5 -12   0   27.20    1.70
   5  12   0   27.00    1.80
   5 -12   0   21.00    1.40
  -5  12   0   27.60    1.70
  -5 -12   0   23.00    1.50
   5 -12   0   27.00    1.70
  -5  12   0   27.00    1.70
   5 -12   0   23.20    2.00
  -5 -12   0   24.70    1.60
  -5 -12   0   26.60    1.50
  -5 -12   0   24.40    1.60
  -5  12   0   27.50    1.60
   5  12   0   25.40    1.50
  -5 -12   0   22.10    1.50
   0 -13   0   -0.10    0.50
   0 -13   0    0.00    0.30
   0 -13   0    0.20    0.30
   0 -13   0    0.50    0.40
   0 -13   0    0.00    0.40
  -1 -13   0   28.50    1.70
   1 -13   0   28.80    1.70
   1  13   0   27.30    1.80
  -1 -13   0   28.50    1.60
   1 -13   0   27.50    1.70
   1 -13   0   30.60    1.70
  -1 -13   0   28.80    1.50
   1  13   0   29.30    1.70
   1 -13   0   29.00    1.80
   1  13   0   31.20    2.20
  -1 -13   0   29.10    1.70
  -1  13   0   29.70    1.70
  -1 -13   0   26.40    1.70
   1 -13   0   27.20    1.90
  -1 -13   0   30.30    1.80
  -2 -13   0    0.10    0.40
  -2  13   0    0.00    0.30
  -2 -13   0    0.40    0.40
  -2  13   0    0.20    0.30
   2 -13   0   -0.20    0.30
   2 -13   0    0.40    0.30
   2  13   0    0.20    0.30
   2 -13   0   -0.10    0.20
  -2 -13   0    0.00    0.30
  -2  13   0    0.30    0.40
   2  13   0    0.20    0.30
  -2 -13   0    0.10    0.40
   2 -13   0    0.60    0.40
  -2 -13   0    0.20    0.40
   3 -13   0   12.80    1.10
  -3 -13   0   14.30    0.90
  -3  13   0   13.90    1.00
   3 -13   0   13.00    0.90
  -3 -13   0   14.50    0.90
  -3 -13   0   13.90    0.90
   3 -13   0   15.10    0.90
   3 -13   0   13.40    1.00
   3 -13   0   13.70    1.00
  -3 -13   0   12.80    1.00
   3  13   0   16.10    0.90
  -3  13   0   15.40    1.00
   1   0   1   42.90    2.20
   1   0   1   48.50    2.10
   1   0   1   44.80    2.30
   1   0  -1   48.70    2.20
   1   0  -1   49.10    2.30
  -4   0   1  331.27   12.90
   4   0  -1  326.07   13.00
   4   0  -1  329.77   14.20
   4   0  -1  323.57   13.60
   4   0   1  296.77   12.80
  -4   0   1  319.17   12.80
  -4   0  -1  303.07   12.80
  -4   0  -1  319.87   13.00
   5   0  -1  300.27   12.80
  -5   0  -1  322.37   13.20
  -5   0   1  311.07   12.90
  -5   0  -1  312.57   13.00
   5   0   1  296.67   12.80
   5   0   1  299.57   12.40
  -5   0   1  324.97   13.10
   6   0  -1  616.74   24.60
  -6   0  -1  621.34   24.90
  -6   0  -1  589.74   23.40
   6   0   1  602.04   23.60
  -6   0   1  581.24   23.50
  -6   0  -1  624.04   24.80
   6   0   1  629.54   24.60
  -6   0   1  614.24   24.60
  -6   0   1  636.74   24.60
  -7   0  -1   10.30    1.70
  -7   0   1   13.10    1.90
  -7   0  -1    9.70    1.20
   7   0   1   12.20    1.70
  -7   0   1   10.20    1.30
  -7   0   1   10.70    1.90
  -7   0  -1   10.20    1.80
   7   0  -1   13.10    1.80
   8   0   1  687.43   27.20
   8   0  -1  665.23   26.80
  -8   0  -1  665.73   27.50
  -8   0   1  656.23   25.70
  -8   0  -1  659.23   27.80
   8   0  -1  635.34   25.50
  -8   0   1  667.63   27.80
  -8   0   1  671.13   27.50
  -8   0  -1  650.43   25.50
  -8   0  -1  617.34   26.50
  -9   0   1   47.90    3.20
  -9   0  -1   47.40    4.50
   9   0   1   46.80    3.70
  -9   0   1   53.89    4.60
   9   0  -1   53.89    4.40
  -9   0  -1   49.10    5.30
  -9   0  -1   47.00    3.70
   9   0   1   53.39    4.60
  -9   0  -1   45.80    4.10
   9   0   1   47.60    3.40
  -9   0  -1   47.80    3.00
  -9   0  -1   49.30    3.30
  -9   0   1   48.50    3.40
   9   0  -1   46.80    3.10
   9   0   1   49.20    3.10
 -10   0  -1   12.40    1.80
 -10   0   1   11.80    1.60
 -10   0  -1   10.60    2.40
 -10   0  -1   13.90    1.70
  10   0   1   11.20    1.70
  10   0  -1   14.50    1.80
 -10   0  -1   13.20    1.70
  10   0   1   13.80    1.80
 -10   0   1   13.90    1.80
  10   0  -1   13.00    1.70
 -10   0   1   12.50    1.70
 -10   0   1   13.50    1.70
 -10   0  -1   13.50    1.60
 -10   0   1   14.10    2.00
 -10   0  -1   12.10    1.70
 -10   0   1   12.10    1.60
  10   0  -1   11.20    1.70
 -10   0  -1   11.30    1.50
  10   0   1   13.70    1.50
 -10   0   1   12.50    2.60
  10   0   1   14.60    1.80
 -11   0   1  109.89    5.50
 -11   0   1  112.69    5.40
 -11   0   1  111.79    5.80
  11   0   1  112.69    5.70
 -11   0  -1  111.69    5.40
  11   0  -1  113.59    5.50
 -11   0   1  113.19    5.60
 -11   0  -1  106.59    5.50
 -11   0  -1  103.49    5.60
 -11   0   1  113.69    5.50
 -11   0   1  108.29    5.50
  11   0  -1  107.59    5.60
  11   0  -1  108.99    5.50
  11   0   1  108.99    5.60
 -11   0  -1  111.39    5.40
 -11   0  -1  114.09    5.40
  12   0  -1   28.10    2.10
 -12   0   1   27.90    1.90
 -12   0  -1   25.60    1.90
 -12   0   1   28.80    2.10
  12   0   1   28.10    2.10
  12   0   1   27.30    2.10
 -12   0  -1   27.00    1.70
  12   0  -1   29.40    2.10
  12   0  -1   23.60    2.20
 -12   0   1   28.50    1.90
 -12   0  -1   30.00    2.10
 -12   0  -1   28.80    2.00
 -12   0   1   27.50    2.00
 -12   0   1   29.20    2.00
 -12   0  -1   27.60    2.20
 -12   0   1   28.70    2.30
  13   0  -1    8.40    1.00
 -13   0   1    8.90    1.10
  13   0   1    9.30    1.00
 -13   0   1    7.80    1.10
 -13   0  -1    9.50    1.00
 -13   0   1    7.20    1.10
  -3   1   1 1943.51   84.59
   3  -1   1 2025.80   76.79
  -3  -1   1 2041.90   80.89
   4  -1   1 1379.36   54.99
  -4  -1  -1 1472.35   64.69
  -4  -1   1 1369.76   62.39
   5  -1   1  727.03   28.00
   5  -1   1  673.13   27.30
   5   1  -1  776.72   29.40
   5   1  -1  782.92   30.20
  -5  -1   1  698.33   28.20
   5   1   1  663.73   27.30
   6  -1   1  471.55   20.90
  -6   1   1  464.85   18.30
  -6  -1  -1  430.86   20.60
  -6  -1  -1  454.95   21.70
  -6   1   1  425.36   17.40
  -6  -1  -1  431.26   17.30
  -6   1   1  457.25   18.50
   6  -1   1  421.46   17.50
  -6  -1  -1  447.76   17.40
  -6  -1   1  460.05   18.90
  -6  -1   1  468.05   18.80
  -6   1  -1  425.46   17.30
  -6   1  -1  429.66   20.10
  -6   1  -1  462.45   21.30
   6   1   1  429.86   17.50
  -6  -1   1  445.16   17.40
   6   1   1  460.75   19.10
  -6  -1   1  444.46   17.50
   6  -1  -1  458.25   18.50
   7  -1   1  338.57   14.70
  -7  -1  -1  332.87   13.50
  -7  -1  -1  322.27   15.20
  -7   1   1  348.97   14.80
  -7  -1  -1  336.27   15.20
   7   1  -1  333.07   14.40
  -7  -1  -1  313.77   13.30
  -7   1   1  325.57   13.50
  -7   1   1  340.47   14.90
   7  -1  -1  331.57   14.40
  -7  -1   1  327.47   13.50
  -7  -1   1  343.57   15.40
   7   1   1  338.57   14.60
  -7  -1   1  327.47   13.60
  -7   1  -1  318.77   13.30
  -7  -1   1  347.57   15.10
  -7   1  -1  349.17   15.10
  -7   1  -1  337.07   14.80
  -8   1   1  321.37   13.60
  -8  -1  -1  308.37   13.10
  -8  -1  -1  311.07   15.20
   8  -1   1  340.17   14.50
  -8  -1  -1  329.17   15.20
  -8  -1  -1  328.47   13.10
   8  -1   1  307.17   13.10
  -8   1   1  320.17   14.80
  -8   1   1  326.87   13.10
   8   1  -1  325.47   14.20
  -8   1   1  332.67   14.70
  -8  -1  -1  306.27   13.00
  -8   1  -1  308.87   13.00
  -8  -1   1  308.67   13.00
  -8   1  -1  302.77   12.90
  -8  -1   1  317.17   13.20
   8   1   1  300.07   13.00
   8  -1  -1  313.57   14.10
  -8   1  -1  296.77   14.70
  -8  -1   1  309.87   15.10
  -8  -1   1  312.37   14.90
   8   1   1  319.07   14.40
  -8   1  -1  307.17   14.50
  -9   1   1   98.59    7.00
  -9   1   1   86.89    5.10
  -9   1   1   88.39    5.90
   9  -1   1   90.49    5.20
  -9   1   1   79.39    5.50
   9   1  -1   84.69    4.70
   9  -1   1   89.29    5.10
  -9   1   1   86.59    4.90
  -9  -1  -1   86.79    6.80
   9   1  -1   91.29    4.80
  -9   1   1   95.39    7.00
  -9   1   1   87.49    4.90
  -9   1   1   91.19    5.90
   9  -1   1  100.39    8.40
   9   1  -1   79.89    5.20
  -9  -1  -1   92.99    4.90
  -9  -1  -1   97.19    5.20
  -9  -1  -1   89.69    6.40
   9  -1   1   80.69    4.90
   9  -1   1   84.99    5.00
  -9  -1  -1   88.59    4.80
   9   1  -1   97.19    7.50
   9  -1  -1  102.49    5.10
  -9   1  -1  102.09    8.60
   9  -1  -1  112.69    8.20
  -9  -1   1   92.29    6.80
   9   1   1  106.99    8.10
   9  -1  -1   97.89    5.10
  -9   1  -1   94.29    5.30
  -9   1  -1   98.69    5.00
   9   1   1  101.59    5.10
  -9  -1   1  103.39    7.40
  -9  -1   1  104.99    5.40
   9   1   1  102.09    5.20
  -9  -1   1  103.79    5.30
  -9  -1   1  103.49    7.80
   9  -1  -1   95.19    5.20
   9  -1  -1  102.19    5.40
   9   1   1   98.19    4.70
  -9   1  -1  101.99    5.00
  -9   1  -1  102.19    6.00
  -9  -1   1  100.59    5.10
  -9  -1   1   96.99    5.20
  -9   1  -1   99.79    6.90
  -9   1  -1   97.09    5.10
   9  -1  -1   89.69    6.10
 -10   1   1  378.06   15.70
 -10  -1  -1  388.56   15.90
 -10   1   1  388.06   15.80
  10   1  -1  394.86   15.80
  10  -1   1  395.46   15.90
 -10   1   1  382.16   16.00
 -10  -1  -1  363.56   18.30
 -10   1   1  408.26   19.40
 -10   1   1  386.26   15.70
 -10   1   1  382.06   15.70
  10   1  -1  383.66   15.60
 -10  -1  -1  388.56   15.70
  10  -1   1  390.16   18.00
  10  -1   1  387.76   15.90
  10   1  -1  374.96   15.80
 -10   1   1  383.26   15.90
 -10  -1  -1  387.56   15.90
 -10  -1  -1  395.56   16.00
  10  -1   1  380.96   15.60
 -10  -1  -1  384.66   15.60
  10   1  -1  383.36   17.70
  10  -1   1  383.96   16.10
  10  -1  -1  392.96   15.40
 -10  -1   1  403.66   16.00
  10   1   1  379.26   17.90
  10  -1  -1  384.06   15.90
 -10   1  -1  385.46   15.50
 -10   1  -1  385.26   15.60
 -10  -1   1  377.26   16.00
 -10  -1   1  376.86   15.80
 -10  -1   1  376.26   15.50
 -10   1  -1  387.26   15.60
 -10  -1   1  396.66   15.80
 -10   1  -1  381.56   18.30
  10   1   1  373.76   15.60
 -10  -1   1  349.96   20.70
  10   1   1  382.66   15.90
  10  -1  -1  371.06   17.70
  10  -1  -1  386.66   16.20
 -10   1  -1  383.36   15.60
  10  -1  -1  398.26   15.90
 -10   1  -1  385.96   15.80
  11   1  -1   73.79    4.00
 -11   1   1   77.69    4.00
 -11   1   1   73.09    3.90
  11  -1   1   70.49    3.50
  11   1  -1   72.99    4.10
 -11   1   1   67.89    4.10
  11  -1   1   70.89    4.30
 -11  -1  -1   70.49    3.90
 -11   1   1   71.39    4.00
 -11  -1  -1   68.29    4.10
 -11   1   1   71.49    4.00
  11   1  -1   76.49    4.00
 -11   1   1   70.59    4.00
 -11  -1  -1   71.29    3.90
 -11  -1  -1   70.69    3.90
  11  -1   1   73.39    4.20
 -11   1  -1   67.29    4.10
 -11  -1   1   71.89    4.00
  11  -1  -1   72.89    4.00
 -11   1  -1   69.79    3.90
 -11  -1   1   69.99    4.00
 -11   1  -1   69.89    3.80
 -11   1  -1   73.09    4.00
  11   1   1   72.09    4.10
  11  -1  -1   73.79    4.20
 -11   1  -1   71.59    3.70
  11  -1  -1   73.49    4.10
 -11  -1   1   70.39    4.00
  11   1   1   71.99    4.00
 -11  -1   1   67.79    4.20
 -11  -1   1   74.39    3.90
 -12   1   1  136.19    6.60
 -12   1   1  138.69    6.50
 -12  -1  -1  139.99    6.20
  12  -1   1  146.39    6.70
 -12   1   1  142.79    6.40
  12   1  -1  139.69    6.40
 -12   1   1  143.79    6.00
  12   1  -1  152.08    6.40
  12   1  -1  134.69    6.50
 -12   1   1  140.19    6.30
  12  -1   1  141.49    6.60
 -12  -1  -1  144.79    6.50
 -12  -1  -1  133.79    6.60
 -12  -1  -1  144.99    6.40
  12   1   1  149.88    6.50
 -12  -1   1  153.58    6.50
 -12  -1   1  145.59    6.30
 -12   1  -1  143.09    6.30
 -12   1  -1  152.08    6.50
 -12  -1   1  146.39    6.80
  12   1   1  149.49    6.60
 -12  -1   1  145.89    6.50
 -12  -1   1  148.69    6.50
 -12   1  -1  149.49    6.40
  12  -1  -1  144.39    6.60
 -12   1  -1  142.79    6.60
  12  -1  -1  146.99    6.50
 -13   1   1    1.20    0.50
 -13  -1  -1    1.10    0.50
  13  -1   1    2.60    0.70
  13   1  -1    1.80    0.50
 -13  -1  -1    1.40    0.60
 -13   1   1    2.80    0.60
  13  -1   1    1.70    0.80
  13   1   1    1.30    0.80
 -13   1  -1    1.40    0.40
  13   1   1    0.80    0.50
 -13  -1   1    0.40    0.40
 -13   1  -1    1.40    0.50
 -13   1  -1    1.20    0.50
   0  -2   1 3516.55  130.89
   1  -2   1 4033.30  164.18
  -1  -2  -1 4572.44  169.38
   1  -2  -1 4758.22  164.98
   2  -2   1 1830.72   66.79
  -2  -2  -1 1878.91   72.99
  -2  -2   1 1699.93   69.59
   2  -2  -1 1681.23   68.49
   3  -2   1  428.86   16.90
   3   2  -1  452.45   17.00
   3   2   1  401.36   17.20
   3  -2  -1  441.26   17.00
   3  -2  -1  447.96   18.30
   3  -2  -1  411.16   16.80
  -3  -2   1  477.05   17.30
  -3  -2   1  425.26   16.70
   4  -2   1  617.44   24.50
  -4  -2  -1  588.44   23.80
   4  -2   1  596.84   25.30
   4  -2   1  564.04   24.20
   4   2   1  664.53   26.30
   4   2   1  641.44   25.50
  -4  -2   1  667.83   24.00
   4  -2  -1  688.03   24.30
  -5   2   1  389.06   15.80
  -5  -2  -1  412.06   16.70
  -5  -2  -1  401.96   16.50
   5  -2   1  371.76   15.90
   5   2  -1  419.86   18.30
   5  -2   1  364.86   15.50
  -5  -2  -1  385.96   15.20
   5   2  -1  417.56   17.50
  -5   2   1  405.16   15.90
   5  -2   1  368.96   17.30
  -5   2   1  399.76   15.80
   5   2  -1  401.66   16.10
   5  -2   1  384.96   15.80
  -5  -2   1  410.36   16.50
   5  -2  -1  396.06   15.90
  -5  -2   1  387.66   15.30
   5   2   1  392.26   15.90
  -5   2  -1  400.86   16.00
   5   2   1  342.87   19.30
   5   2   1  371.96   18.20
  -5  -2   1  389.06   15.30
  -5  -2   1  414.26   16.60
  -5   2  -1  378.46   15.60
  -5   2  -1  389.96   15.80
   5   2   1  388.26   15.40
   6  -2   1  775.72   31.70
   6   2  -1  852.21   35.30
   6   2  -1  857.01   34.30
  -6   2   1  808.02   31.40
  -6  -2  -1  809.52   31.40
   6  -2   1  806.52   32.50
  -6   2   1  820.72   32.20
   6   2  -1  826.72   32.40
  -6  -2  -1  807.02   33.00
   6  -2   1  765.92   32.00
  -6   2   1  821.02   32.20
  -6  -2  -1  795.82   33.20
  -6  -2   1  816.02   31.40
   6  -2  -1  862.21   33.60
  -6  -2   1  857.61   33.10
  -6   2  -1  825.12   32.00
  -6   2  -1  856.51   31.40
  -6  -2   1  845.02   33.20
  -6  -2   1  852.51   32.50
  -6  -2   1  925.11   33.10
   6   2   1  847.42   31.70
  -7   2   1  242.78   10.90
  -7   2   1  245.18    9.90
  -7   2   1  243.88   11.10
   7   2  -1  234.78   10.80
  -7  -2  -1  247.88   10.00
  -7   2   1  237.18   10.60
  -7  -2  -1  230.18    9.90
  -7  -2  -1  235.28   11.70
   7  -2   1  232.18   11.00
  -7  -2  -1  238.48   11.90
  -7   2  -1  230.48   10.90
   7  -2  -1  229.98   10.80
  -7  -2   1  238.08   10.10
   7   2   1  240.98   11.00
  -7  -2   1  234.98   11.60
  -7  -2   1  223.18   10.00
  -7   2  -1  233.48    9.80
  -7   2  -1  230.48   11.10
  -7  -2   1  231.98   11.80
  -8   2   1  420.06   18.80
  -8  -2  -1  397.86   16.90
  -8   2   1  426.76   17.00
  -8   2   1  417.36   16.80
   8   2  -1  420.36   16.80
  -8  -2  -1  400.76   16.70
   8   2  -1  411.46   16.60
   8   2  -1  421.56   18.10
  -8  -2  -1  400.96   19.40
  -8  -2  -1  440.16   17.10
   8  -2   1  446.26   18.80
  -8  -2  -1  414.76   19.20
  -8   2   1  428.26   18.50
  -8  -2  -1  422.06   16.80
   8  -2   1  407.96   17.10
  -8  -2   1  406.26   16.70
   8  -2  -1  438.46   18.30
  -8  -2   1  420.16   17.00
  -8  -2   1  415.46   19.50
  -8   2  -1  421.26   18.80
   8  -2  -1  421.76   17.10
  -8   2  -1  428.96   16.90
   8   2   1  425.96   16.90
  -8   2  -1  422.76   16.70
  -8  -2   1  431.06   19.30
  -8  -2   1  424.06   17.10
  -8  -2   1  432.96   17.20
   8   2   1  443.76   18.50
  -8   2  -1  426.16   18.50
   9  -2   1  201.88   10.50
  -9   2   1  199.18    9.70
  -9  -2  -1  204.68    8.80
   9   2  -1  205.68    9.30
   9   2  -1  200.18    8.80
  -9   2   1  213.98    9.10
  -9   2   1  217.18   10.70
  -9  -2  -1  207.88    8.70
  -9  -2  -1  207.88   11.30
   9  -2   1  212.18   10.00
  -9  -2  -1  212.18    9.80
  -9  -2  -1  205.68    9.00
   9   2  -1  201.28   10.00
   9  -2   1  203.58   10.70
  -9  -2  -1  175.28   13.20
   9   2  -1  196.78    9.90
  -9   2   1  208.18    8.90
   9  -2   1  211.68   10.10
  -9   2   1  206.68    9.20
   9  -2   1  210.08    9.10
  -9  -2  -1  211.08    9.00
  -9   2   1  200.68   10.60
  -9  -2  -1  204.88   10.50
  -9   2   1  209.78   11.80
  -9  -2   1  185.68    8.70
   9   2   1  191.98    8.60
  -9  -2   1  175.28   12.30
  -9  -2   1  179.98    9.70
  -9   2  -1  183.78    9.90
  -9  -2   1  181.28    8.90
  -9  -2   1  189.08   10.90
  -9  -2   1  199.08    9.10
   9  -2  -1  181.08    9.60
  -9   2  -1  190.88    8.70
   9  -2  -1  190.88   10.00
  -9   2  -1  187.08    8.70
  -9  -2   1  189.38    8.90
  -9   2  -1  195.78   10.10
   9  -2  -1  179.58    9.50
   9  -2  -1  186.48   10.40
   9  -2  -1  194.68   10.40
  -9  -2   1  185.78    9.40
   9  -2  -1  183.48    9.40
  -9   2  -1  193.18   10.40
   9   2   1  183.48    9.80
   9   2   1  186.58   10.00
  -9   2  -1  178.18   13.70
  -9  -2   1  189.48    9.00
  10  -2   1   55.69    3.70
 -10  -2  -1   59.19    3.60
 -10   2   1   58.39    3.60
 -10   2   1   58.49    3.70
  10   2  -1   60.99    3.60
  10   2  -1   54.49    4.80
 -10  -2  -1   56.29    3.50
 -10   2   1   54.39    3.50
 -10  -2  -1   53.09    3.50
  10   2  -1   55.49    3.60
 -10   2   1   52.99    5.70
 -10  -2  -1   60.89    3.70
  10  -2   1   55.09    3.90
  10   2  -1   54.29    3.40
  10  -2   1   50.89    5.90
 -10  -2  -1   51.29    5.20
  10  -2   1   56.89    3.80
  10  -2   1   55.69    3.60
 -10  -2  -1   54.89    3.70
 -10   2   1   55.69    3.60
 -10   2   1   54.69    3.60
  10  -2  -1   63.59    4.00
  10   2   1   63.29    3.80
 -10   2  -1   65.39    5.70
  10  -2  -1   63.09    3.60
 -10  -2   1   61.99    7.10
 -10  -2   1   62.69    3.70
 -10   2  -1   64.19    3.60
 -10   2  -1   61.89    3.60
 -10  -2   1   60.59    3.70
 -10   2  -1   63.49    3.70
 -10  -2   1   62.09    3.70
  10  -2  -1   58.49    5.80
  10   2   1   64.89    5.30
 -10  -2   1   63.69    3.90
  10  -2  -1   70.79    3.90
 -10  -2   1   65.99    3.80
  10  -2  -1   62.29    3.70
 -10   2  -1   61.99    3.30
 -10  -2   1   62.49    3.40
  10   2   1   65.49    3.60
  11   2  -1   39.00    2.60
 -11   2   1   37.80    2.40
  11  -2   1   39.10    2.80
 -11   2   1   37.20    2.60
 -11   2   1   39.30    2.70
 -11   2   1   38.90    2.80
 -11  -2  -1   39.50    2.70
  11   2  -1   38.60    2.60
  11  -2   1   39.50    2.90
 -11  -2  -1   37.90    2.60
  11  -2   1   38.90    2.40
  11   2  -1   41.00    2.50
 -11   2   1   40.30    2.70
 -11  -2  -1   37.40    2.80
 -11  -2  -1   41.80    2.70
 -11  -2  -1   39.10    2.70
 -11  -2   1   36.10    2.70
  11  -2  -1   41.50    2.70
  11  -2  -1   39.20    2.20
 -11  -2   1   36.30    2.40
  11   2   1   36.20    2.60
  11   2   1   38.50    2.70
 -11   2  -1   39.10    2.60
  11  -2  -1   39.40    2.80
 -11   2  -1   34.50    2.60
 -11  -2   1   40.60    2.70
 -11   2  -1   36.50    2.50
  11  -2  -1   40.00    2.90
 -11  -2   1   37.10    2.60
 -11  -2   1   38.00    2.90
  12   2  -1    3.60    0.80
  12  -2   1    3.40    0.90
 -12  -2  -1    3.40    0.80
 -12   2   1    3.80    0.90
 -12  -2  -1    3.90    0.80
 -12   2   1    4.20    0.80
 -12  -2  -1    3.90    1.10
  12  -2   1    2.30    0.80
 -12   2   1    4.60    1.00
 -12  -2  -1    3.30    0.70
  12   2  -1    3.60    0.90
 -12   2  -1    2.00    0.90
 -12   2  -1    2.20    0.70
 -12  -2   1    1.70    0.70
  12  -2  -1    2.30    0.80
 -12   2  -1    1.90    0.70
 -12  -2   1    2.80    0.70
 -12  -2   1    2.50    1.20
 -12  -2   1    2.60    0.70
 -12  -2   1    2.40    0.80
  13  -2   1   29.90    1.90
 -13   2   1   32.00    1.80
 -13  -2  -1   31.60    1.80
  13   2  -1   31.10    1.90
 -13   2  -1   31.70    1.70
 -13  -2   1   31.70    1.90
  13   2   1   30.30    1.80
 -13  -2   1   33.40    1.60
   0  -3   1 3422.66  127.59
   0  -3  -1 3309.47  132.49
   1  -3  -1  785.52   30.50
   2   3  -1  534.35   21.20
   2  -3   1  554.24   21.80
  -2  -3   1  572.84   21.70
   3  -3   1  189.78    7.20
   3   3  -1  168.08    7.70
   3   3  -1  166.68    7.40
   3  -3   1  181.68    7.60
   3  -3  -1  153.28    7.00
  -3   3  -1  147.29    6.90
  -3  -3   1  153.28    7.40
   3  -3  -1  146.79    8.30
  -3  -3   1  156.08    7.40
   3  -3  -1  148.29    7.30
  -4  -3  -1  302.47   12.40
  -4  -3  -1  314.37   12.00
  -4   3   1  298.57   11.60
   4  -3   1  286.47   11.80
   4  -3   1  246.28   11.30
   4  -3   1  279.37   12.90
   4  -3   1  283.67   11.90
   4   3  -1  266.77   12.80
  -4  -3  -1  297.87   12.30
   4  -3   1  263.87   11.40
   4   3  -1  266.67   12.30
  -4   3   1  308.87   11.70
  -4   3  -1  275.57   11.50
  -4   3  -1  277.77   11.60
   4  -3  -1  265.07   13.30
  -4   3  -1  265.97   11.40
   4   3   1  257.67   11.40
   4   3   1  281.07   11.40
   4   3   1  271.67   13.00
   4  -3  -1  265.97   11.90
   4   3   1  268.17   13.50
  -4  -3   1  288.37   12.20
  -4  -3   1  297.37   12.30
  -4  -3   1  271.17   11.10
  -5   3   1  841.12   32.10
   5   3  -1  808.92   34.10
  -5  -3  -1  818.62   31.40
   5  -3   1  771.42   31.70
   5  -3   1  778.32   32.20
   5  -3   1  806.02   32.00
   5  -3   1  760.72   33.70
   5  -3   1  828.42   32.10
   5   3  -1  805.82   33.40
   5   3   1  913.41   34.50
   5   3   1  913.01   35.50
   5   3   1  922.91   31.70
  -6   3   1  205.18    9.90
  -6  -3  -1  209.98    9.20
   6   3  -1  209.98   10.00
   6   3  -1  218.78   11.60
  -6   3   1  223.08   10.00
   6  -3   1  209.78   10.30
  -6  -3  -1  206.48   10.90
  -6   3   1  217.18   10.10
  -6  -3  -1  205.28   10.80
   6   3  -1  215.28   12.30
   6  -3   1  208.38    9.90
  -6  -3  -1  213.68    9.30
  -6   3  -1  241.98    9.30
   6   3   1  227.28   10.10
  -6   3  -1  236.68   10.40
  -6  -3   1  238.38   11.20
  -6  -3   1  226.78    9.40
  -6  -3   1  235.68   11.00
  -6   3  -1  228.38   10.10
   6   3   1  226.08    9.50
  -6   3  -1  243.98   10.10
  -6  -3   1  236.38    9.40
   7  -3   1  246.58   12.40
   7   3  -1  238.28   12.60
  -7   3   1  253.27   11.90
  -7   3   1  258.47   12.30
  -7  -3  -1  252.57   11.40
  -7  -3  -1  236.38   11.00
  -7  -3  -1  257.07   13.40
  -7   3   1  252.57   12.10
   7   3  -1  239.88   10.80
  -7  -3  -1  255.47   15.80
   7   3  -1  257.17   12.20
  -7  -3   1  290.47   11.70
   7   3   1  290.67   12.40
  -7  -3   1  299.87   13.60
   7   3   1  268.17   11.00
  -7   3  -1  290.87   12.10
  -7   3  -1  278.07   16.00
  -7  -3   1  280.77   11.30
  -7  -3   1  282.57   12.20
  -7  -3   1  287.57   13.70
  -7   3  -1  299.07   12.70
  -7   3  -1  297.37   11.20
  -7  -3   1  304.67   11.70
   7   3   1  285.47   11.30
   8   3  -1   31.60    2.30
   8   3  -1   35.60    3.20
  -8   3   1   30.80    2.90
   8   3  -1   35.90    2.30
  -8   3   1   32.30    3.30
  -8  -3  -1   32.70    3.80
  -8  -3  -1   32.10    2.50
  -8  -3  -1   34.80    4.00
  -8  -3  -1   31.00    2.50
   8  -3   1   34.20    2.70
  -8  -3  -1   31.30    2.30
   8  -3   1   34.60    3.40
  -8   3   1   35.90    3.30
  -8   3  -1   38.30    3.60
  -8  -3   1   41.70    2.90
  -8  -3   1   37.70    2.40
   8  -3  -1   37.30    2.80
  -8   3  -1   41.10    3.50
  -8   3  -1   38.30    2.50
  -8   3  -1   36.20    2.40
  -8  -3   1   40.90    4.10
  -8  -3   1   38.30    4.10
  -8   3  -1   39.70    3.20
   8   3   1   38.70    2.50
  -8  -3   1   40.00    2.70
  -8  -3   1   39.90    2.90
  -9  -3  -1  165.38    7.10
  -9  -3  -1  161.18    7.50
  -9   3   1  155.28    7.40
  -9  -3  -1  163.78    7.30
  -9  -3  -1  168.68    7.40
  -9  -3  -1  154.98    9.60
  -9   3   1  151.98    7.60
   9  -3   1  165.08    9.30
   9  -3   1  165.18    7.40
  -9   3   1  157.38    7.20
  -9  -3  -1  177.78    7.50
   9   3  -1  160.58    7.10
  -9   3   1  163.58    8.80
   9   3  -1  158.28    6.80
   9  -3   1  165.08    7.60
   9   3  -1  168.28    8.50
  -9   3   1  157.68    7.20
   9   3  -1  155.88    6.90
   9  -3   1  160.08    7.90
  -9  -3  -1  169.88    7.30
  -9  -3  -1  166.48    7.50
  -9   3   1  161.98    7.70
   9   3  -1  161.48    7.40
   9  -3  -1  152.58    7.50
   9   3   1  145.69    7.20
  -9  -3   1  151.48    7.40
  -9  -3   1  153.58    7.00
   9   3   1  153.88    7.10
  -9   3  -1  150.88    7.20
  -9   3  -1  150.68    8.70
  -9   3  -1  140.39    6.80
  -9  -3   1  149.59    7.20
   9   3   1  152.68    6.90
   9  -3  -1  141.49    7.70
  -9  -3   1  144.09    9.30
  -9  -3   1  151.68    7.30
   9  -3  -1  147.89    7.90
  -9   3  -1  147.49    7.10
  -9   3  -1  151.38    7.00
   9   3   1  152.88    8.60
  -9  -3   1  145.79    6.90
  -9  -3   1  150.28    7.40
   9  -3  -1  146.09    7.60
  -9  -3   1  139.69    7.40
  -9  -3   1  146.49    7.50
   9  -3  -1  137.59    7.90
   9  -3  -1  148.99    7.50
  10  -3   1    4.40    1.30
  10   3  -1    3.60    1.00
  10   3  -1    3.80    0.90
  10  -3   1    3.70    1.20
  10  -3   1    3.80    1.10
 -10  -3  -1    6.40    1.20
 -10   3   1    3.00    1.40
 -10   3   1    3.40    1.10
 -10  -3  -1    3.10    0.90
  10   3  -1    3.60    0.90
 -10   3   1    3.50    1.00
  10  -3   1    3.10    1.00
 -10   3   1    2.40    1.00
 -10  -3  -1    2.80    1.00
 -10  -3  -1    4.10    1.10
 -10   3   1    5.00    1.20
 -10  -3  -1    3.60    1.10
 -10  -3  -1    2.80    1.40
 -10  -3  -1    6.90    1.20
 -10  -3  -1    3.70    1.00
 -10  -3   1    6.70    1.40
  10  -3  -1    6.80    1.20
  10  -3  -1    7.40    1.60
  10  -3  -1    6.60    1.40
 -10  -3   1    6.80    1.10
 -10   3  -1    7.40    1.40
 -10  -3   1    6.20    1.10
 -10   3  -1    6.40    1.90
 -10   3  -1    6.40    1.20
 -10  -3   1    7.40    1.40
 -10  -3   1    4.90    2.60
 -10   3  -1    6.40    1.00
 -11  -3  -1    6.60    1.30
  11   3  -1    5.10    1.20
  11  -3   1    7.00    1.30
 -11  -3  -1    6.20    1.20
 -11   3   1    6.50    1.10
  11  -3   1    6.20    1.30
 -11  -3  -1    6.80    1.10
  11   3  -1    7.70    1.10
 -11  -3  -1    6.10    1.10
  11  -3   1    6.40    1.10
 -11  -3  -1    5.80    1.10
  11   3  -1    5.90    1.60
 -11  -3  -1    6.60    1.20
 -11  -3   1    6.20    1.30
  11  -3  -1    7.60    1.70
 -11   3  -1    6.70    1.10
 -11  -3   1    5.30    1.30
  11   3   1    5.90    1.00
  11   3   1    6.80    1.10
 -11  -3   1    6.10    1.10
  11  -3  -1    5.60    1.20
  11  -3  -1    6.10    1.10
  11  -3  -1    6.00    1.20
 -11   3  -1    7.10    1.30
 -11   3  -1    7.10    1.30
 -11  -3   1    6.50    1.70
 -11  -3   1    5.80    1.70
 -11  -3   1    5.00    1.00
  12   3  -1    5.50    0.90
 -12  -3  -1    4.70    1.30
  12  -3   1    5.10    1.40
  12   3  -1    5.60    0.90
 -12   3   1    6.10    1.00
 -12  -3  -1    5.20    0.80
  12   3  -1    5.30    0.80
  12  -3   1    3.90    1.10
 -12   3  -1    6.30    1.00
 -12   3  -1    6.00    0.80
  12  -3  -1    5.40    0.90
 -12  -3   1    6.40    0.90
 -12  -3   1    5.70    0.90
  12   3   1    6.60    1.20
 -12  -3   1    6.70    1.00
  12  -3  -1    7.00    1.10
 -12  -3   1    5.00    1.00
 -12  -3   1    6.50    0.90
   0  -4  -1  253.87   10.60
   0  -4  -1  262.57   10.70
   0  -4  -1  231.38   10.20
   0  -4   1  255.47   10.40
   0  -4   1  264.47   10.70
   0  -4  -1  238.28   10.60
   0  -4   1  252.97   10.70
   0  -4   1  270.67   10.70
  -1  -4  -1  375.46   14.70
   1  -4   1  367.86   14.40
   1  -4   1  352.36   14.30
  -1  -4  -1  375.66   14.70
  -1  -4  -1  329.27   13.90
   1  -4   1  349.27   14.20
   1  -4   1  347.57   14.70
  -1  -4  -1  329.07   14.30
   1  -4  -1  376.56   14.20
   2  -4   1  201.18    9.40
   2  -4   1  209.48   10.10
  -2  -4  -1  223.28   10.30
  -2   4   1  215.08    9.70
   2   4  -1  236.28   10.20
   2  -4   1  216.88    9.70
   2   4  -1  234.18    9.90
  -2   4   1  220.88    9.60
   2  -4  -1  249.28    9.90
   2   4   1  252.97   11.10
   2   4   1  235.68    9.40
  -2   4  -1  245.88    9.80
   2   4   1  250.87   10.60
  -2  -4   1  245.18   11.40
   2  -4  -1  215.48   10.00
   2  -4  -1  225.68   10.90
   2  -4  -1  217.58    9.80
   3  -4   1 2148.58   83.59
  -3  -4  -1 2133.89   91.09
   3  -4  -1 2223.18   84.59
  -4  -4  -1   21.70    2.30
   4  -4   1   26.10    3.00
   4  -4   1   23.00    2.00
  -4  -4  -1   21.10    2.40
  -4   4   1   23.40    2.00
  -4  -4  -1   22.50    1.70
   4  -4   1   24.40    2.10
   4   4  -1   21.60    2.40
  -4  -4  -1   25.90    1.80
   4  -4   1   24.70    2.00
  -4  -4  -1   27.00    1.80
  -4   4   1   21.50    1.80
   4  -4   1   24.50    2.40
   4   4  -1   21.30    2.60
  -4   4   1   23.30    1.90
   4  -4  -1   26.70    2.00
   4   4   1   28.40    3.30
  -4   4  -1   29.10    2.20
  -4   4  -1   28.80    2.10
   4   4   1   30.10    3.00
   4  -4  -1   29.10    2.20
   5  -4   1   11.00    2.40
  -5  -4   1   10.10    1.80
   5  -4  -1   10.50    1.40
   5  -4  -1   10.40    1.60
  -5   4  -1   12.00    1.50
  -5  -4   1   11.60    1.30
  -5  -4   1    9.90    1.70
  -5  -4   1   12.60    1.30
   5  -4  -1    8.80    1.30
  -5   4  -1   11.50    1.50
   5  -4  -1   18.10    3.70
   5   4   1   12.50    2.10
   6   4  -1  231.58   13.20
  -6  -4  -1  203.88    9.00
   6  -4   1  200.08    9.80
   6   4  -1  235.88   12.30
  -6   4   1  214.38   10.00
   6  -4   1  206.68   12.20
   6  -4   1  198.68    9.60
  -6  -4  -1  202.58    9.20
  -6   4   1  205.98   10.10
  -6  -4  -1  202.68    9.20
  -6   4   1  212.58   10.00
  -6  -4  -1  199.78   10.90
  -6  -4  -1  202.48   11.10
  -6   4  -1  227.78   10.00
  -6   4  -1  232.68   10.00
  -6  -4   1  227.78    9.40
  -6   4  -1  229.78   10.20
  -6  -4   1  230.08    9.40
  -6  -4   1  225.88   11.40
   6   4   1  220.08    9.40
  -6  -4   1  224.68    9.10
  -6  -4   1  223.88   11.10
  -7  -4  -1   78.59    4.40
  -7   4   1   81.59    5.10
  -7  -4  -1   74.69    6.10
  -7   4   1   85.29    5.40
   7   4  -1   93.29   10.60
  -7   4   1   84.19    5.20
   7  -4   1   77.69    4.80
   7   4  -1   83.49    4.00
  -7  -4  -1   78.29    4.40
  -7  -4  -1   81.79    6.10
   7   4  -1   84.99    9.00
  -7  -4  -1   82.39    4.30
   7   4   1   83.69    4.30
  -7   4  -1   84.59    5.40
   7  -4  -1   84.39    5.70
  -7  -4   1   78.49    6.00
  -7   4  -1   86.59    5.30
  -7  -4   1   81.59    4.40
  -7  -4   1   80.19    6.20
   7   4   1   80.19    4.00
  -7  -4   1   83.99    4.60
  -7   4  -1   81.69    5.00
  -7  -4   1   82.59    4.20
  -7   4  -1   87.79    4.10
  -7  -4   1   89.19    4.70
   8   4  -1  128.59    5.40
   8  -4   1  121.89    6.10
  -8  -4  -1  125.29    8.10
  -8   4   1  131.79    7.60
  -8   4   1  125.59    6.70
  -8  -4  -1  130.49    6.00
  -8  -4  -1  131.29    5.70
   8   4  -1  127.99    5.60
  -8  -4  -1  107.09    9.00
  -8   4  -1  103.99    6.50
  -8   4  -1  101.39    6.30
   8   4   1  105.79    5.20
   8  -4  -1  100.69    5.90
  -8  -4   1  106.59    7.60
  -8  -4   1  101.99    5.70
  -8  -4   1  102.29    8.20
  -8  -4   1  106.69    5.40
  -8  -4   1  113.09    6.00
   8   4   1  100.39    5.40
   9  -4   1   76.59    4.60
   9   4  -1   73.79    3.60
   9   4  -1   71.89    3.80
  -9   4   1   73.59    3.50
  -9  -4  -1   77.79    3.90
  -9   4   1   73.39    4.80
   9   4  -1   77.49    4.10
   9  -4   1   74.69    4.10
   9  -4   1   79.59    4.50
  -9   4   1   79.19    4.40
  -9  -4  -1   75.69    4.30
   9   4  -1   73.69    3.70
  -9   4   1   76.89    5.30
  -9  -4  -1   77.59    4.10
  -9   4   1   78.59    4.10
   9  -4   1   73.79    4.40
  -9  -4  -1   77.49    4.10
  -9  -4  -1   77.79    4.10
  -9  -4  -1   71.49    6.00
   9   4   1   61.69    3.70
  -9   4  -1   59.59    4.70
  -9  -4   1   62.29    3.80
  -9   4  -1   62.79    5.00
   9   4   1   61.59    3.90
   9   4   1   62.49    3.50
  -9   4  -1   67.39    3.90
   9  -4  -1   60.69    4.10
  -9  -4   1   65.29    4.00
  -9  -4   1   64.79    4.20
  -9  -4   1   61.69    3.70
   9  -4  -1   62.09    4.30
   9  -4  -1   67.69    4.40
  -9  -4   1   58.59    5.50
  -9  -4   1   65.59    3.70
   9  -4  -1   57.89    4.20
   9  -4  -1   66.79    4.10
   9  -4  -1   62.59    4.10
  -9  -4   1   59.09    3.90
  -9   4  -1   64.59    4.20
 -10  -4  -1   18.50    1.80
 -10  -4  -1   19.90    1.90
 -10  -4  -1   22.70    2.00
 -10   4   1   22.70    2.10
  10  -4   1   19.90    2.10
 -10  -4  -1   22.50    1.90
  10  -4   1   22.70    2.20
 -10   4   1   20.70    1.90
  10   4  -1   19.70    1.80
  10   4  -1   20.60    1.90
  10  -4   1   20.10    2.10
  10  -4   1   21.20    2.20
 -10  -4  -1   21.40    2.10
  10   4  -1   22.50    1.70
  10  -4   1   23.30    2.00
  10   4   1   19.70    1.80
  10  -4  -1   20.80    2.00
  10  -4  -1   19.50    2.10
  10  -4  -1   22.70    2.30
 -10   4  -1   21.30    2.00
 -10  -4   1   19.60    2.20
 -10  -4   1   20.50    1.70
  10  -4  -1   22.80    2.10
 -10  -4   1   19.00    1.90
 -10   4  -1   19.30    1.80
 -10  -4   1   19.40    1.80
 -10  -4   1   20.30    2.00
  10   4   1   18.70    1.80
 -10  -4   1   18.30    1.70
  10  -4  -1   17.90    2.00
 -11  -4  -1   35.70    2.30
 -11  -4  -1   34.70    2.40
  11  -4   1   27.60    2.80
  11   4  -1   34.10    2.30
  11  -4   1   34.80    2.30
  11   4  -1   32.60    2.20
 -11   4   1   33.60    2.40
  11   4  -1   32.20    2.20
 -11  -4  -1   34.10    2.40
  11  -4   1   33.30    2.60
  11  -4   1   35.80    2.60
 -11   4   1   33.10    2.30
  11   4   1   32.00    2.20
 -11   4  -1   33.30    2.30
 -11  -4   1   33.70    2.10
  11  -4  -1   37.50    2.20
 -11  -4   1   35.40    2.40
 -11  -4   1   33.20    2.40
  11   4   1   31.90    2.30
  11  -4  -1   32.60    2.30
 -11  -4   1   34.00    2.30
  11  -4  -1   31.80    2.60
  11  -4  -1   35.30    2.60
  11  -4  -1   35.50    2.50
  12   4  -1    7.50    1.00
  12  -4   1    7.00    1.10
  12   4  -1    9.70    1.10
 -12   4   1    8.10    1.00
  12  -4   1    7.10    1.10
 -12  -4  -1    8.80    1.00
 -12  -4  -1    7.50    1.00
  12   4  -1    8.40    0.90
 -12  -4  -1    9.40    1.00
 -12  -4   1    6.20    0.90
  12  -4  -1    8.50    1.10
 -12  -4   1    7.50    1.00
  12   4   1    8.70    1.00
  12   4   1    8.10    1.00
 -12  -4   1    8.60    1.00
 -12   4  -1    7.90    1.00
   0  -5  -1 3481.55  137.79
   0  -5   1 3298.77  130.89
   1  -5   1 1672.13   69.49
  -1  -5  -1 1651.83   71.49
   1  -5  -1 1565.04   74.69
  -1  -5   1 1532.15   64.49
   2   5  -1   89.19    4.80
   2  -5   1   78.69    4.50
  -2  -5  -1   85.59    5.00
  -2  -5  -1   77.19    4.20
  -2   5   1   82.59    4.50
   2  -5   1   79.19    4.60
  -2  -5  -1   78.69    4.90
   2  -5   1   73.99    4.20
   2  -5   1   75.29    4.20
   2  -5   1   80.79    4.60
   2   5  -1   88.09    5.10
  -2  -5  -1   76.29    4.10
   2  -5   1   82.29    5.00
   2  -5   1   74.69    4.60
  -2   5   1   82.89    4.60
  -2  -5   1   84.29    4.10
   2  -5  -1   86.09    4.40
   2  -5  -1   86.79    4.50
  -2   5  -1   80.29    4.30
   2  -5  -1   86.29    4.50
   2   5   1   89.29    4.30
   2   5   1   94.59    5.30
  -2  -5   1   95.99    5.20
  -2   5  -1   89.69    4.60
   2   5   1   92.59    5.70
   2  -5  -1   82.59    4.40
   2  -5  -1   89.29    4.60
  -2  -5   1   91.29    4.30
   2   5   1   90.39    4.30
   2  -5  -1   86.49    4.70
   2  -5  -1   89.19    5.10
  -2   5  -1   91.89    4.60
   3  -5   1  304.77   13.60
  -3   5   1  310.77   12.90
   3   5  -1  306.27   13.90
  -3   5   1  320.97   12.90
   3  -5   1  305.77   12.90
   3  -5   1  303.87   12.90
  -3  -5  -1  301.37   12.40
   3   5  -1  319.37   12.40
   3  -5   1  298.77   12.60
   3   5  -1  304.57   13.40
   3  -5   1  316.47   14.20
   3  -5   1  300.57   12.60
  -3   5   1  301.77   12.60
  -3  -5  -1  298.87   12.20
  -3  -5  -1  333.07   13.90
  -3  -5  -1  314.77   12.50
   3  -5   1  289.57   12.70
  -3   5   1  323.77   12.80
   3  -5   1  307.47   12.80
   3  -5   1  319.07   13.10
  -3  -5  -1  336.97   14.00
  -3   5  -1  308.67   12.90
  -3  -5   1  268.67   12.10
  -3  -5   1  327.27   13.80
  -3   5  -1  283.97   12.60
  -3  -5   1  302.77   12.40
   3   5   1  317.37   14.30
   3   5   1  314.27   14.90
   3  -5  -1  291.07   12.90
   3   5   1  302.57   12.50
  -3   5  -1  316.87   12.90
   3  -5  -1  283.87   12.60
   3  -5  -1  289.07   12.70
   3  -5  -1  291.27   14.60
   3  -5  -1  290.37   12.80
  -3  -5   1  315.07   13.70
   3  -5  -1  287.27   12.70
   3  -5  -1  300.27   13.60
   3  -5  -1  300.47   13.00
  -3  -5   1  300.17   12.40
   4  -5   1  421.46   16.90
  -4   5   1  423.46   16.70
   4   5  -1  413.06   16.40
   4  -5   1  402.46   17.80
  -4  -5  -1  427.26   18.00
  -4   5   1  415.76   16.80
   4   5  -1  411.56   18.10
  -4  -5  -1  411.46   16.40
   4  -5   1  420.36   17.20
   4  -5   1  406.16   18.60
  -4  -5  -1  424.06   18.10
   4  -5   1  390.26   17.10
  -4  -5  -1  371.16   16.50
   4   5  -1  410.06   18.80
   4  -5   1  406.16   17.00
   4  -5   1  395.36   16.60
  -4   5   1  413.56   16.90
  -4  -5  -1  436.86   16.50
  -4  -5  -1  396.96   16.40
   4  -5   1  397.96   16.90
  -4   5   1  428.06   17.00
  -4  -5   1  428.36   18.10
   4  -5  -1  399.46   16.90
  -4  -5   1  416.16   16.90
   4  -5  -1  381.46   16.60
   4  -5  -1  404.16   16.80
   4   5   1  401.46   18.50
   4  -5  -1  412.06   19.50
   4   5   1  427.46   16.50
   4  -5  -1  415.06   17.00
  -4  -5   1  412.06   16.30
  -4   5  -1  425.46   17.10
  -4  -5   1  429.46   18.00
  -4   5  -1  404.36   16.70
   4  -5  -1  415.76   16.80
   4   5   1  392.56   19.20
   4  -5  -1  402.76   17.70
  -4   5  -1  421.36   16.90
  -5  -5  -1   55.69    3.10
   5  -5   1   57.49    3.60
   5  -5   1   57.19    3.90
   5  -5   1   59.19    3.90
  -5  -5  -1   55.79    3.30
  -5   5   1   59.39    3.60
  -5   5   1   56.49    3.80
   5  -5   1   57.49    5.30
  -5  -5  -1   58.49    4.60
   5   5  -1   53.59    5.20
  -5   5   1   67.69    3.90
  -5   5   1   62.39    4.00
   5   5  -1   55.19    4.80
  -5  -5  -1   56.89    3.30
   5  -5   1   54.69    3.50
  -5  -5  -1   54.69    4.50
   5  -5   1   59.19    4.40
   5  -5   1   56.49    3.80
  -6   5   1   44.60    3.40
  -6   5   1   44.30    4.40
   6   5  -1   45.40    2.40
   6  -5   1   45.00    5.20
   6   5  -1   46.20    4.80
  -6  -5  -1   40.40    4.00
   6  -5   1   41.90    3.40
  -6  -5  -1   42.60    4.20
   6  -5   1   44.90    3.40
  -6   5   1   43.00    2.50
   6  -5   1   38.40    4.20
   6   5  -1   47.10    5.30
  -6  -5  -1   45.20    2.90
  -6  -5  -1   43.30    2.60
   6  -5   1   42.90    4.10
  -6  -5  -1   43.30    3.00
   6  -5   1   42.20    3.30
  -6   5   1   43.00    3.50
   6   5   1   39.60    4.80
  -6  -5   1   37.70    3.10
  -6  -5   1   37.50    4.00
  -6   5  -1   40.00    3.30
  -6   5  -1   42.70    3.50
  -6  -5   1   45.20    3.00
  -6   5  -1   42.40    3.40
   6   5   1   36.70    5.10
   6   5   1   40.20    3.30
  -6  -5   1   44.10    2.90
  -6   5  -1   45.80    3.70
   6  -5  -1   34.70    2.90
  -6  -5   1   40.00    2.80
  -6  -5   1   45.10    3.10
  -6   5  -1   45.50    3.50
  -6  -5   1   40.40    2.60
  -6  -5   1   36.20    4.10
   6   5   1   38.10    2.80
   7   5  -1  154.88    6.50
  -7  -5  -1  157.08    9.10
   7  -5   1  157.28   10.70
  -7  -5  -1  156.38    6.40
  -7   5   1  158.18    7.60
  -7  -5  -1  153.08    6.40
  -7   5   1  157.48    7.90
  -7  -5  -1  155.48    6.80
  -7  -5  -1  144.79    9.10
   7  -5   1  155.58    7.20
   7   5  -1  155.28    6.20
  -7   5  -1  128.59    7.40
   7  -5  -1  119.99    6.80
  -7   5  -1  124.79    7.60
  -7  -5   1  122.89    6.40
  -7  -5   1  125.69    8.50
  -7  -5   1  126.59    6.30
   7   5   1  119.39    6.30
  -7   5  -1  129.09    6.30
  -7  -5   1  125.69    6.60
  -7  -5   1  126.39    6.30
  -7  -5   1  121.09    6.10
   7   5   1  123.59    6.00
  -7  -5   1  128.29    6.80
  -7   5  -1  128.69    7.20
   8   5  -1   22.70    3.00
   8   5  -1   26.40    2.10
  -8  -5  -1   25.00    2.60
  -8  -5  -1   22.00    2.80
  -8  -5  -1   22.20    3.40
  -8  -5  -1   24.60    2.10
  -8   5   1   23.90    2.80
   8  -5   1   26.30    3.20
   8   5  -1   21.90    1.80
  -8  -5  -1   22.70    2.30
   8  -5   1   23.20    3.40
  -8   5   1   22.10    2.60
  -8  -5  -1   26.20    2.60
   8  -5   1   20.70    2.40
  -8  -5  -1   23.00    2.50
  -8  -5  -1   24.80    2.40
  -8  -5   1   30.10    2.20
  -8   5  -1   25.00    2.20
  -8  -5   1   30.10    2.90
   8  -5  -1   26.60    2.60
  -8  -5   1   29.30    2.10
  -8  -5   1   31.00    2.60
   8   5   1   29.00    2.30
  -8  -5   1   26.10    2.20
  -8   5  -1   32.00    3.20
  -8  -5   1   28.00    3.70
   8  -5  -1   29.70    4.60
   8   5   1   29.40    2.00
  -8  -5   1   31.40    2.90
   8   5   1   27.50    2.70
  -8  -5   1   28.70    2.90
  -8  -5   1   29.90    2.70
  -8   5  -1   28.10    3.00
   8  -5  -1   28.40    3.30
  -8  -5   1   31.10    2.40
   8  -5  -1   34.30    3.40
  -8  -5   1   28.70    2.50
   9  -5   1   43.30    3.30
  -9   5   1   43.50    4.20
  -9  -5  -1   44.40    3.00
  -9  -5  -1   42.60    2.80
  -9  -5  -1   42.10    2.90
   9   5  -1   41.40    2.90
  -9  -5  -1   47.00    6.40
   9   5  -1   41.60    2.90
   9   5  -1   41.90    2.60
   9  -5   1   40.50    3.00
  -9  -5  -1   42.20    2.80
  -9   5   1   41.50    3.10
   9  -5   1   38.50    3.30
  -9   5   1   42.70    3.00
   9   5  -1   42.50    3.10
   9  -5   1   38.70    3.30
  -9   5  -1   44.70    4.90
  -9  -5   1   43.50    4.80
  -9  -5   1   47.90    3.10
  -9  -5   1   43.70    5.20
  -9  -5   1   46.70    2.90
  -9  -5   1   44.80    2.70
   9  -5  -1   43.70    3.20
  -9  -5   1   48.30    3.30
  -9  -5   1   49.40    3.00
   9  -5  -1   47.10    3.50
  -9   5  -1   47.10    3.20
   9   5   1   47.20    3.10
   9   5   1   46.60    2.70
   9   5   1   45.20    3.00
   9  -5  -1   43.40    3.50
  -9   5  -1   47.60    2.90
  -9  -5   1   42.80    2.90
   9  -5  -1   45.60    4.10
 -10  -5  -1  150.38    7.70
  10   5  -1  158.88    7.00
  10  -5   1  158.38    7.50
  10  -5   1  161.18    7.70
  10   5  -1  151.38    6.80
  10  -5   1  153.08    7.40
  10  -5   1  156.68    7.10
 -10  -5  -1  155.18    7.10
 -10   5   1  151.18    6.90
 -10   5   1  156.18    7.40
  10   5  -1  151.68    6.60
  10  -5   1  159.68    7.40
 -10  -5  -1  153.68    6.80
 -10  -5  -1  161.08    7.10
 -10  -5   1  145.89    6.80
  10  -5  -1  153.48    7.30
  10  -5  -1  160.78    7.60
 -10   5  -1  148.39    6.80
 -10  -5   1  147.69    6.80
  10   5   1  151.58    7.00
  10  -5  -1  155.78    7.60
 -10  -5   1  143.89    7.50
  10  -5  -1  149.49    7.30
  10   5   1  150.88    6.80
  10  -5  -1  157.88    7.20
 -10  -5   1  158.18    7.20
  10   5   1  146.89    6.50
 -10  -5   1  158.08    7.00
 -10  -5   1  152.48    6.70
 -10   5  -1  145.49    7.10
  11  -5   1   36.10    2.60
  11  -5   1   37.90    2.60
  11   5  -1   36.60    2.30
  11   5  -1   36.50    2.20
  11  -5   1   37.70    2.70
 -11  -5  -1   36.30    2.40
 -11   5   1   37.30    2.50
  11  -5   1   37.90    2.40
 -11   5   1   34.90    2.30
 -11  -5  -1   37.20    2.40
  11   5  -1   38.20    2.30
  11  -5  -1   38.20    2.60
  11  -5  -1   36.30    2.70
  11   5   1   34.90    2.20
 -11  -5   1   37.10    2.40
  11   5   1   35.80    2.30
 -11  -5   1   37.80    2.50
 -11   5  -1   37.60    2.30
  11  -5  -1   38.00    2.40
 -11   5  -1   38.30    2.50
  11  -5  -1   36.60    2.60
 -11  -5   1   37.30    2.30
  11  -5  -1   38.80    2.30
 -11  -5   1   36.00    2.10
  12   5  -1   68.99    3.20
 -12   5   1   63.99    3.60
  12  -5   1   73.99    3.40
 -12  -5  -1   71.79    3.70
 -12   5   1   64.79    3.50
 -12  -5   1   62.59    3.00
  12   5   1   67.69    3.30
  12   5   1   66.89    3.20
 -12  -5   1   71.69    3.30
 -12  -5   1   64.99    3.70
   0  -6   1  275.67   11.80
   0  -6  -1  270.07   12.10
   0  -6   1  249.78   10.90
   0  -6  -1  266.67   11.40
   0  -6  -1  263.07   11.90
   0  -6  -1  258.67   11.30
   0  -6   1  275.37   12.10
   0  -6  -1  271.57   11.20
   0  -6   1  261.77   11.20
   0  -6   1  248.98   11.10
   0   6   1  249.88   11.10
   0  -6  -1  264.77   11.30
   0   6  -1  244.68   11.00
   0   6  -1  277.77   12.00
   0  -6  -1  276.37   11.90
   0  -6   1  272.77   11.80
   0   6   1  262.87   11.30
   0  -6   1  274.07   11.90
  -1  -6  -1  460.85   20.60
  -1   6   1  438.96   19.10
   1  -6   1  456.35   19.00
  -1   6   1  458.55   19.50
  -1  -6  -1  459.85   19.10
   1  -6   1  482.35   20.20
   1   6  -1  452.45   18.90
  -1   6   1  498.85   19.80
   1  -6   1  468.65   19.30
  -1  -6  -1  457.85   19.10
   1  -6   1  482.55   19.50
   1  -6   1  475.65   19.30
  -1  -6  -1  472.15   20.00
   1  -6   1  451.35   20.20
  -1  -6  -1  422.46   18.60
   1  -6  -1  510.45   19.30
   1  -6  -1  518.45   20.30
  -1  -6   1  477.85   19.00
   1   6   1  491.15   19.10
   1  -6  -1  500.35   19.50
  -1  -6   1  514.85   19.20
   1  -6  -1  502.85   19.30
   1  -6  -1  500.65   19.70
   1  -6  -1  497.05   19.80
  -1   6  -1  446.46   19.00
  -1  -6   1  513.65   20.70
   1  -6  -1  512.25   19.60
  -1   6  -1  492.95   20.30
   2  -6   1  415.16   16.80
   2  -6   1  413.26   16.60
   2  -6   1  415.36   16.20
   2  -6   1  435.86   17.00
  -2  -6  -1  433.86   17.50
  -2   6   1  428.56   16.60
   2  -6   1  403.76   16.30
   2  -6   1  409.36   17.40
  -2  -6  -1  432.26   16.20
  -2   6   1  399.06   16.30
  -2  -6  -1  437.46   17.50
   2  -6   1  415.96   16.40
  -2  -6  -1  413.16   16.10
  -2   6   1  432.56   16.70
   2   6   1  399.46   18.20
  -2  -6   1  361.96   15.70
  -2  -6   1  384.46   17.10
   2   6   1  393.96   16.10
   2  -6  -1  375.26   16.30
  -2  -6   1  369.86   15.90
  -2  -6   1  386.66   17.20
   2   6   1  365.66   16.00
   2  -6  -1  380.36   16.60
   2  -6  -1  369.66   16.30
   2  -6  -1  382.06   16.60
   2  -6  -1  374.96   16.60
   2   6   1  401.26   17.60
   2  -6  -1  371.06   17.30
  -2   6  -1  380.26   16.40
  -2   6  -1  377.26   16.50
  -2   6  -1  359.86   16.10
  -3  -6  -1 1149.78   45.60
  -3   6   1 1135.39   46.20
   3  -6   1 1177.48   46.20
   3  -6   1 1244.28   46.50
   3   6  -1 1232.68   45.90
  -3   6   1 1177.88   46.20
   3  -6  -1 1263.87   46.40
   3  -6  -1 1285.67   46.50
  -3   6  -1 1255.47   46.30
   4   6  -1  971.50   40.40
  -4  -6  -1  995.40   39.70
  -4  -6  -1  992.20   37.70
   4  -6   1  993.10   38.00
  -4  -6  -1  997.90   39.60
   4  -6   1  958.60   38.20
  -4   6   1  989.70   38.30
   4  -6   1  982.20   40.40
   4   6  -1  964.70   39.60
   4  -6   1  940.41   38.00
  -4  -6  -1  968.90   37.50
  -4  -6  -1  985.20   37.40
  -4   6   1 1036.20   38.10
   4  -6   1  961.30   38.20
   4   6  -1 1003.40   37.70
   4  -6   1  948.31   39.40
  -4  -6   1  986.10   37.30
   4   6   1  959.60   41.30
  -4   6  -1  987.60   38.10
   4   6   1 1005.40   37.80
  -4  -6   1 1012.40   39.70
   4  -6  -1  969.90   38.20
   4  -6  -1 1003.90   38.20
   4  -6  -1  971.50   39.40
   4  -6  -1  940.31   38.10
  -4  -6   1 1033.10   39.70
  -4  -6   1 1055.19   37.70
  -4   6  -1 1035.20   38.00
   4   6   1  959.40   40.30
  -4  -6   1  959.70   37.50
  -5  -6  -1  337.57   15.70
  -5   6   1  319.47   14.90
   5  -6   1  323.57   14.40
   5  -6   1  327.37   15.50
  -5   6   1  353.86   14.50
  -5   6   1  344.17   14.50
   5   6  -1  307.17   15.70
   5  -6   1  339.27   15.60
   5   6  -1  305.27   16.50
   5  -6   1  329.87   14.30
   5  -6   1  326.57   16.70
  -5  -6  -1  337.47   15.90
  -5   6   1  354.86   14.60
  -5  -6  -1  354.36   13.70
  -5   6   1  332.87   14.40
  -5  -6  -1  324.67   14.00
  -5  -6  -1  336.97   13.30
   5  -6   1  337.67   13.90
  -5   6  -1  323.87   14.40
  -5  -6   1  326.07   13.60
  -5   6  -1  322.47   14.20
   5  -6  -1  307.27   16.90
  -5   6  -1  337.07   13.90
   5   6   1  305.97   17.60
  -5   6  -1  317.87   13.60
  -5  -6   1  313.37   15.50
   5  -6  -1  306.47   17.20
   5  -6  -1  324.87   14.30
   5   6   1  301.77   15.90
  -5  -6   1  337.87   13.30
   5  -6  -1  319.27   13.80
  -5   6  -1  324.57   14.20
   5  -6  -1  296.97   15.10
  -5  -6   1  325.07   15.70
   5   6   1  309.27   12.90
   5   6   1  302.57   16.60
  -5  -6   1  303.17   14.10
   6  -6   1  978.40   43.00
   6  -6   1  935.61   40.60
   6  -6   1 1000.50   39.20
   6  -6   1  963.10   39.30
  -6  -6  -1 1004.00   41.50
  -6  -6  -1 1034.50   38.80
  -6   6   1 1020.20   39.90
  -6  -6  -1 1005.70   38.60
  -6  -6  -1  988.90   41.90
   6   6  -1  988.20   38.00
  -6   6   1 1040.30   38.10
  -6  -6  -1 1023.60   38.40
   6  -6   1  971.90   39.70
  -6   6   1 1038.00   39.60
  -6   6   1 1094.69   39.30
  -6   6   1 1032.60   39.70
  -6  -6  -1 1008.40   38.20
  -6  -6  -1  996.00   38.30
   6  -6   1  998.00   39.10
  -6  -6  -1 1012.60   38.80
  -6   6  -1 1051.19   39.70
   6   6   1  988.10   38.80
  -6  -6   1 1061.29   39.00
   6  -6  -1 1010.80   39.10
  -6   6  -1 1026.60   38.00
   6  -6  -1  981.80   39.30
  -6   6  -1 1087.49   39.20
  -6  -6   1 1037.10   38.90
  -6  -6   1 1018.70   38.30
  -6  -6   1 1027.00   38.40
  -6  -6   1 1027.40   38.60
   6  -6  -1  922.81   40.50
   6  -6  -1  942.41   39.50
   6   6   1 1021.00   38.10
  -6  -6   1 1026.40   41.50
  -6   6  -1 1017.50   40.00
   6  -6  -1  963.10   43.80
  -6  -6   1  953.00   41.40
  -6  -6   1 1008.50   38.20
  -6   6  -1 1045.00   39.60
  -7   6   1  132.69    7.20
   7  -6   1  134.49    6.90
   7   6  -1  138.39    6.70
  -7   6   1  137.09    8.50
  -7  -6  -1  129.49   12.20
  -7  -6  -1  135.99    9.00
   7   6  -1  136.89    6.20
  -7  -6  -1  142.49    7.30
   7  -6   1  137.99    8.10
   7  -6   1  134.49    8.20
  -7  -6  -1  143.19    7.40
  -7   6   1  141.99    7.50
  -7   6   1  140.39    7.60
  -7  -6  -1  139.19    7.40
  -7  -6  -1  132.39    7.30
   7  -6   1  139.79    7.20
  -7  -6  -1  134.59    6.40
  -7   6   1  145.29    8.40
  -7  -6  -1  133.49    6.30
  -7  -6  -1  138.69    6.80
  -7  -6  -1  140.29    6.40
  -7  -6  -1  139.89    6.80
   7  -6   1  140.09   12.00
  -7  -6  -1  145.49    8.00
  -7  -6  -1  141.69    7.90
  -7   6  -1  150.28    7.90
  -7  -6   1  144.39    8.00
   7  -6  -1  132.69    8.10
  -7  -6   1  131.19    6.50
   7   6   1  130.39    6.30
  -7  -6   1  125.39   10.40
  -7  -6   1  149.39    7.50
  -7  -6   1  130.79    6.50
  -7   6  -1  126.39   10.80
   7  -6  -1  131.19    7.40
   7  -6  -1  133.39    7.90
  -7   6  -1  143.79    7.00
  -7  -6   1  125.89    7.00
  -7   6  -1  140.79    7.70
  -7  -6   1  135.09    6.90
  -7  -6   1  131.19    8.80
  -7  -6   1  130.69    7.90
   7   6   1  137.99    6.50
   7   6   1  134.29    6.10
  -7  -6   1  126.89    7.00
   7  -6  -1  132.79    7.00
  -7   6  -1  145.99    6.30
  -7  -6   1  138.79    6.70
  -7  -6   1  133.79    7.30
  -7  -6   1  136.79    6.40
  -7  -6   1  136.79    6.30
  -7  -6   1  135.69    6.50
  -8  -6  -1   78.69    4.50
   8  -6   1   74.69    4.80
  -8  -6  -1   74.79    4.30
   8   6  -1   78.19    4.20
  -8   6   1   77.29    5.30
  -8  -6  -1   80.69    4.10
   8  -6   1   75.89    4.50
  -8  -6  -1   75.19    4.00
  -8  -6  -1   73.69    4.50
  -8  -6  -1   79.39    4.30
  -8  -6  -1   77.19    4.60
   8   6  -1   76.99    4.00
  -8  -6  -1   75.59    4.10
   8  -6   1   78.19    4.80
  -8   6   1   81.69    4.10
   8  -6   1   74.79    5.00
  -8  -6  -1   74.89    6.40
  -8   6   1   75.79    4.80
   8   6  -1   77.89    4.10
  -8   6   1   75.39    5.30
  -8  -6   1   81.89    4.40
   8  -6  -1   77.69    4.90
  -8  -6   1   80.09    4.20
  -8   6  -1   81.59    4.10
   8  -6  -1   77.09    4.80
  -8  -6   1   81.19    4.30
   8  -6  -1   79.99    4.70
  -8   6  -1   81.79    5.30
   8   6   1   85.79    4.30
  -8  -6   1   82.29    4.40
  -8  -6   1   82.59    4.30
   8  -6  -1   76.89    4.70
  -8  -6   1   77.59    4.70
   8   6   1   80.49    4.10
  -8  -6   1   79.09    4.10
  -8  -6   1   80.99    4.20
  -8   6  -1   85.09    5.60
  -8  -6   1   74.09    6.30
  -8  -6   1   81.99    4.60
  -8  -6   1   82.99    4.10
  -8  -6   1   81.69    4.70
  -8   6  -1   83.69    4.60
   8   6   1   81.49    4.00
  -8  -6   1   80.89    4.10
   8  -6  -1   76.09    4.90
  -8  -6   1   80.29    4.00
  -9  -6  -1   10.80    1.40
   9  -6   1   13.00    1.80
  -9  -6  -1   13.30    1.40
   9   6  -1   11.90    1.20
  -9  -6  -1   13.30    1.30
   9  -6   1    9.30    1.60
   9   6  -1   13.20    1.50
  -9   6   1   11.80    1.70
   9   6  -1   11.70    1.40
   9   6  -1   13.20    1.30
  -9  -6  -1   12.60    1.70
  -9  -6  -1   13.40    1.60
  -9   6   1   11.80    2.10
   9  -6   1   12.30    1.80
  -9  -6  -1   10.60    1.50
  -9  -6   1   10.20    1.20
  -9  -6   1    8.90    1.30
   9   6   1    7.30    1.20
   9  -6  -1   10.00    1.70
   9   6   1    9.70    1.20
  -9  -6   1   10.80    1.80
  -9  -6   1   13.00    1.70
   9   6   1    8.30    1.20
  -9   6  -1    9.70    1.90
  -9  -6   1    9.70    1.30
   9  -6  -1   11.40    1.70
  -9  -6   1    7.00    1.60
   9   6   1    9.30    1.50
  -9   6  -1    9.30    1.50
  -9  -6   1    9.10    1.40
   9  -6  -1    9.70    1.70
   9  -6  -1    9.10    1.60
  -9  -6   1    8.20    1.20
  -9  -6   1   10.00    1.50
  10   6  -1   40.30    2.50
  10  -6   1   39.30    2.80
  10  -6   1   39.90    2.90
 -10   6   1   40.80    2.80
 -10  -6  -1   38.20    2.50
 -10  -6  -1   40.00    2.50
  10  -6   1   40.00    2.80
  10  -6   1   38.10    2.90
  10   6  -1   39.10    2.40
 -10  -6  -1   40.20    2.70
 -10  -6  -1   41.70    2.50
  10   6  -1   39.10    2.30
 -10  -6   1   40.00    2.50
 -10   6  -1   39.20    2.50
  10   6   1   39.00    2.20
 -10  -6   1   38.70    2.30
 -10  -6   1   39.10    2.40
 -10  -6   1   39.80    2.70
  10   6   1   39.00    2.40
  10  -6  -1   41.60    2.80
  10  -6  -1   43.70    3.00
  10  -6  -1   41.60    2.70
 -10   6  -1   38.70    2.70
 -10  -6   1   40.10    2.50
  10  -6  -1   39.20    2.90
 -10  -6   1   38.50    2.30
  10  -6  -1   41.90    2.90
  10   6   1   39.20    2.50
  11   6  -1   28.00    1.80
 -11   6   1   26.30    1.90
 -11  -6  -1   26.60    1.80
  11  -6   1   26.60    2.00
  11  -6   1   26.90    2.00
  11   6  -1   25.60    1.70
  11  -6   1   28.20    2.10
  11  -6   1   29.30    1.90
  11   6  -1   28.20    1.70
 -11  -6  -1   27.10    1.90
 -11   6   1   21.80    2.50
 -11  -6   1   26.00    1.90
  11  -6  -1   24.40    1.90
 -11  -6   1   24.90    1.70
  11  -6  -1   26.60    1.70
 -11  -6   1   23.90    1.60
  11   6   1   24.60    1.70
 -11  -6   1   23.40    1.60
  11   6   1   22.70    1.70
  11  -6  -1   24.50    1.90
 -11   6  -1   23.40    1.80
   0  -7  -1  352.86   15.00
   0   7   1  329.87   14.60
   0  -7  -1  334.77   15.20
   0   7   1  336.17   14.80
   0  -7   1  339.17   14.60
   0  -7   1  359.96   15.50
   0  -7  -1  364.26   15.90
   0   7  -1  340.37   14.70
   0  -7  -1  346.57   14.80
   0  -7  -1  354.36   14.60
   0   7   1  367.66   15.60
   0   7  -1  326.57   14.70
   0  -7  -1  359.96   15.60
   0  -7  -1  341.77   14.70
   0   7  -1  353.26   15.50
   0  -7   1  360.06   15.70
   0  -7   1  356.66   14.80
  -1  -7  -1  356.16   15.10
   1  -7   1  334.27   14.10
  -1   7   1  317.37   14.00
  -1  -7  -1  332.07   14.00
  -1  -7  -1  348.47   14.10
  -1   7   1  343.27   14.60
  -1  -7  -1  350.76   15.20
   1  -7   1  346.67   14.70
   1  -7   1  349.87   14.90
   1  -7   1  350.86   15.30
  -1   7   1  340.17   14.30
  -1  -7  -1  313.97   13.30
   1   7  -1  338.97   13.90
   1  -7   1  353.66   14.50
   1  -7   1  337.47   13.90
   1  -7   1  341.07   14.20
   1  -7  -1  326.27   15.20
   1  -7  -1  321.57   14.60
   1  -7  -1  322.87   14.00
   1  -7  -1  316.37   14.30
  -1   7  -1  297.07   13.80
  -1  -7   1  312.47   14.70
  -1  -7   1  318.67   13.80
   1  -7  -1  309.37   14.00
  -1  -7   1  325.57   13.90
  -1   7  -1  332.47   14.70
  -1  -7   1  323.77   14.90
   1   7   1  309.27   13.90
   1  -7  -1  315.67   14.10
   1  -7  -1  313.87   14.50
   2  -7   1  313.07   13.10
   2  -7   1  334.37   13.80
   2  -7   1  321.07   13.40
  -2  -7  -1  321.37   13.00
   2  -7   1  312.07   13.20
  -2   7   1  309.27   13.30
  -2  -7  -1  301.77   12.50
  -2  -7  -1  307.37   12.70
  -2  -7  -1  319.47   14.30
   2   7  -1  327.87   13.00
  -2  -7  -1  328.77   13.10
  -2   7   1  309.07   13.30
   2  -7   1  334.17   14.80
  -2  -7  -1  315.67   14.30
   2  -7   1  327.47   13.80
  -2   7   1  340.57   13.70
   2  -7   1  326.77   13.90
  -2  -7   1  290.07   14.30
   2  -7  -1  289.87   13.20
   2  -7  -1  296.77   14.40
  -2  -7   1  292.07   13.00
  -2   7  -1  303.67   13.70
   2   7   1  295.47   13.00
   2  -7  -1  293.67   13.50
   2  -7  -1  287.77   13.30
   2  -7  -1  289.77   13.60
   2  -7  -1  290.67   13.20
  -2   7  -1  276.07   13.00
  -2   7  -1  302.17   13.50
  -2  -7   1  269.17   12.50
  -2  -7   1  285.77   12.70
   2   7   1  284.07   12.90
   2  -7  -1  279.27   13.40
  -2  -7   1  285.47   14.00
  -3  -7  -1  470.25   18.80
  -3  -7  -1  492.75   23.30
  -3  -7  -1  507.05   19.20
   3   7  -1  465.75   20.80
   3   7  -1  488.85   19.30
  -3  -7  -1  492.25   19.40
   3  -7   1  465.35   22.10
   3  -7   1  503.45   20.00
   3  -7   1  491.75   25.40
  -3   7   1  499.85   19.80
   3  -7   1  470.35   20.00
  -3   7   1  491.25   20.10
   3  -7   1  477.75   19.30
  -3   7   1  484.05   19.80
   3  -7   1  490.85   20.30
  -3   7   1  433.16   18.90
  -3  -7  -1  455.85   18.70
  -3  -7  -1  492.75   21.10
   3  -7   1  512.75   20.60
   3   7  -1  465.65   20.20
  -3  -7  -1  485.05   19.20
  -3   7  -1  461.15   19.60
   3   7   1  443.26   21.80
   3  -7  -1  473.45   20.10
   3   7   1  489.15   19.40
   3  -7  -1  456.25   19.80
  -3  -7   1  475.95   22.30
  -3  -7   1  451.95   18.70
  -3  -7   1  489.85   21.00
  -3   7  -1  486.45   19.90
  -3  -7   1  460.65   19.10
  -3  -7   1  468.95   18.80
   3   7   1  443.46   21.00
   3  -7  -1  483.95   25.30
  -3  -7   1  479.95   19.30
   3  -7  -1  477.05   22.00
  -3   7  -1  482.15   23.00
   3  -7  -1  456.55   19.60
   3  -7  -1  464.15   20.10
   3  -7  -1  481.05   19.80
  -3  -7   1  466.05   19.00
  -4   7   1  185.78    9.20
   4   7  -1  190.58   11.40
   4  -7   1  184.58    8.90
  -4  -7  -1  192.18    8.70
   4  -7   1  179.98    9.30
   4  -7   1  172.28    8.40
  -4  -7  -1  178.28    8.10
  -4   7   1  189.38    9.00
  -4  -7  -1  182.78    8.20
  -4  -7  -1  179.88   10.40
  -4  -7  -1  187.58    8.50
   4   7  -1  183.48    8.60
  -4   7   1  199.08    9.10
  -4  -7  -1  182.78    8.20
  -4   7   1  177.18    7.90
   4   7  -1  190.38   12.30
  -4  -7  -1  191.68   10.40
  -4   7   1  189.18    9.00
   4  -7   1  195.28    9.50
   4  -7   1  184.78    9.00
   4  -7   1  179.78    8.80
   4  -7   1  191.58    9.50
   4  -7   1  188.28   10.30
   4  -7   1  177.98    9.00
   4  -7   1  193.58    9.20
  -4   7   1  181.88    9.10
  -4  -7  -1  183.08    8.70
   4  -7  -1  192.48    9.50
   4  -7  -1  179.38    8.90
  -4  -7   1  185.38    8.50
  -4  -7   1  181.78    8.30
  -4  -7   1  180.08   10.30
   4   7   1  179.68   11.00
   4   7   1  179.78    8.60
   4   7   1  185.88    7.90
  -4  -7   1  182.58    8.40
   4  -7  -1  184.18    9.30
  -4   7  -1  180.68    9.20
   4  -7  -1  184.98   10.20
  -4   7  -1  192.28    8.90
  -4  -7   1  185.88    8.10
  -4  -7   1  189.98    8.50
  -4   7  -1  180.88    9.00
  -4  -7   1  187.28   10.20
  -4   7  -1  185.58    9.10
   4  -7  -1  180.38    9.00
  -4  -7   1  185.18    8.50
  -4   7  -1  174.78    8.10
   4  -7  -1  179.38    8.50
   4  -7  -1  185.08    9.10
   4   7   1  178.18   11.80
  -5  -7  -1  450.55   17.90
  -5  -7  -1  442.16   17.90
  -5   7   1  490.25   20.80
  -5  -7  -1  445.16   18.20
   5  -7   1  438.66   19.30
   5  -7   1  437.86   18.80
   5  -7   1  447.96   18.60
  -5  -7  -1  444.46   20.70
  -5   7   1  436.56   19.20
   5  -7   1  431.46   17.90
  -5  -7  -1  442.16   18.10
   5  -7   1  432.56   18.90
  -5  -7  -1  429.26   18.40
  -5  -7  -1  429.86   20.70
  -5   7   1  440.86   17.60
  -5   7   1  427.36   19.00
  -5  -7  -1  445.16   18.30
   5  -7   1  419.56   17.90
   5  -7   1  443.86   18.80
  -5   7   1  455.45   19.00
   5  -7   1  435.96   19.20
  -5   7   1  458.95   18.80
   5  -7   1  431.56   20.40
  -5  -7   1  472.15   18.00
   5   7   1  450.85   18.40
  -5  -7   1  459.25   17.80
   5  -7  -1  432.96   18.70
  -5  -7   1  471.55   20.80
   5  -7  -1  453.85   19.00
  -5   7  -1  486.45   18.80
  -5  -7   1  448.66   18.30
  -5  -7   1  456.85   18.10
  -5  -7   1  465.55   17.90
   5  -7  -1  437.06   20.30
   5  -7  -1  436.36   18.00
  -5   7  -1  452.95   19.00
  -5   7  -1  452.85   17.50
   5  -7  -1  437.06   18.00
  -5  -7   1  454.85   21.00
   5  -7  -1  459.25   19.30
   5   7   1  449.46   17.50
   5  -7  -1  465.85   18.70
  -5   7  -1  446.06   19.30
  -5   7  -1  456.55   19.00
  -5  -7   1  450.05   18.30
   5  -7  -1  446.96   19.30
  -6  -7  -1  100.79    5.10
   6   7  -1   97.29    4.90
  -6  -7  -1   98.89    4.90
   6  -7   1  103.49    6.10
  -6  -7  -1  107.29    5.20
  -6  -7  -1  103.69    5.30
  -6   7   1  108.49    8.20
  -6  -7  -1  101.79    5.90
   6  -7   1  103.79    5.90
   6  -7   1  106.39    6.00
  -6   7   1  111.89    6.40
  -6   7   1  109.39    5.00
   6  -7   1   99.69    6.20
  -6  -7  -1  110.69    5.90
  -6  -7  -1   95.89    5.50
  -6   7   1   98.99    5.40
  -6  -7  -1   91.59    9.40
  -6  -7  -1  101.79    5.10
   6  -7   1  101.19    5.10
  -6  -7  -1   95.59    4.80
  -6  -7  -1   92.49    5.20
  -6  -7  -1  103.09    5.10
  -6  -7  -1  106.59    5.80
  -6  -7  -1   95.59    7.20
   6  -7   1   93.59    7.50
   6  -7   1  108.39    5.80
   6  -7   1  102.29    7.30
   6  -7   1   98.89    5.20
  -6   7   1   99.49    7.40
   6  -7   1   97.99    6.10
   6  -7   1  100.39    5.10
  -6   7   1  103.49    6.00
  -6   7   1  103.99    5.70
   6  -7  -1   83.69    6.30
  -6  -7   1  103.99    6.00
   6  -7  -1   97.59    6.50
  -6  -7   1   94.39    5.00
  -6   7  -1   96.69    6.00
  -6  -7   1   94.49    5.80
  -6  -7   1   89.59    5.10
   6  -7  -1   94.19    6.00
  -6  -7   1   83.59    6.80
  -6  -7   1   88.19    8.40
   6  -7  -1   95.39    7.00
   6  -7  -1   87.69    6.20
  -6   7  -1   89.59    7.10
  -6  -7   1   92.59    4.90
  -6  -7   1  101.09    5.10
  -6  -7   1   99.49    5.80
  -6   7  -1   95.39    5.00
  -6  -7   1   95.59    5.20
   6   7   1   96.39    4.70
  -6   7  -1   94.99    4.70
   6  -7  -1   92.89    6.10
  -6   7  -1  104.79    6.20
  -6   7  -1  100.09    8.50
  -6  -7   1   91.59    5.20
  -6  -7   1  100.19    5.80
   6  -7  -1   94.99    6.00
  -6  -7   1   99.19    6.50
  -7  -7  -1  326.47   13.30
  -7  -7  -1  320.37   13.50
   7  -7   1  324.37   14.10
  -7  -7  -1  327.67   13.90
  -7  -7  -1  333.67   13.60
   7  -7   1  337.87   14.70
  -7  -7  -1  333.37   13.40
  -7  -7  -1  329.77   13.20
  -7  -7  -1  336.37   13.30
  -7  -7  -1  327.47   13.90
   7   7  -1  325.97   13.10
  -7   7   1  328.17   13.20
  -7  -7  -1  344.17   13.50
  -7   7   1  331.57   14.80
  -7   7   1  340.27   14.00
   7   7  -1  319.67   13.40
  -7  -7  -1  333.17   13.20
   7  -7   1  324.07   13.80
  -7  -7  -1  302.77   16.40
   7  -7   1  325.57   14.20
   7  -7   1  325.97   14.30
  -7  -7  -1  328.57   13.40
  -7   7   1  327.17   14.80
   7  -7  -1  318.77   14.10
   7  -7  -1  325.27   13.90
  -7   7  -1  322.47   14.80
  -7  -7   1  324.57   13.20
  -7  -7   1  327.07   13.50
  -7  -7   1  300.87   16.20
   7   7   1  321.47   13.40
  -7  -7   1  323.37   13.30
  -7  -7   1  330.87   13.90
   7   7   1  311.77   13.40
  -7  -7   1  330.07   13.90
   7   7   1  317.17   13.10
  -7   7  -1  331.67   14.80
   7  -7  -1  333.17   14.30
  -7  -7   1  322.77   13.40
   7   7   1  314.87   13.20
   7  -7  -1  315.87   14.40
  -7   7  -1  325.57   13.10
   7  -7  -1  318.17   14.00
  -7  -7   1  327.07   13.40
  -7  -7   1  328.87   13.30
  -7   7  -1  309.77   16.90
  -7  -7   1  323.37   13.60
  -7  -7   1  330.67   14.10
  -7  -7   1  325.37   13.30
  -7  -7   1  326.37   13.50
  -7   7  -1  328.87   13.80
  -7  -7   1  322.97   13.10
  -7   7  -1  312.97   13.20
  -8  -7  -1  183.18    8.40
   8  -7   1  187.28    8.80
  -8   7   1  189.68    8.10
   8  -7   1  190.48    9.40
  -8  -7  -1  180.68    8.80
  -8  -7  -1  188.38    8.30
  -8  -7  -1  195.38    8.50
  -8  -7  -1  184.88    8.30
  -8  -7  -1  197.88    8.60
   8   7  -1  189.78    8.30
  -8  -7  -1  188.28    8.30
  -8  -7  -1  193.78    9.00
   8   7  -1  187.68    8.20
  -8  -7  -1  185.68    8.10
   8   7  -1  190.38    8.40
  -8  -7  -1  192.08    8.60
  -8   7   1  174.48    9.50
   8  -7   1  202.58    9.20
  -8  -7  -1  191.18    8.30
   8  -7   1  182.28    9.10
  -8   7   1  187.88    8.90
  -8  -7   1  205.68    8.60
  -8  -7   1  200.88    8.30
  -8   7  -1  192.98    8.20
   8   7   1  193.78    8.50
  -8  -7   1  192.38    8.40
  -8   7  -1  189.08    9.60
  -8  -7   1  202.88    8.70
  -8  -7   1  199.18    8.30
  -8  -7   1  198.98    8.30
  -8  -7   1  202.28    8.90
  -8  -7   1  194.08    8.50
  -8  -7   1  198.68    8.10
  -8   7  -1  194.98    8.90
   8  -7  -1  196.88    9.40
  -8  -7   1  200.88    8.60
   8   7   1  191.58    8.20
  -8  -7   1  189.48    8.30
   8  -7  -1  197.48    8.90
   8   7   1  190.48    8.10
   8  -7  -1  183.48    9.00
  -8  -7   1  196.58    9.00
  -8  -7   1  196.78    9.20
   8  -7  -1  205.38    9.30
   8  -7  -1  197.08    8.90
  -9  -7  -1  118.19    5.50
  -9  -7  -1  111.09    6.00
  -9  -7  -1  116.79    5.70
  -9   7   1  112.49    6.70
   9  -7   1  120.79    6.20
  -9  -7  -1  113.19    6.10
   9  -7   1  117.39    6.40
   9  -7   1  126.89    6.20
   9   7  -1  118.69    5.50
   9   7  -1  115.19    5.40
  -9  -7  -1  123.99    6.40
   9  -7   1  116.29    5.80
  -9  -7  -1  116.39    5.30
  -9  -7  -1  118.49    5.80
   9   7  -1  115.49    6.20
   9   7  -1  116.99    5.70
  -9   7   1  124.09    6.10
  -9   7  -1  119.39    6.60
   9   7   1  113.29    5.90
  -9  -7   1  121.59    5.60
  -9  -7   1  116.39    6.30
  -9  -7   1  123.79    6.30
  -9  -7   1  124.49    5.80
   9   7   1  122.19    5.50
   9   7   1  123.39    5.40
   9  -7  -1  122.59    7.40
   9   7   1  120.39    5.70
  -9  -7   1  127.19    6.00
  -9  -7   1  119.39    5.30
  -9   7  -1  121.49    6.00
  -9  -7   1  119.29    5.90
   9  -7  -1  128.19    6.30
  -9  -7   1  119.69    6.20
  -9  -7   1  127.89    6.50
  -9  -7   1  126.89    5.70
  -9  -7   1  116.09    5.90
   9  -7  -1  121.39    6.40
   9  -7  -1  122.29    5.90
  -9  -7   1  133.09    6.40
  -9  -7   1  120.89    5.80
   9  -7  -1  120.89    6.90
  10   7  -1   53.79    2.70
  10  -7   1   54.89    3.20
  10   7  -1   52.89    2.80
 -10  -7  -1   54.59    2.90
 -10  -7  -1   54.59    2.80
  10   7  -1   58.59    3.10
 -10  -7  -1   52.39    3.00
  10  -7   1   51.79    3.20
 -10  -7  -1   50.49    2.90
 -10  -7  -1   54.19    3.00
  10  -7   1   55.79    3.70
 -10   7   1   54.09    3.10
  10  -7   1   53.79    3.40
  10  -7  -1   49.70    3.20
  10  -7  -1   48.10    3.00
  10   7   1   50.29    2.80
 -10   7  -1   50.19    3.00
 -10  -7   1   48.40    2.80
 -10  -7   1   51.79    2.70
 -10  -7   1   47.90    2.80
  10   7   1   54.29    2.90
 -10  -7   1   50.19    2.80
  10  -7  -1   49.30    3.20
 -10  -7   1   52.39    2.90
  10   7   1   50.29    2.80
 -10  -7   1   49.10    3.00
  11  -7   1    5.10    0.80
  11  -7   1    4.00    1.10
  11  -7   1    5.50    1.00
  11  -7   1    4.70    1.10
 -11  -7  -1    5.10    1.00
 -11  -7  -1    4.10    0.60
 -11   7   1    4.90    1.00
 -11  -7  -1    5.20    1.30
  11   7  -1    5.20    0.70
  11   7  -1    4.90    0.60
 -11  -7   1    5.10    0.70
  11   7   1    5.60    1.00
 -11  -7   1    5.30    0.70
 -11  -7   1    5.90    0.70
  11   7   1    6.00    0.70
   0  -8  -1  539.45   22.40
   0  -8  -1  535.15   22.70
   0  -8   1  534.75   22.70
   0   8  -1  519.95   21.60
   0  -8  -1  494.25   21.50
   0  -8  -1  540.35   22.70
   0  -8  -1  531.35   21.60
   0   8   1  523.45   21.70
   0   8  -1  520.25   22.50
   0  -8   1  522.85   21.50
   0  -8   1  523.15   21.50
   0  -8  -1  532.55   21.60
   0  -8   1  530.35   22.40
   0  -8  -1  534.05   20.90
   0   8   1  533.55   22.50
   0   8   1  483.95   21.80
  -1   8   1  417.46   18.70
  -1  -8  -1  439.86   18.60
   1  -8   1  442.36   18.40
  -1  -8  -1  398.96   18.20
   1  -8   1  447.36   18.80
  -1   8   1  453.45   19.20
   1  -8   1  446.96   18.60
  -1   8   1  440.16   18.90
  -1   8   1  415.26   17.60
  -1  -8  -1  450.05   18.70
   1   8  -1  440.56   19.90
  -1   8   1  439.76   19.40
   1  -8   1  442.46   18.80
  -1  -8  -1  433.86   18.60
   1  -8   1  455.35   19.80
   1   8  -1  433.76   18.50
  -1  -8  -1  440.46   19.60
   1  -8   1  466.85   19.30
  -1  -8  -1  434.36   17.90
   1  -8   1  430.36   17.90
  -1  -8  -1  442.26   19.90
   1  -8   1  461.95   19.60
   1  -8   1  459.05   20.30
   1   8   1  452.95   18.80
   1  -8  -1  474.05   19.00
   1  -8  -1  451.65   18.80
   1  -8  -1  470.95   19.60
  -1  -8   1  459.95   18.60
   1  -8  -1  433.36   19.70
   1  -8  -1  425.46   18.70
   1  -8  -1  462.95   19.80
   1  -8  -1  468.25   19.20
  -1  -8   1  453.55   20.00
   1  -8  -1  477.25   20.50
  -1   8  -1  450.35   18.90
   1   8   1  452.95   20.00
   1  -8  -1  445.06   18.20
  -1  -8   1  448.66   18.30
  -1   8  -1  413.36   18.50
   1  -8  -1  455.25   18.90
  -1  -8   1  462.65   18.70
  -1   8  -1  460.75   19.30
   1  -8  -1  465.85   19.70
  -1  -8   1  456.45   19.70
   1   8   1  464.05   18.70
  -1   8  -1  460.95   19.60
  -2  -8  -1  304.57   13.10
   2  -8   1  316.97   13.90
  -2  -8  -1  306.07   13.50
  -2  -8  -1  296.77   13.10
  -2  -8  -1  317.07   14.90
  -2  -8  -1  304.97   12.80
  -2  -8  -1  305.07   12.80
   2   8  -1  307.17   13.40
  -2   8   1  319.97   14.40
  -2   8   1  310.97   14.00
  -2   8   1  288.07   12.50
   2  -8   1  289.77   14.00
   2  -8   1  306.67   13.60
   2  -8   1  315.27   13.30
   2  -8   1  315.87   13.90
  -2  -8  -1  309.97   13.40
   2  -8   1  311.87   15.20
   2  -8   1  312.17   13.20
   2  -8   1  320.27   14.30
  -2   8   1  320.77   14.10
   2  -8   1  311.17   14.50
  -2   8   1  297.97   13.80
  -2  -8  -1  297.87   12.90
   2  -8   1  321.37   14.30
  -2  -8  -1  310.67   15.10
   2  -8  -1  309.27   14.10
  -2   8  -1  316.67   14.30
  -2  -8   1  312.27   14.80
  -2  -8   1  317.37   13.50
  -2  -8   1  307.07   12.80
  -2   8  -1  287.27   13.50
   2  -8  -1  304.57   13.10
   2  -8  -1  320.97   15.40
  -2  -8   1  306.07   12.80
   2  -8  -1  315.37   13.90
   2  -8  -1  306.87   13.80
   2  -8  -1  325.37   14.30
   2   8   1  320.07   13.60
   2   8   1  307.57   13.50
  -2  -8   1  299.57   14.90
   2  -8  -1  308.07   13.80
  -2  -8   1  304.57   13.90
  -2   8  -1  327.37   14.20
   2  -8  -1  310.67   13.20
   2  -8  -1  308.97   14.40
  -3  -8  -1  651.43   27.80
  -3   8   1  629.94   25.10
   3  -8   1  644.04   26.20
   3  -8   1  677.63   27.00
  -3  -8  -1  653.63   26.00
   3  -8   1  649.43   28.20
  -3  -8  -1  638.94   25.30
   3  -8   1  668.33   26.50
  -3  -8  -1  648.84   25.80
  -3  -8  -1  657.73   28.60
  -3  -8  -1  646.84   25.50
  -3   8   1  646.54   26.40
   3  -8   1  655.13   25.90
  -3   8   1  641.14   26.40
  -3   8   1  652.83   26.50
   3  -8   1  668.43   27.30
   3  -8   1  681.23   27.10
   3   8  -1  652.33   26.00
  -3  -8  -1  630.04   25.60
   3  -8   1  643.74   25.40
  -3  -8  -1  639.94   25.30
   3  -8   1  671.53   26.60
  -3   8   1  625.34   26.60
   3  -8   1  640.64   25.50
   3  -8  -1  644.44   28.10
  -3  -8   1  634.64   25.70
  -3  -8   1  636.54   25.20
   3  -8  -1  658.83   25.90
  -3   8  -1  663.63   26.50
   3  -8  -1  647.94   26.40
  -3  -8   1  631.34   25.30
   3  -8  -1  643.24   26.40
   3  -8  -1  652.93   26.80
   3   8   1  665.93   26.20
  -3  -8   1  667.13   27.80
   3  -8  -1  634.84   25.50
   3  -8  -1  645.24   25.60
  -3  -8   1  660.93   25.30
   3  -8  -1  640.24   27.10
   3  -8  -1  660.83   26.90
   3  -8  -1  661.63   26.60
   3   8   1  669.53   25.00
  -3   8  -1  625.74   26.70
  -3  -8   1  639.34   25.60
  -3   8  -1  649.14   26.30
  -3  -8   1  641.14   28.00
  -3  -8   1  667.93   26.00
  -4  -8  -1   14.50    1.60
   4  -8   1   16.20    1.80
  -4   8   1   14.10    2.10
  -4  -8  -1   16.30    1.70
  -4  -8  -1   15.80    2.70
   4  -8   1   14.70    2.10
   4  -8   1   17.30    2.40
   4  -8   1   13.70    2.10
   4  -8   1   14.90    2.20
  -4   8   1   15.90    2.70
   4   8  -1   14.30    1.90
   4  -8   1   13.40    3.80
   4  -8   1   13.20    2.00
   4  -8   1   15.60    2.30
  -4  -8  -1   16.20    1.90
  -4  -8  -1   14.60    1.70
  -4   8   1   14.80    2.10
  -4  -8  -1   14.00    3.70
  -4  -8  -1   15.80    1.90
  -4  -8  -1   13.40    1.80
   4  -8  -1   14.30    2.20
   4  -8  -1   15.00    1.70
   4   8   1   15.50    1.40
   4   8   1   14.00    1.90
   4  -8  -1   16.90    2.30
  -4  -8   1   16.10    1.70
  -4   8  -1   15.80    2.20
  -4  -8   1   14.80    1.60
   4  -8  -1   15.30    1.80
   4  -8  -1   14.60    3.90
  -4  -8   1   14.30    2.50
  -4  -8   1   16.70    1.90
  -4  -8   1   13.30    3.50
   4  -8  -1   16.10    2.10
   4  -8  -1   15.50    2.20
  -4  -8   1   17.00    1.70
  -4  -8   1   11.70    1.70
  -4   8  -1   16.60    3.10
  -4  -8   1   17.70    2.00
  -4   8  -1   12.90    2.00
   4  -8  -1   18.20    2.10
   5  -8   1   38.20    3.30
  -5  -8  -1   34.50    2.60
   5  -8   1   32.40    3.30
  -5  -8  -1   38.30    3.00
  -5   8   1   36.10    3.20
  -5  -8  -1   37.70    2.60
  -5   8   1   40.90    2.50
   5  -8   1   37.80    3.30
  -5  -8  -1   41.50    2.60
  -5  -8  -1   37.10    2.90
   5  -8   1   37.40    3.10
   5  -8   1   36.90    2.70
   5  -8   1   36.30    3.30
  -5   8   1   34.90    3.40
   5   8  -1   35.90    2.80
  -5   8   1   39.40    3.40
  -5  -8  -1   35.90    2.70
  -5  -8  -1   37.00    3.40
  -5  -8  -1   35.50    4.00
   5  -8   1   36.70    3.30
  -5   8   1   40.90    3.40
   5  -8   1   35.60    3.40
   5  -8   1   37.80    4.20
   5  -8   1   35.50    3.50
  -5  -8  -1   34.00    3.10
  -5  -8  -1   39.60    3.10
  -5  -8  -1   33.70    2.90
   5  -8   1   38.40    4.20
  -5  -8  -1   37.70    3.20
  -5   8  -1   31.60    3.10
   5  -8  -1   32.80    3.60
   5  -8  -1   33.20    3.30
  -5   8  -1   34.00    3.30
  -5  -8   1   36.40    3.10
   5  -8  -1   35.80    3.60
  -5  -8   1   33.60    2.60
  -5  -8   1   31.40    2.40
  -5  -8   1   33.80    3.00
  -5  -8   1   32.20    2.60
  -5   8  -1   33.50    3.20
  -5  -8   1   35.60    3.30
  -5  -8   1   30.30    3.70
  -5  -8   1   34.50    2.80
   5  -8  -1   37.00    4.00
   5   8   1   33.10    2.30
  -5  -8   1   33.70    2.90
  -5  -8   1   32.90    2.50
   5  -8  -1   32.40    3.10
   5  -8  -1   35.30    3.00
   5   8   1   34.20    2.90
  -5   8  -1   32.70    2.30
   5  -8  -1   32.50    3.30
  -5  -8   1   32.90    2.90
  -5  -8   1   36.70    3.20
   5  -8  -1   32.10    2.70
   5  -8  -1   30.00    3.40
   6  -8   1   45.70    3.20
   6  -8   1   44.70    3.60
   6   8  -1   44.80    2.60
   6  -8   1   42.70    3.80
  -6   8   1   46.80    2.80
   6  -8   1   46.50    3.70
  -6  -8  -1   47.60    3.00
  -6  -8  -1   44.00    3.00
  -6  -8  -1   44.80    2.70
  -6   8   1   42.00    2.80
  -6  -8  -1   45.70    3.00
  -6  -8  -1   46.70    2.90
   6  -8   1   44.30    3.40
  -6  -8  -1   47.20    2.70
  -6   8   1   41.40    3.70
   6  -8   1   46.30    3.10
  -6  -8  -1   46.80    2.90
   6  -8   1   43.70    3.60
   6  -8   1   47.30    3.10
  -6   8   1   45.30    3.70
   6  -8   1   48.20    3.70
   6  -8   1   42.60    3.00
  -6  -8  -1   42.20    3.20
  -6   8   1   44.30    3.50
  -6  -8  -1   40.10    4.40
  -6  -8  -1   43.70    2.80
  -6  -8  -1   46.20    3.10
  -6  -8  -1   45.00    2.80
   6  -8   1   47.50    3.40
   6  -8   1   43.60    3.30
  -6  -8  -1   46.00    2.90
  -6   8  -1   40.80    3.60
  -6   8  -1   41.60    3.70
  -6  -8   1   49.50    3.10
  -6  -8   1   42.40    3.20
   6  -8  -1   39.10    2.90
   6  -8  -1   44.20    3.00
  -6   8  -1   43.20    2.70
   6  -8  -1   44.30    3.70
  -6  -8   1   43.80    3.00
   6  -8  -1   41.80    3.20
  -6  -8   1   46.30    2.80
   6  -8  -1   46.80    3.70
  -6  -8   1   44.10    3.00
  -6   8  -1   44.60    3.20
  -6  -8   1   43.80    2.70
   6  -8  -1   40.10    3.20
  -6  -8   1   46.40    2.90
  -6  -8   1   40.30    4.40
   6   8   1   44.40    2.60
   6  -8  -1   44.50    3.00
  -6  -8   1   44.20    2.90
  -6   8  -1   44.90    3.50
   6   8   1   43.50    3.20
   6  -8  -1   39.60    3.60
  -6   8  -1   42.10    2.80
  -6  -8   1   42.70    2.90
  -6  -8   1   45.20    2.90
  -6  -8   1   44.00    2.80
   6  -8  -1   44.70    3.20
  -7  -8  -1   58.29    3.20
  -7  -8  -1   56.29    3.30
  -7  -8  -1   53.49    3.50
   7  -8   1   58.89    3.80
  -7   8   1   60.79    3.40
  -7   8   1   55.99    4.40
  -7  -8  -1   53.39    4.00
  -7  -8  -1   58.19    3.30
  -7  -8  -1   58.09    3.50
  -7  -8  -1   59.99    3.30
  -7  -8  -1   57.29    3.20
  -7  -8  -1   59.59    3.50
   7  -8   1   55.79    3.90
   7  -8   1   55.09    4.00
   7  -8   1   51.29    3.40
   7   8  -1   56.39    3.10
  -7  -8  -1   60.39    3.40
  -7   8   1   55.79    3.70
  -7  -8  -1   57.99    3.30
   7  -8   1   57.59    3.80
  -7  -8  -1   54.39    3.40
   7  -8   1   56.39    3.80
  -7  -8  -1   56.39    3.80
   7  -8   1   56.79    4.10
   7   8  -1   55.49    3.40
  -7  -8   1   61.09    4.30
  -7   8  -1   62.49    3.80
  -7  -8   1   61.09    3.40
  -7   8  -1   61.29    4.40
  -7  -8   1   63.09    3.30
  -7  -8   1   61.19    3.50
   7   8   1   60.69    3.50
  -7  -8   1   61.29    3.40
  -7  -8   1   55.99    3.60
   7   8   1   60.39    3.20
   7  -8  -1   63.29    4.00
  -7   8  -1   67.19    4.30
  -7  -8   1   61.19    3.90
  -7   8  -1   62.79    3.40
  -7  -8   1   60.29    3.50
  -7  -8   1   60.19    3.40
  -7  -8   1   62.19    3.30
  -7   8  -1   62.49    3.30
  -7  -8   1   61.19    3.50
   7  -8  -1   61.39    3.90
   7   8   1   60.09    3.40
   7  -8  -1   63.49    4.00
   7   8   1   62.79    3.30
   7  -8  -1   60.69    4.20
   7  -8  -1   62.29    3.80
  -7  -8   1   59.89    3.20
  -8  -8  -1   32.30    2.10
  -8  -8  -1   33.60    3.00
  -8  -8  -1   30.70    2.20
  -8  -8  -1   33.30    2.90
   8  -8   1   33.30    2.60
   8   8  -1   32.40    2.20
  -8   8   1   33.80    4.20
  -8   8   1   33.30    2.50
  -8  -8  -1   32.70    2.20
  -8   8   1   31.50    2.50
  -8  -8  -1   32.90    2.20
  -8  -8  -1   35.10    2.30
   8   8  -1   34.20    2.10
   8  -8   1   30.70    2.70
  -8  -8  -1   34.10    2.20
  -8  -8  -1   31.50    2.20
   8   8  -1   34.40    2.10
  -8   8   1   35.70    2.90
   8  -8   1   31.90    2.60
   8  -8   1   34.00    2.50
   8   8   1   31.40    2.00
  -8  -8   1   30.20    2.10
  -8  -8   1   28.00    2.80
   8  -8  -1   30.90    2.40
  -8  -8   1   29.30    3.10
  -8   8  -1   31.70    2.50
  -8  -8   1   29.60    2.00
  -8  -8   1   29.90    2.00
  -8  -8   1   28.90    2.00
   8  -8  -1   29.50    2.60
   8   8   1   31.40    2.20
   8  -8  -1   30.20    2.60
  -8  -8   1   31.90    2.20
  -8  -8   1   31.10    2.20
  -8  -8   1   30.80    2.20
   8  -8  -1   31.30    2.50
  -8   8  -1   30.70    2.10
  -8  -8   1   28.20    2.40
  -8  -8   1   29.90    2.10
   8  -8  -1   29.80    2.70
  -8  -8   1   30.90    2.30
   8   8   1   29.80    2.00
   9   8  -1   47.90    2.70
   9   8  -1   50.59    2.60
  -9  -8  -1   46.60    2.80
   9  -8   1   51.49    2.90
  -9  -8  -1   48.70    2.80
   9  -8   1   52.29    3.20
  -9  -8  -1   49.40    2.90
  -9  -8  -1   50.59    2.80
   9  -8   1   53.29    3.30
   9   8  -1   52.99    2.60
  -9   8   1   51.99    2.90
  -9  -8  -1   52.39    2.80
  -9  -8  -1   51.19    2.70
   9   8  -1   50.49    2.70
  -9   8   1   49.80    3.00
   9  -8   1   49.20    3.20
  -9  -8  -1   46.60    2.50
  -9  -8  -1   48.30    2.60
  -9  -8   1   45.50    2.70
  -9  -8   1   48.10    2.60
   9  -8  -1   49.30    3.20
  -9  -8   1   47.60    2.80
   9  -8  -1   48.40    3.20
   9  -8  -1   50.39    3.00
   9   8   1   48.70    2.50
  -9  -8   1   49.90    2.70
  -9   8  -1   50.19    3.00
  -9  -8   1   47.00    2.70
  -9  -8   1   47.40    2.90
   9  -8  -1   48.20    3.00
   9   8   1   49.50    2.70
   9   8   1   47.90    2.80
  -9  -8   1   49.20    2.70
  -9   8  -1   49.60    2.90
  -9  -8   1   48.80    2.50
  -9  -8   1   46.20    3.20
  -9  -8   1   48.10    2.60
   9  -8  -1   49.30    2.90
  -9  -8   1   48.30    2.70
 -10  -8  -1   15.60    1.20
 -10  -8  -1   16.50    1.10
  10  -8   1   15.60    1.40
  10   8  -1   17.30    1.40
 -10  -8  -1   14.90    1.20
  10  -8   1   14.30    1.40
  10  -8   1   16.10    1.40
  10  -8   1   14.20    1.40
  10   8  -1   16.30    1.10
  10   8  -1   15.30    1.20
 -10   8   1   15.50    1.40
 -10  -8  -1   14.90    1.20
 -10  -8  -1   14.80    1.30
  10  -8  -1   16.80    1.50
  10   8   1   14.70    1.20
 -10   8  -1   14.50    1.30
  10   8   1   16.40    1.20
 -10  -8   1   14.90    1.20
  10  -8  -1   15.50    1.80
 -10  -8   1   14.90    1.10
 -10  -8   1   13.80    1.20
 -10  -8   1   13.90    1.10
 -10  -8   1   14.50    1.30
 -10  -8   1   14.40    1.30
  10  -8  -1   16.90    1.40
   0   9   1  187.48   13.20
   0  -9  -1  183.98    8.90
   0   9   1  193.98    9.70
   0  -9  -1  204.18    9.70
   0  -9  -1  187.48   10.20
   0  -9  -1  208.78    9.80
   0  -9   1  199.28    9.60
   0   9   1  191.68    8.50
   0  -9   1  182.88    9.60
   0   9  -1  183.88   13.00
   0  -9  -1  198.18   10.50
   0  -9  -1  181.78   14.20
   0  -9  -1  197.38   12.00
   0  -9  -1  196.58    8.80
   0  -9   1  200.98    9.60
   0  -9   1  186.58   11.00
   0  -9   1  203.88   13.30
   0   9   1  185.58    9.70
   0   9  -1  194.08    9.60
   0  -9   1  197.88    8.90
   0  -9   1  205.58   10.60
   0  -9   1  205.48   11.40
   0  -9  -1  198.98    8.90
   1  -9   1  194.08    8.70
  -1  -9  -1  190.68    8.70
   1   9  -1  193.18    9.20
  -1  -9  -1  195.48   11.20
  -1  -9  -1  192.68    8.70
  -1  -9  -1  188.78    8.40
  -1   9   1  205.08   10.80
  -1  -9  -1  200.28    9.50
   1  -9   1  200.18    9.60
  -1  -9  -1  181.78   10.80
   1   9  -1  177.48   10.30
   1  -9   1  194.68    9.10
  -1  -9  -1  193.18    8.30
  -1   9   1  181.38   10.20
   1  -9   1  196.48   11.50
  -1  -9  -1  176.88    8.90
   1  -9   1  196.88    8.60
  -1  -9  -1  196.98    9.30
   1  -9   1  204.38    8.60
  -1   9   1  187.08    8.20
  -1  -9  -1  190.98    8.40
   1  -9   1  197.78    9.00
   1   9  -1  192.18    9.30
   1  -9   1  198.08    9.40
   1  -9   1  194.58    9.40
  -1  -9  -1  197.68    9.30
   1  -9   1  195.78    8.50
   1  -9   1  199.28   10.50
  -1   9   1  200.08    9.80
  -1   9   1  174.88    9.20
   1  -9   1  194.88    9.70
   1  -9   1  197.88   10.90
  -1  -9   1  161.38    8.50
  -1   9  -1  190.18   11.20
   1  -9  -1  187.38    8.70
   1  -9  -1  188.18    8.60
   1   9   1  177.38    9.20
   1  -9  -1  187.68    9.50
   1  -9  -1  182.08   10.60
   1  -9  -1  188.48    9.50
   1   9   1  172.68   10.20
   1  -9  -1  174.88    9.10
   1  -9  -1  192.58    9.40
  -1  -9   1  171.08   10.10
  -1  -9   1  182.28   11.90
   1  -9  -1  175.18    9.20
  -1   9  -1  178.28    9.50
   1  -9  -1  175.08    8.90
  -1  -9   1  178.48    8.60
  -1  -9   1  193.48    9.30
  -1   9  -1  169.08    9.10
   1  -9  -1  185.28    8.60
  -1  -9   1  184.68    8.70
   1  -9  -1  184.88    9.10
  -1  -9   1  178.78    8.80
   1  -9  -1  190.28    9.80
  -1  -9   1  182.88    8.50
  -1   9  -1  177.48   10.10
   1   9   1  180.58    8.10
   1  -9  -1  179.38    8.70
   1  -9  -1  175.68    8.40
   1  -9  -1  186.78   10.30
   1   9   1  177.98    9.20
  -1  -9   1  177.68    8.30
  -1  -9   1  190.98    9.30
   1  -9  -1  181.08    8.60
  -2  -9  -1  134.69    6.80
  -2  -9  -1  131.59    6.40
  -2  -9  -1  132.49    6.80
   2  -9   1  137.29    7.70
   2  -9   1  139.99   10.30
  -2   9   1  125.49    6.20
   2   9  -1  114.29    8.80
   2  -9   1  133.39    6.70
  -2  -9  -1  128.39    8.00
  -2   9   1  138.09    7.50
  -2  -9  -1  132.39    7.10
  -2  -9  -1  125.89    6.40
  -2  -9  -1  127.29    7.10
   2  -9   1  131.19    6.50
   2   9  -1  125.39    7.40
  -2  -9  -1  134.49    7.30
   2  -9   1  138.49    8.50
   2  -9   1  134.59    7.70
   2  -9   1  126.69    7.60
  -2   9   1  132.99    8.10
  -2  -9  -1  132.89    6.50
  -2  -9  -1  133.59    6.70
   2  -9   1  134.09    6.90
   2  -9   1  128.09    7.60
   2  -9   1  131.59    7.60
   2  -9   1  138.89    7.90
  -2   9   1  140.69    9.80
  -2  -9  -1  139.39    6.90
   2  -9   1  124.29    7.10
   2  -9   1  133.89    6.40
  -2  -9  -1  129.99    7.10
   2  -9   1  135.59    9.10
   2  -9   1  140.09    8.60
  -2   9   1  124.39    7.70
  -2  -9  -1  118.09   10.10
   2  -9  -1  115.79    8.30
  -2   9  -1  114.69    7.40
   2  -9  -1  126.99    7.90
   2  -9  -1  120.69    7.10
   2  -9  -1  121.69    7.20
   2  -9  -1  126.09    6.80
   2  -9  -1  116.19    9.70
   2  -9  -1  125.89    6.70
   2  -9  -1  124.89    7.70
  -2  -9   1  127.39    7.00
  -2   9  -1  121.89    9.60
  -2  -9   1  128.19    7.90
  -2  -9   1  124.99    6.30
   2  -9  -1  120.49    7.40
  -2  -9   1  123.49    6.90
   2  -9  -1  135.29    7.70
  -2   9  -1  132.29    8.70
  -2  -9   1  126.29    6.30
   2  -9  -1  123.39    7.50
   2  -9  -1  122.99    7.10
  -2  -9   1  123.99    6.90
  -2  -9   1  115.09   10.20
   2   9   1  122.19   10.20
  -2   9  -1  128.89    7.40
  -2  -9   1  121.39    7.80
   2  -9  -1  122.29    6.40
   2  -9  -1  130.09    8.60
  -2  -9   1  117.99    6.40
   2   9   1  119.79    7.10
   2  -9  -1  121.59    6.60
  -3   9   1   30.20    3.10
  -3  -9  -1   27.30    2.50
  -3  -9  -1   29.10    2.40
   3  -9   1   28.30    2.50
  -3   9   1   27.40    3.00
  -3  -9  -1   29.90    2.50
   3  -9   1   26.60    2.50
   3  -9   1   28.30    3.00
   3  -9   1   29.70    3.00
  -3  -9  -1   26.90    3.50
  -3   9   1   28.70    3.10
   3  -9   1   29.80    2.50
  -3  -9  -1   27.10    2.20
  -3  -9  -1   27.50    2.70
  -3  -9  -1   27.80    2.60
   3  -9   1   27.20    3.10
   3  -9   1   28.50    2.90
   3   9  -1   26.10    2.70
  -3  -9  -1   29.20    2.50
   3  -9   1   29.30    2.70
  -3  -9  -1   28.20    2.30
  -3  -9  -1   26.70    2.50
  -3   9   1   27.40    2.20
   3  -9   1   29.80    2.70
  -3  -9  -1   28.80    2.40
  -3  -9  -1   27.20    2.30
   3  -9   1   25.80    2.80
   3  -9   1   30.60    2.60
   3  -9   1   29.10    3.10
  -3  -9   1   36.50    2.40
   3  -9  -1   34.70    3.30
   3   9   1   37.10    3.10
  -3  -9   1   34.80    2.60
  -3   9  -1   37.60    3.30
   3  -9  -1   36.70    2.80
  -3  -9   1   39.20    2.80
  -3  -9   1   36.70    3.80
  -3   9  -1   36.40    2.30
   3  -9  -1   38.60    2.80
   3  -9  -1   36.80    2.80
  -3  -9   1   36.70    2.80
  -3  -9   1   36.00    2.90
   3  -9  -1   38.70    2.80
  -3   9  -1   36.90    3.40
   3   9   1   37.90    2.30
   3  -9  -1   40.50    3.50
   3  -9  -1   37.30    3.30
  -3  -9   1   36.90    2.60
  -3  -9   1   36.00    2.40
   3  -9  -1   37.40    3.40
  -3  -9   1   36.60    2.50
  -3   9  -1   35.40    3.30
   3  -9  -1   39.30    3.40
  -4   9   1   60.19    4.30
   4  -9   1   65.09    4.30
  -4  -9  -1   61.59    3.60
   4  -9   1   68.09    4.30
  -4   9   1   65.59    4.50
   4  -9   1   62.79    3.70
  -4  -9  -1   66.39    3.70
  -4  -9  -1   65.99    3.70
  -4  -9  -1   61.69    3.30
   4  -9   1   64.49    4.80
  -4  -9  -1   63.19    3.60
  -4  -9  -1   61.49    3.50
  -4  -9  -1   63.89    3.80
   4  -9   1   67.79    3.90
  -4  -9  -1   64.69    3.90
  -4  -9  -1   66.39    3.60
  -4  -9  -1   61.59    4.00
   4   9  -1   59.79    3.90
   4  -9   1   61.19    3.80
  -4  -9  -1   64.89    3.40
   4  -9   1   61.89    4.40
  -4   9   1   59.89    4.40
  -4   9   1   59.79    3.60
  -4  -9  -1   59.09    5.20
  -4  -9  -1   63.79    3.40
   4  -9   1   64.29    4.50
  -4   9   1   59.19    3.40
   4  -9   1   62.69    4.00
   4  -9   1   63.59    4.00
   4  -9   1   63.19    4.70
   4  -9   1   59.99    4.40
   4  -9   1   65.39    3.80
   4  -9   1   63.59    3.70
  -4  -9   1   55.19    3.40
  -4  -9   1   55.59    3.50
   4   9   1   54.09    3.20
  -4  -9   1   51.79    4.20
   4  -9  -1   52.69    3.80
   4  -9  -1   53.89    4.20
   4  -9  -1   55.59    3.70
   4  -9  -1   52.99    3.60
   4  -9  -1   51.79    4.00
   4   9   1   52.99    3.80
  -4  -9   1   49.90    4.80
  -4  -9   1   56.39    3.30
  -4  -9   1   56.79    3.50
  -4   9  -1   55.09    4.30
  -4  -9   1   51.69    3.40
  -4   9  -1   49.40    3.20
   4  -9  -1   56.19    3.70
  -4   9  -1   52.89    4.20
  -4  -9   1   54.29    3.60
   4  -9  -1   52.09    4.40
   4  -9  -1   54.39    3.90
  -4   9  -1   51.49    4.20
   4  -9  -1   53.59    3.80
   4  -9  -1   48.90    4.00
  -4  -9   1   57.39    3.60
   4  -9  -1   55.39    4.30
   4  -9  -1   56.79    4.10
  -4  -9   1   57.19    3.50
   4  -9  -1   51.79    3.60
  -4  -9   1   52.79    3.20
   4  -9  -1   50.69    4.30
  -4  -9   1   54.99    3.80
  -5  -9  -1   79.09    4.10
  -5  -9  -1   75.19    4.00
  -5  -9  -1   72.49    4.20
  -5  -9  -1   81.69    4.30
   5  -9   1   77.99    4.40
   5  -9   1   66.69    6.70
  -5  -9  -1   74.89    4.30
   5  -9   1   74.99    4.50
   5  -9   1   73.69    4.30
   5  -9   1   77.99    4.70
   5  -9   1   77.29    4.30
  -5  -9  -1   74.59    4.10
  -5  -9  -1   72.59    4.10
  -5   9   1   75.99    4.10
  -5   9   1   66.99    5.20
   5   9  -1   75.69    4.10
  -5  -9  -1   74.59    4.30
  -5  -9  -1   75.69    4.00
   5  -9   1   81.09    4.90
  -5  -9  -1   77.19    4.10
  -5  -9  -1   67.49    5.90
   5  -9   1   74.99    4.60
  -5  -9  -1   76.49    4.30
   5  -9   1   64.39    6.40
   5  -9   1   78.19    4.90
  -5  -9  -1   70.99    8.10
   5  -9   1   75.99    7.10
   5  -9   1   73.29    4.70
  -5   9   1   70.49    4.10
  -5  -9   1   85.79    4.50
  -5  -9   1   80.69    4.10
   5   9   1   79.19    6.60
   5   9   1   76.69    3.90
  -5  -9   1   79.89    4.30
  -5  -9   1   83.09    4.30
   5  -9  -1   70.09    6.50
  -5   9  -1   77.79    4.30
   5  -9  -1   80.89    4.40
  -5  -9   1   72.09    7.80
  -5  -9   1   86.29    4.40
  -5  -9   1   85.59    4.10
   5  -9  -1   83.89    4.70
   5  -9  -1   81.09    5.10
  -5  -9   1   81.09    4.20
  -5   9  -1   76.99    6.10
  -5  -9   1   79.69    4.00
  -5   9  -1   79.09    4.00
  -5  -9   1   76.59    4.10
   5  -9  -1   79.89    4.40
   5  -9  -1   76.99    4.40
   5  -9  -1   77.79    4.50
   5  -9  -1   77.39    4.80
   6  -9   1   52.49    3.30
   6  -9   1   51.39    3.90
  -6  -9  -1   53.29    3.30
  -6  -9  -1   55.39    3.10
   6  -9   1   52.59    3.80
  -6  -9  -1   51.49    3.10
  -6  -9  -1   55.29    3.20
  -6   9   1   53.99    3.90
  -6  -9  -1   53.89    3.10
  -6  -9  -1   52.99    3.50
  -6  -9  -1   52.69    3.20
  -6  -9  -1   56.29    3.10
  -6   9   1   47.60    3.90
   6   9  -1   53.99    2.90
   6  -9   1   54.39    3.90
   6  -9   1   52.09    3.20
  -6   9   1   53.09    3.10
  -6  -9  -1   52.79    3.10
  -6  -9  -1   53.69    3.00
   6  -9   1   57.29    3.40
   6  -9   1   54.09    3.50
  -6  -9  -1   54.49    3.20
   6  -9   1   59.59    3.60
   6  -9   1   50.19    3.60
   6  -9   1   55.89    3.70
  -6   9   1   58.39    3.10
   6  -9   1   55.79    4.00
  -6  -9  -1   53.99    2.90
   6  -9  -1   49.20    3.40
  -6  -9   1   54.29    3.10
  -6  -9   1   51.59    3.20
  -6   9  -1   51.99    3.90
  -6  -9   1   49.30    3.20
  -6   9  -1   52.99    3.10
   6  -9  -1   46.30    3.20
   6   9   1   48.80    2.90
   6  -9  -1   48.50    3.20
  -6  -9   1   49.00    3.00
   6  -9  -1   47.50    3.50
   6  -9  -1   50.69    3.50
  -6  -9   1   49.10    2.90
   6   9   1   49.60    3.00
  -6  -9   1   53.99    2.90
  -6  -9   1   49.60    3.00
   6   9   1   48.00    3.70
  -6  -9   1   51.59    3.10
  -6  -9   1   52.89    3.20
   6  -9  -1   50.79    3.70
  -6   9  -1   51.49    4.00
  -6   9  -1   54.59    3.00
   6  -9  -1   51.39    3.30
  -6  -9   1   49.60    3.40
  -6  -9   1   51.59    3.20
   7  -9   1   12.10    1.50
  -7   9   1   13.10    2.30
  -7  -9  -1   13.20    1.30
  -7  -9  -1   13.00    1.40
   7   9  -1   12.40    1.20
  -7  -9  -1   12.40    1.40
   7  -9   1   14.70    2.00
  -7  -9  -1   12.00    1.50
   7   9  -1   14.30    1.50
   7  -9   1   13.50    2.00
  -7   9   1   12.20    1.60
  -7  -9  -1   14.70    1.40
   7  -9   1   13.60    1.60
  -7   9   1   12.80    2.10
  -7  -9  -1   13.90    1.40
  -7   9   1   13.70    1.60
  -7  -9  -1   13.50    1.50
  -7   9   1   13.20    1.40
  -7  -9  -1   13.80    1.40
   7  -9   1   14.90    1.80
   7   9  -1   13.10    1.30
   7  -9   1   14.60    1.50
  -7  -9  -1   12.50    1.50
  -7  -9  -1   11.60    1.40
  -7  -9  -1   11.90    1.60
   7  -9   1   15.00    1.70
   7  -9   1   12.70    1.70
   7  -9   1   13.80    1.70
   7  -9  -1   18.00    2.30
   7  -9  -1   16.30    1.80
   8  -9   1   58.59    3.30
  -8  -9  -1   54.49    2.80
  -8  -9  -1   55.19    3.10
  -8  -9  -1   56.99    3.10
   8   9  -1   56.29    2.90
  -8  -9  -1   51.49    3.00
  -8  -9  -1   53.89    3.00
  -8   9   1   54.09    3.20
  -8  -9  -1   53.99    2.80
  -8  -9  -1   54.19    2.90
  -8  -9  -1   54.89    3.10
   8  -9   1   52.79    3.30
   8  -9   1   52.09    3.40
  -8  -9  -1   53.09    2.90
   8   9  -1   56.49    3.00
   8  -9   1   58.49    3.40
  -8   9   1   48.20    3.20
   8   9  -1   55.99    2.90
  -8  -9  -1   55.19    3.00
   8  -9  -1   57.19    3.30
  -8  -9   1   56.29    3.10
  -8  -9   1   59.29    3.00
   8   9   1   59.89    3.10
  -8  -9   1   58.99    3.00
   8  -9  -1   61.69    3.40
  -8  -9   1   60.49    3.20
   8   9   1   59.79    2.90
  -8   9  -1   61.09    2.90
   8   9   1   58.99    2.90
  -8  -9   1   59.39    3.20
   8  -9  -1   59.69    3.50
  -8  -9   1   58.89    3.00
  -8  -9   1   59.79    2.80
  -8  -9   1   57.49    2.90
   8  -9  -1   58.39    3.20
  -8  -9   1   58.09    3.00
  -8   9  -1   56.99    3.30
  -8  -9   1   61.39    3.10
  -8   9  -1   58.29    3.30
   8  -9  -1   59.49    3.50
  -9  -9  -1   30.40    1.80
   9  -9   1   29.80    2.00
   9   9  -1   30.80    1.90
  -9  -9  -1   31.30    1.80
  -9  -9  -1   31.30    1.90
  -9  -9  -1   29.80    2.00
  -9   9   1   29.90    2.10
   9  -9   1   31.70    2.20
   9  -9   1   29.20    2.10
  -9  -9  -1   30.70    2.10
   9   9  -1   31.40    1.80
  -9   9   1   32.50    2.10
   9   9  -1   31.10    1.90
   9   9  -1   30.30    1.80
  -9  -9   1   37.70    1.90
  -9  -9   1   40.10    2.10
  -9  -9   1   39.90    2.00
  -9  -9   1   35.80    2.00
  -9   9  -1   38.70    2.20
   9   9   1   40.50    2.10
   9  -9  -1   37.20    2.00
  -9  -9   1   39.00    2.10
   9   9   1   38.60    1.80
  -9  -9   1   40.20    2.00
   9  -9  -1   41.50    2.20
  -9  -9   1   38.70    2.00
  -9  -9   1   39.40    1.80
  -9   9  -1   40.80    2.10
   9  -9  -1   38.10    2.30
   0  10   1   20.60    2.10
   0 -10  -1   19.70    2.40
   0 -10  -1   22.50    2.20
   0  10  -1   21.20    2.50
   0 -10   1   22.80    2.10
   0  10   1   21.30    2.60
   0 -10   1   22.00    2.90
   0 -10   1   21.90    1.90
   0 -10  -1   22.50    2.10
   0 -10  -1   23.40    2.50
   0 -10  -1   22.40    1.90
   0 -10   1   21.70    2.20
   0 -10   1   21.80    2.40
   0  10   1   21.40    1.80
   0  10  -1   20.80    2.50
   0 -10  -1   26.20    2.30
   0 -10   1   22.50    2.50
   0 -10  -1   21.70    1.90
   0 -10   1   20.60    2.10
   0  10   1   19.40    2.60
   0 -10   1   20.40    2.40
   0  10  -1   20.40    2.60
   0 -10  -1   22.50    2.90
   0 -10  -1   25.20    2.70
   0 -10  -1   25.20    2.20
   0 -10  -1   21.50    2.00
   0  10   1   20.30    2.50
  -1 -10  -1  208.48   10.20
  -1  10   1  199.98    9.10
  -1  10   1  197.18   10.80
  -1  10   1  202.48   10.50
  -1 -10  -1  204.38   10.00
  -1 -10  -1  212.08   10.00
  -1 -10  -1  201.88    9.40
   1 -10   1  208.08    9.30
   1  10  -1  195.98   11.00
   1 -10   1  208.78    9.40
   1 -10   1  219.78    9.50
   1 -10   1  213.88    9.70
   1 -10   1  204.58    9.70
   1 -10   1  219.78    9.50
  -1  10   1  193.68   10.20
  -1 -10  -1  209.38    9.60
   1 -10   1  206.58   11.10
   1  10  -1  201.78   10.10
  -1 -10  -1  208.18    9.60
   1 -10   1  205.68   10.30
  -1 -10  -1  203.48    9.10
  -1 -10  -1  198.18   11.20
  -1  10   1  190.48    9.40
   1 -10   1  215.48   10.30
   1 -10   1  209.38    9.50
  -1 -10  -1  204.58    9.30
   1 -10   1  209.98   10.30
  -1 -10  -1  203.98    9.00
   1 -10  -1  223.98    9.90
   1  10   1  211.48   10.30
  -1 -10   1  220.88    9.70
   1 -10  -1  217.78   10.20
   1  10   1  215.78    9.10
  -1  10  -1  209.08   10.50
  -1 -10   1  228.38   10.10
  -1 -10   1  215.88   11.40
   1 -10  -1  219.68    9.70
  -1 -10   1  220.28    9.50
  -1 -10   1  221.58    9.70
   1 -10  -1  223.98   10.40
   1  10   1  209.98   10.30
   1 -10  -1  219.48    9.50
  -1 -10   1  207.58    9.10
  -1  10  -1  210.68   10.80
   1 -10  -1  214.08    9.50
   1 -10  -1  215.48   10.40
   1 -10  -1  216.38    9.50
  -1 -10   1  216.98    9.40
   1 -10  -1  208.68    9.60
  -1 -10   1  219.78    9.10
   1 -10  -1  211.58    9.40
   1 -10  -1  213.68    9.30
   1 -10  -1  209.28   11.00
   1 -10  -1  213.68    9.10
  -1 -10   1  213.08   10.10
  -2 -10  -1    7.60    1.20
  -2 -10  -1    8.50    1.40
  -2 -10  -1    8.20    1.30
   2 -10   1    6.90    1.40
   2 -10   1    6.80    1.50
  -2 -10  -1    9.60    2.50
  -2  10   1    6.30    1.70
  -2 -10  -1    7.50    1.60
  -2 -10  -1    7.90    1.50
  -2  10   1    8.30    1.90
  -2 -10  -1    7.00    1.20
   2 -10   1    8.40    1.80
   2 -10   1    6.70    1.90
  -2 -10  -1    7.40    1.30
   2 -10   1    8.40    1.40
  -2 -10  -1    6.80    1.10
   2 -10   1    7.30    1.70
   2 -10   1    9.90    2.00
   2 -10   1    9.70    1.50
   2 -10   1    8.20    1.50
   2  10  -1    9.70    1.80
  -2  10   1    8.70    1.30
  -2 -10  -1    7.20    1.30
  -2 -10  -1    8.40    1.70
   2 -10   1    8.80    1.40
  -2  10   1    7.10    1.80
   2 -10   1    9.30    1.40
   2 -10   1    8.00    1.40
  -2  10  -1    4.40    0.90
  -2  10  -1    7.10    1.90
  -2 -10   1    4.60    1.00
   2 -10  -1    6.50    1.80
  -2 -10   1    4.20    0.90
   2 -10  -1    6.20    1.30
  -2 -10   1    4.60    1.10
   2 -10  -1    4.60    1.30
  -2 -10   1    4.30    1.10
   2 -10  -1    4.60    1.10
   2 -10  -1    5.70    1.60
   2 -10  -1    5.40    1.10
   2 -10  -1    5.00    1.10
   2 -10  -1    5.70    1.20
  -2 -10   1    6.10    1.40
  -2 -10   1    4.20    1.60
   2 -10  -1    5.60    1.50
   2  10   1    6.10    1.00
   2  10   1    5.70    1.40
   2 -10  -1    5.80    1.20
   2 -10  -1    4.20    1.10
   2 -10  -1    6.30    1.60
  -2 -10   1    4.10    1.00
  -2 -10   1    5.60    1.20
  -2  10  -1    4.80    1.50
   3 -10   1   72.99    6.10
  -3  10   1   70.79    5.70
   3 -10   1   76.89    4.70
   3 -10   1   68.29    5.20
  -3 -10  -1   78.89    4.70
   3 -10   1   70.19    5.60
   3 -10   1   71.89    5.40
  -3  10   1   70.39    5.70
  -3 -10  -1   73.69    4.00
  -3  10   1   69.39    4.10
   3 -10   1   73.29    4.70
  -3 -10  -1   74.89    4.40
   3 -10   1   72.49    4.30
  -3 -10  -1   76.79    5.00
  -3 -10  -1   66.09    5.50
  -3 -10  -1   68.09    4.50
  -3  10   1   71.09    4.00
  -3 -10  -1   72.39    5.80
   3 -10   1   71.89    4.20
   3 -10   1   75.59    5.50
  -3 -10  -1   72.19    4.10
   3 -10   1   72.69    4.40
   3  10  -1   72.69    4.70
  -3 -10  -1   73.39    4.90
  -3 -10  -1   72.59    4.10
   3 -10   1   73.89    5.70
   3 -10   1   77.09    5.80
  -3 -10  -1   71.69    4.40
   3 -10  -1   71.69    4.40
  -3 -10   1   73.49    4.90
   3 -10  -1   70.69    4.40
   3 -10  -1   70.89    5.30
   3 -10  -1   78.29    5.10
  -3 -10   1   68.69    3.90
  -3 -10   1   81.29    5.00
   3 -10  -1   70.09    5.40
  -3 -10   1   64.49    5.50
  -3 -10   1   73.49    4.50
   3 -10  -1   73.29    4.90
   3  10   1   70.89    3.80
   3 -10  -1   71.19    4.20
   3 -10  -1   75.69    5.60
  -3 -10   1   69.59    4.00
  -3 -10   1   71.69    4.30
  -3  10  -1   69.99    3.80
  -3 -10   1   75.09    4.10
   3 -10  -1   77.59    5.10
  -3  10  -1   67.99    5.00
  -3  10  -1   72.59    5.60
  -3 -10   1   70.59    4.20
  -3 -10   1   76.79    4.80
   3 -10  -1   73.79    5.20
   3 -10  -1   68.89    5.40
  -3 -10   1   72.99    3.90
  -4 -10  -1  123.09    5.70
   4 -10   1  122.29    6.50
  -4 -10  -1  114.29    5.90
   4 -10   1  124.99    6.80
  -4  10   1  121.69    6.80
  -4 -10  -1   99.19    7.40
   4 -10   1  120.09    6.80
  -4 -10  -1  119.49    5.80
  -4  10   1  117.99    5.60
   4 -10   1  118.19    5.90
  -4 -10  -1  124.79    5.90
   4 -10   1  122.39    6.10
   4 -10   1  120.39    6.00
   4 -10   1  121.59    5.80
   4 -10   1  119.99    5.90
   4  10  -1  113.09    5.30
   4 -10   1  121.19    6.20
  -4 -10  -1  117.99    5.70
  -4  10   1  114.39    5.70
  -4 -10  -1  115.59    6.30
  -4 -10  -1  118.59    5.60
  -4 -10  -1  116.79    5.70
  -4  10   1  118.49    6.80
  -4  10   1  113.19    6.00
   4 -10   1  114.89    6.30
   4 -10   1  115.19    6.10
  -4 -10  -1  117.49    5.50
   4 -10   1  117.19    6.70
  -4 -10  -1  118.79    5.50
  -4  10  -1  117.39    6.80
   4 -10  -1  121.99    6.00
   4 -10  -1  119.89    6.00
   4 -10  -1  120.69    6.00
  -4 -10   1  121.49    5.80
  -4 -10   1  120.89    6.00
  -4  10  -1  112.69    5.50
   4  10   1  115.59    6.40
   4 -10  -1  116.59    6.60
  -4 -10   1  120.79    5.80
   4 -10  -1  124.99    6.60
  -4  10  -1  123.19    6.90
  -4 -10   1  122.19    5.50
  -4 -10   1  117.29    5.50
   4  10   1  118.99    5.50
   4 -10  -1  121.69    6.00
  -4 -10   1  121.49    5.70
  -4 -10   1  120.09    5.70
   4 -10  -1  117.09    6.10
   4 -10  -1  118.79    6.10
   4 -10  -1  114.69    6.70
  -4 -10   1  125.29    5.70
  -4 -10   1  119.09    5.70
   4 -10  -1  118.49    6.30
   4 -10  -1  118.59    6.00
   5 -10   1   41.10    4.00
   5 -10   1   43.30    3.10
  -5 -10  -1   41.10    3.80
  -5 -10  -1   43.20    2.80
  -5 -10  -1   42.30    2.90
  -5 -10  -1   42.70    2.90
  -5  10   1   41.40    2.80
   5  10  -1   40.90    2.50
   5 -10   1   41.80    2.90
   5 -10   1   44.40    3.00
   5 -10   1   42.10    3.10
  -5  10   1   41.80    3.60
   5 -10   1   41.30    3.30
   5 -10   1   40.60    3.30
   5 -10   1   44.30    3.90
  -5 -10  -1   43.90    2.70
  -5 -10  -1   44.60    2.70
  -5 -10  -1   45.20    2.80
  -5 -10  -1   41.50    2.60
   5 -10   1   43.20    3.20
   5 -10   1   40.60    2.80
   5 -10   1   44.00    3.90
  -5  10   1   45.30    2.80
  -5 -10  -1   43.60    2.70
  -5 -10  -1   45.10    3.00
  -5 -10  -1   44.50    2.80
  -5  10   1   43.40    3.10
   5 -10   1   44.10    3.00
   5 -10  -1   50.69    3.30
   5  10   1   48.80    2.60
   5 -10  -1   50.79    3.30
  -5  10  -1   53.69    4.10
   5  10   1   48.80    2.80
  -5 -10   1   54.09    3.00
   5 -10  -1   48.20    3.00
  -5  10  -1   49.99    2.80
   5 -10  -1   50.39    3.40
  -5  10  -1   49.10    3.80
  -5 -10   1   52.29    3.00
   5 -10  -1   49.50    3.00
  -5 -10   1   50.19    2.80
   5 -10  -1   47.60    3.00
  -5 -10   1   52.39    2.90
   5 -10  -1   45.00    3.00
  -5 -10   1   50.99    3.00
   5  10   1   49.30    4.30
  -5 -10   1   49.80    3.00
  -5 -10   1   51.89    2.80
  -5  10  -1   46.30    2.90
  -5 -10   1   51.19    2.70
   5 -10  -1   48.00    3.30
  -5 -10   1   52.49    2.90
  -6 -10  -1   42.90    2.70
  -6 -10  -1   41.70    2.60
  -6  10   1   45.60    2.60
  -6 -10  -1   42.20    2.60
  -6 -10  -1   42.20    2.40
  -6 -10  -1   41.30    2.40
   6 -10   1   42.00    3.00
  -6 -10  -1   41.80    2.50
   6 -10   1   41.40    2.80
  -6 -10  -1   40.90    2.60
  -6  10   1   43.50    2.90
   6 -10   1   44.50    2.80
  -6  10   1   41.50    2.60
   6 -10   1   42.20    2.90
  -6 -10  -1   43.20    2.50
  -6 -10  -1   41.90    2.50
  -6  10   1   44.00    2.70
   6 -10   1   42.30    2.70
   6 -10   1   40.70    3.00
  -6 -10  -1   46.60    2.80
  -6 -10  -1   42.80    2.80
  -6  10   1   40.90    2.90
   6 -10   1   40.30    2.90
   6 -10  -1   42.90    3.00
   6 -10  -1   42.50    2.70
   6 -10  -1   42.00    2.90
  -6 -10   1   45.80    3.20
  -6 -10   1   43.80    2.60
  -6 -10   1   43.00    2.60
   6  10   1   42.10    2.50
   6 -10  -1   44.80    3.10
   6 -10  -1   44.80    2.90
  -6 -10   1   42.80    2.70
  -6 -10   1   41.10    2.60
  -6 -10   1   44.60    2.50
  -6 -10   1   45.00    2.40
   6 -10  -1   42.00    2.70
  -6  10  -1   44.80    2.50
  -6 -10   1   43.30    2.70
  -6  10  -1   42.90    2.60
  -6 -10   1   44.50    2.60
  -6 -10   1   45.80    2.50
   6 -10  -1   41.50    2.70
   7  10  -1    0.10    0.40
   7 -10   1    0.60    0.60
   7 -10   1    0.70    0.60
  -7 -10  -1    0.40    0.40
  -7 -10  -1    0.40    0.40
   7 -10   1    0.20    0.50
  -7  10   1    0.50    0.60
  -7 -10  -1    0.30    0.50
  -7  10   1    0.90    0.50
   7 -10   1    0.10    0.40
  -7 -10  -1    0.70    0.50
  -7 -10  -1    1.00    0.50
   7  10  -1    0.30    0.50
  -7  10   1    0.20    0.50
  -7 -10  -1    1.10    0.60
  -7 -10  -1    0.50    0.40
  -7 -10  -1    0.60    0.50
   7 -10   1    0.90    0.70
   7 -10   1    0.20    0.50
   7  10  -1    0.30    0.40
  -7 -10  -1    0.90    0.50
   7  10   1    0.20    0.60
  -7 -10   1    1.00    1.10
  -7  10  -1    0.50    0.50
  -7 -10   1    0.10    0.40
  -7  10  -1    1.40    0.70
  -7 -10   1   -0.10    0.40
   7 -10  -1    0.50    0.50
   7  10   1    0.60    0.40
  -7 -10   1    1.00    0.50
   7  10   1    0.70    0.50
  -7 -10   1    0.20    0.50
   7 -10  -1    0.50    0.50
  -7 -10   1    0.80    0.50
   7 -10  -1    0.30    0.60
  -7 -10   1    0.20    0.40
   7 -10  -1    0.60    0.60
  -7 -10   1    0.80    0.50
   7 -10  -1   -0.10    0.60
  -8 -10  -1   56.09    2.70
  -8 -10  -1   57.29    2.70
  -8 -10  -1   56.79    2.60
   8  10  -1   55.19    2.70
  -8 -10  -1   54.69    2.60
   8  10  -1   56.49    2.60
  -8 -10  -1   56.69    2.70
  -8  10   1   58.49    3.00
   8 -10   1   53.79    2.90
   8  10  -1   55.69    2.60
  -8 -10  -1   55.69    2.70
   8  10  -1   55.49    2.70
   8 -10   1   57.49    3.00
  -8 -10  -1   52.49    2.70
   8 -10   1   51.39    2.90
  -8 -10  -1   56.99    3.50
   8 -10  -1   48.60    2.90
   8  10   1   58.09    2.80
  -8 -10   1   55.19    2.70
  -8 -10   1   52.19    2.60
  -8 -10   1   51.19    2.70
   8 -10  -1   53.39    2.70
  -8 -10   1   56.09    2.70
   8  10   1   51.59    2.70
  -8 -10   1   54.59    2.50
   8 -10  -1   50.59    2.90
   8  10   1   55.09    2.70
  -8 -10   1   56.59    2.80
   8  10   1   54.99    2.60
  -8 -10   1   54.29    2.70
  -8  10  -1   55.99    2.90
   8 -10  -1   56.49    2.90
  -8 -10   1   56.39    2.70
  -8 -10   1   54.29    2.60
   0  11   1  113.89    5.70
   0 -11  -1  120.49    5.90
   0  11   1  108.99    6.50
   0  11  -1  108.49    6.30
   0  11  -1  111.79    5.30
   0 -11  -1  114.09    6.20
   0 -11  -1  113.79    5.80
   0 -11   1  118.39    6.20
   0 -11   1  110.99    5.60
   0 -11  -1  115.89    5.40
   0 -11  -1  113.99    5.60
   0 -11   1  118.39    6.40
   0 -11   1  111.69    5.40
   0 -11  -1  115.79    5.50
   0 -11   1  117.19    5.70
   0 -11   1  110.49    6.20
   0 -11  -1  117.59    5.80
   0  11   1  112.99    5.50
   0 -11  -1  112.79    6.30
   0 -11   1  116.99    5.80
   0 -11  -1  112.29    5.70
   0  11   1  108.99    6.40
   0  11  -1  107.79    6.40
  -1 -11  -1    3.60    1.10
   1 -11   1    3.80    0.90
   1 -11   1    4.80    1.10
   1 -11   1    3.80    1.30
  -1 -11  -1    6.70    1.00
  -1  11   1    3.00    0.90
  -1  11   1    2.90    0.80
  -1  11   1    3.20    1.20
  -1 -11  -1    3.80    1.00
  -1 -11  -1    3.10    0.90
  -1 -11  -1    2.90    0.80
   1 -11   1    5.90    1.00
  -1  11   1    3.40    1.30
   1 -11   1    3.40    0.90
   1 -11   1    4.20    1.10
   1 -11   1    3.50    1.10
   1  11  -1    4.60    1.20
  -1 -11  -1    5.00    1.30
  -1 -11  -1    3.70    0.80
  -1 -11  -1    3.30    0.90
  -1  11   1    4.70    1.00
   1  11  -1    3.60    0.80
   1 -11   1    3.70    1.20
   1 -11  -1    6.10    1.30
  -1  11  -1    4.70    0.90
  -1  11  -1    5.20    1.10
   1  11   1    4.60    0.90
   1 -11  -1    4.10    1.00
   1 -11  -1    5.20    1.10
  -1  11  -1    4.80    1.30
  -1 -11   1    3.80    1.00
   1 -11  -1    4.30    0.90
   1  11   1    4.50    1.30
  -1 -11   1    5.10    1.20
   1 -11  -1    4.20    0.90
   1 -11  -1    4.20    1.60
   1  11   1    5.30    1.40
   1 -11  -1    3.70    1.30
   1 -11  -1    7.00    1.20
  -1 -11   1    5.10    1.30
  -1 -11   1    4.60    0.90
   1 -11  -1    4.70    1.00
  -1 -11   1    3.60    0.90
  -1  11  -1    5.30    1.50
   1 -11  -1    4.50    1.20
   1 -11  -1    4.90    1.40
  -1 -11   1    5.80    1.20
   1 -11  -1    3.30    0.90
  -1 -11   1    4.50    1.10
  -2  11   1   92.79    4.60
   2 -11   1   94.89    5.00
  -2 -11  -1   93.99    4.80
  -2 -11  -1   93.39    4.60
  -2 -11  -1   91.49    5.30
  -2  11   1   85.69    4.80
  -2  11   1   88.89    5.70
  -2 -11  -1   93.69    4.90
   2 -11   1   90.69    4.90
   2 -11   1   92.19    4.80
   2 -11   1   92.29    4.70
   2  11  -1   90.79    4.40
  -2  11   1   86.69    5.60
  -2  11   1   80.79    7.20
   2 -11   1   92.69    4.70
  -2 -11  -1   97.29    5.10
   2 -11   1   88.29    5.20
  -2 -11  -1   90.79    4.50
   2 -11   1   98.29    4.70
   2  11  -1   86.29    5.40
  -2  11   1   85.09    4.70
  -2  11   1   81.89    4.70
  -2 -11  -1   87.59    4.40
  -2 -11  -1   95.69    4.80
   2 -11   1   92.19    4.90
   2 -11   1   88.49    5.50
   2 -11   1   91.39    5.60
  -2 -11   1   90.59    4.80
  -2  11  -1   85.89    5.60
  -2 -11   1   94.39    4.70
  -2 -11   1   91.89    4.60
   2 -11  -1   90.79    4.80
   2 -11  -1   97.59    5.40
   2 -11  -1   95.99    4.90
   2 -11  -1   90.29    4.90
  -2 -11   1   92.69    4.40
  -2 -11   1   93.59    5.50
   2 -11  -1   98.89    4.90
   2  11   1   88.59    5.30
   2 -11  -1   94.59    4.70
   2 -11  -1   89.39    5.50
   2 -11  -1   91.29    5.60
  -2  11  -1   85.69    4.50
  -2 -11   1   95.09    4.90
   2 -11  -1   96.59    4.90
  -2  11  -1   81.19    5.40
   2  11   1   86.69    4.40
  -2 -11   1   94.29    4.50
   2 -11  -1   94.09    4.90
  -3  11   1   30.80    3.00
  -3 -11  -1   31.50    2.40
  -3 -11  -1   32.10    2.10
   3  11  -1   29.50    2.60
   3 -11   1   32.00    2.40
   3 -11   1   31.90    2.50
  -3 -11  -1   28.20    2.10
  -3 -11  -1   32.60    3.30
  -3  11   1   26.40    2.70
   3 -11   1   33.90    2.70
  -3 -11  -1   31.50    2.20
   3 -11   1   30.50    2.50
  -3 -11  -1   29.90    2.90
  -3  11   1   28.20    2.80
   3 -11   1   32.50    2.60
  -3 -11  -1   33.00    2.30
  -3  11   1   27.70    2.60
  -3 -11  -1   34.30    2.10
   3 -11   1   31.90    2.40
   3 -11   1   32.30    2.70
   3  11  -1   27.50    2.70
   3 -11   1   31.60    2.90
   3 -11   1   31.90    2.90
  -3  11   1   31.20    2.40
   3 -11   1   29.00    2.20
  -3 -11  -1   28.80    2.40
  -3  11   1   31.50    2.40
  -3  11   1   30.00    2.10
  -3 -11  -1   29.60    2.60
   3 -11  -1   27.00    2.30
   3 -11  -1   30.50    2.90
   3 -11  -1   30.10    2.30
  -3  11  -1   26.60    2.90
  -3  11  -1   27.20    2.80
   3 -11  -1   31.10    3.00
  -3 -11   1   29.20    2.20
   3 -11  -1   29.40    2.30
   3 -11  -1   30.20    2.20
  -3 -11   1   30.10    2.30
   3 -11  -1   27.50    2.40
  -3 -11   1   29.20    2.10
  -3 -11   1   29.20    2.50
  -3  11  -1   28.10    2.10
   3 -11  -1   29.80    2.70
   3  11   1   28.90    2.00
   3 -11  -1   27.90    2.70
  -3 -11   1   29.70    2.20
   3  11   1   25.80    2.50
   3 -11  -1   29.80    2.60
  -3 -11   1   30.00    2.00
  -3 -11   1   27.00    2.50
  -4 -11  -1   22.20    1.80
   4  11  -1   25.80    1.70
   4 -11   1   25.30    2.10
   4 -11   1   22.80    2.50
   4 -11   1   24.30    2.00
  -4  11   1   22.90    1.90
   4 -11   1   24.30    2.00
   4 -11   1   26.00    1.90
  -4  11   1   25.30    1.90
  -4 -11  -1   23.50    1.80
   4 -11   1   26.00    2.30
  -4  11   1   21.00    2.00
  -4  11   1   23.50    2.10
   4 -11   1   26.20    2.20
  -4 -11  -1   24.00    1.90
   4 -11   1   23.00    2.30
  -4 -11  -1   25.00    1.80
  -4 -11  -1   24.10    1.80
  -4 -11  -1   28.10    2.10
  -4 -11  -1   24.30    1.90
  -4 -11  -1   23.00    1.90
  -4 -11  -1   21.30    1.90
   4 -11  -1   28.00    2.20
  -4 -11   1   29.80    2.20
  -4 -11   1   28.70    1.80
  -4 -11   1   27.80    1.90
  -4 -11   1   26.90    2.00
  -4 -11   1   25.90    1.90
  -4 -11   1   26.40    2.10
   4 -11  -1   28.00    2.20
  -4  11  -1   27.10    1.90
   4 -11  -1   28.00    2.00
  -4  11  -1   23.70    2.10
   4 -11  -1   28.80    2.10
  -4 -11   1   28.30    2.00
   4  11   1   26.10    1.80
   4 -11  -1   29.10    2.10
   4 -11  -1   27.50    2.40
  -4 -11   1   26.80    1.90
  -4 -11   1   27.10    1.80
   4  11   1   28.70    1.80
   4 -11  -1   29.90    2.20
  -4  11  -1   24.50    1.90
   4 -11  -1   26.10    3.00
   5 -11   1   36.80    2.50
  -5  11   1   37.20    2.40
   5 -11   1   36.60    2.30
  -5  11   1   39.30    2.20
  -5 -11  -1   38.50    2.40
   5 -11   1   36.70    2.40
  -5  11   1   36.90    2.20
  -5 -11  -1   36.70    2.20
  -5 -11  -1   38.30    2.20
  -5  11   1   36.80    2.40
   5 -11   1   41.10    2.50
   5 -11   1   36.50    2.60
  -5  11   1   35.30    2.50
  -5 -11  -1   36.90    2.20
  -5 -11  -1   35.80    2.10
  -5 -11  -1   34.70    2.20
  -5 -11  -1   38.10    2.30
  -5 -11  -1   35.50    2.30
   5 -11   1   36.50    2.60
   5  11  -1   37.00    2.10
   5 -11   1   39.50    2.40
  -5 -11  -1   37.90    2.10
   5 -11   1   37.10    2.30
   5 -11   1   36.50    2.20
  -5 -11   1   35.60    2.10
   5 -11  -1   36.00    2.40
   5 -11  -1   32.40    2.30
   5  11   1   35.00    2.10
   5 -11  -1   32.90    2.40
   5 -11  -1   33.00    2.50
   5 -11  -1   34.20    2.50
  -5 -11   1   36.40    2.10
  -5  11  -1   33.00    2.20
  -5  11  -1   32.50    2.40
   5 -11  -1   31.80    2.30
  -5 -11   1   33.80    2.20
   5 -11  -1   33.50    2.20
  -5 -11   1   34.20    2.10
   5  11   1   35.60    2.10
   5 -11  -1   34.70    2.40
  -5 -11   1   35.70    2.20
  -5  11  -1   35.80    2.20
  -5 -11   1   34.30    2.40
  -5 -11   1   33.70    2.20
  -5 -11   1   29.90    3.00
  -6  11   1    5.90    1.00
   6 -11   1    8.40    1.10
  -6  11   1    7.00    1.00
  -6 -11  -1    7.00    0.90
  -6 -11  -1    6.80    0.80
  -6 -11  -1    6.60    0.90
   6 -11   1    8.20    1.00
  -6 -11  -1    7.40    0.80
  -6  11   1    7.50    1.10
   6  11  -1    7.90    0.80
  -6 -11  -1    7.70    0.90
  -6  11   1    8.10    0.90
  -6 -11  -1    8.40    1.00
  -6 -11  -1    7.90    1.00
   6 -11   1    7.90    1.00
  -6 -11  -1    6.50    1.00
   6  11  -1    7.80    1.00
   6 -11   1    7.00    1.10
   6 -11   1    6.70    1.10
   6  11  -1    7.40    0.90
  -6 -11  -1    7.90    1.00
  -6 -11   1    9.50    0.90
   6 -11  -1    6.40    0.90
   6 -11  -1    8.20    1.00
  -6 -11   1    9.50    1.00
  -6 -11   1    9.10    1.00
   6  11   1    8.40    0.90
  -6  11  -1    9.90    1.10
   6 -11  -1    8.30    1.10
  -6 -11   1   10.20    1.00
   6 -11  -1   10.50    1.30
  -6 -11   1    7.80    1.30
   6 -11  -1    8.60    1.10
  -6 -11   1    8.40    0.90
   6  11   1    8.40    0.90
  -6  11  -1    9.60    1.00
   6 -11  -1    8.20    1.00
  -6  11  -1    9.20    1.20
  -6 -11   1    7.60    0.90
   6  11   1    8.70    0.90
   6  11   1    8.70    1.00
   6 -11  -1    8.10    1.10
  -6  11  -1    9.40    1.00
  -6 -11   1    9.50    0.90
   7 -11   1    8.40    1.30
   7 -11   1   10.00    0.90
  -7 -11  -1    9.80    0.80
  -7  11   1   11.20    0.90
  -7 -11  -1    9.00    0.90
  -7 -11  -1   10.60    1.00
  -7 -11  -1   10.40    1.00
   7 -11   1    9.00    0.80
   7 -11   1    9.50    1.00
  -7 -11  -1   10.10    1.00
   7 -11   1   10.70    1.30
  -7 -11  -1    9.20    0.90
   7  11  -1   10.50    0.90
  -7  11   1   10.70    1.20
  -7 -11  -1    9.80    0.80
   7  11  -1   10.50    0.80
   7 -11  -1   11.90    0.90
   7 -11  -1   11.10    1.00
  -7 -11   1   12.40    1.20
  -7  11  -1   11.60    1.30
  -7 -11   1   10.50    1.50
   7  11   1   12.10    1.00
  -7 -11   1   11.00    1.40
   7 -11  -1   10.30    0.90
  -7 -11   1   13.20    1.10
  -7 -11   1   12.90    1.10
  -7 -11   1   12.80    1.00
   7 -11  -1   12.60    1.40
  -7 -11   1   11.60    0.90
  -7  11  -1   12.10    1.30
  -7 -11   1   12.80    1.00
   7  11   1   11.40    0.80
   0 -12   1   35.70    2.10
   0 -12   1   32.40    2.20
   0 -12  -1   32.10    2.00
   0 -12  -1   33.10    2.20
   0 -12   1   32.90    2.30
   0 -12  -1   35.00    2.30
   0 -12  -1   32.10    2.30
   0 -12  -1   34.90    2.30
   0 -12  -1   34.10    2.60
   0  12   1   32.50    2.20
   0 -12   1   34.90    2.50
   0  12   1   33.60    2.20
   0 -12  -1   34.10    2.10
   0 -12   1   33.40    2.30
   0  12  -1   32.70    2.10
  -1  12   1   15.40    1.40
   1 -12   1   15.10    1.50
   1 -12   1   14.40    1.30
  -1 -12  -1   14.70    1.30
  -1  12   1   15.30    1.50
  -1 -12  -1   16.80    1.50
  -1  12   1   14.00    1.40
  -1  12   1   13.90    1.40
   1 -12   1   15.30    1.50
  -1 -12  -1   15.00    1.50
   1  12  -1   15.20    1.30
  -1 -12  -1   14.80    1.60
   1 -12   1   18.60    1.80
   1 -12   1   15.00    1.60
  -1 -12  -1   13.50    1.30
  -1 -12  -1   14.90    1.50
  -1 -12  -1   14.90    1.40
  -1  12   1   15.00    1.50
   1 -12  -1   16.10    1.50
  -1 -12   1   16.10    1.60
  -1 -12   1   15.60    1.30
   1 -12  -1   14.60    1.70
  -1  12  -1   16.30    1.40
  -1 -12   1   15.80    1.30
   1 -12  -1   16.20    1.40
   1 -12  -1   18.00    1.40
  -1  12  -1   16.50    1.60
  -1 -12   1   15.90    1.50
  -1 -12   1   15.50    1.50
   1 -12  -1   15.70    1.50
   1 -12  -1   15.30    1.40
   1 -12  -1   15.30    1.50
  -1 -12   1   17.40    1.50
   1 -12  -1   16.60    1.50
   1  12   1   14.90    1.40
   1  12   1   16.00    1.40
  -2 -12  -1   11.50    1.20
   2 -12   1   13.10    1.40
   2 -12   1   13.20    1.30
  -2  12   1   14.30    1.40
  -2 -12  -1   12.20    1.20
   2 -12   1   12.10    1.20
   2 -12   1   12.50    1.20
  -2  12   1   12.70    1.40
  -2 -12  -1   11.90    1.40
   2  12  -1   12.70    1.20
  -2 -12  -1   13.70    1.30
   2 -12   1   12.40    1.40
  -2  12   1   12.90    1.30
  -2 -12  -1   11.30    1.30
   2 -12   1   12.10    1.60
  -2  12   1   11.20    1.40
   2 -12   1   12.80    1.30
   2 -12   1   12.90    1.40
  -2  12   1   13.10    1.40
  -2 -12   1   14.10    1.40
   2 -12  -1   14.10    1.30
   2 -12  -1   13.40    1.30
  -2 -12   1   13.10    1.20
   2 -12  -1   11.90    1.40
  -2  12  -1   12.20    1.40
  -2  12  -1   11.40    1.90
   2  12   1   12.60    1.30
   2 -12  -1   11.80    1.40
   2 -12  -1   14.30    1.40
  -2 -12   1   13.00    1.30
  -2  12  -1   12.40    1.40
   2  12   1   12.80    1.20
  -2 -12   1   13.50    1.30
  -2 -12   1   12.70    1.10
   2 -12  -1   13.70    1.40
   2 -12  -1   12.60    1.50
   2 -12  -1   13.90    1.30
  -2 -12   1   13.80    1.30
   3 -12   1   32.20    1.80
  -3  12   1   31.20    2.10
  -3 -12  -1   31.60    2.10
  -3 -12  -1   32.90    1.90
   3 -12   1   30.90    2.40
   3 -12   1   28.90    2.10
  -3 -12  -1   32.30    2.00
   3 -12   1   32.30    2.20
   3  12  -1   33.70    2.60
   3 -12   1   33.60    2.10
  -3 -12  -1   30.70    1.90
   3 -12   1   33.30    2.30
   3 -12   1   31.20    2.20
  -3  12   1   30.60    2.10
  -3 -12  -1   32.80    2.20
  -3  12   1   29.90    2.10
   3 -12  -1   28.20    2.20
  -3 -12   1   28.20    2.00
   3 -12  -1   25.50    2.30
  -3  12  -1   27.30    1.90
   3  12   1   27.80    1.80
   3 -12  -1   29.20    2.00
  -3  12  -1   27.60    2.10
   3 -12  -1   28.40    2.40
  -3 -12   1   25.70    1.90
  -3  12  -1   25.20    2.00
   3 -12  -1   25.00    1.90
  -3 -12   1   28.20    1.80
   3 -12  -1   24.00    2.20
  -3 -12   1   26.40    1.90
   3 -12  -1   27.80    2.00
   3 -12  -1   25.80    1.90
  -4 -12  -1   13.10    1.20
  -4 -12  -1   14.40    1.10
   4 -12   1   14.60    1.50
  -4 -12  -1   14.30    1.10
  -4 -12  -1   14.70    1.20
  -4 -12  -1   13.10    1.10
  -4  12   1   14.90    1.20
   4 -12   1   13.80    1.30
  -4  12   1   15.30    1.30
   4 -12   1   13.70    1.20
  -4 -12  -1   13.90    1.10
  -4 -12  -1   14.40    1.30
  -4 -12  -1   14.80    1.20
   4 -12   1   12.00    1.10
   4 -12   1   12.10    1.20
   4  12  -1   14.00    1.20
   4 -12   1   12.40    1.30
   4 -12   1   14.50    1.30
   4 -12   1   15.10    1.30
   4  12  -1   14.40    1.10
  -4  12   1   16.10    1.40
  -4  12   1   15.10    1.40
  -4 -12   1   15.20    1.30
  -4 -12   1   13.30    1.10
  -4 -12   1   14.90    1.10
  -4  12  -1   14.10    1.30
   4 -12  -1   14.20    1.40
  -4 -12   1   14.30    1.20
   4 -12  -1   14.50    1.30
   4  12   1   16.80    1.20
   4 -12  -1   14.40    1.40
   4 -12  -1   15.10    1.20
  -4 -12   1   16.80    1.30
   4 -12  -1   15.10    1.30
  -4  12  -1   15.90    1.20
  -4  12  -1   16.50    1.30
   4 -12  -1   18.20    1.40
   4 -12  -1   17.20    1.40
   4 -12  -1   14.30    1.20
  -4 -12   1   15.00    1.10
  -4  12  -1   14.40    1.30
   4  12   1   16.50    1.20
  -5  12   1    6.20    1.10
  -5 -12  -1    5.90    0.70
   5  12  -1    5.80    0.80
   5 -12   1    5.70    0.80
   5 -12   1    5.50    0.90
   5  12  -1    6.60    0.70
  -5  12   1    5.60    0.90
  -5 -12  -1    5.80    0.60
   5  12  -1    6.30    0.70
   5 -12   1    5.40    0.70
  -5 -12  -1    6.00    0.70
  -5 -12  -1    6.30    0.90
   5 -12   1    4.90    0.80
  -5  12   1    6.10    0.80
   5 -12   1    5.20    0.80
  -5  12   1    6.40    0.80
  -5  12   1    5.20    0.80
  -5 -12  -1    6.00    1.00
  -5 -12  -1    6.10    0.90
   5 -12  -1    6.10    0.80
  -5 -12   1    6.70    0.70
  -5  12  -1    5.40    0.80
   5 -12  -1    5.70    0.80
   5  12   1    7.00    0.80
  -5  12  -1    7.00    0.70
   5 -12  -1    5.20    0.80
  -5 -12   1    4.90    0.90
  -5  12  -1    6.50    0.90
  -5 -12   1    6.20    0.80
  -5  12  -1    7.00    0.80
  -5 -12   1    5.80    0.70
   5  12   1    6.10    0.70
  -5 -12   1    5.70    0.70
  -5  12  -1    4.90    0.80
  -5 -12   1    5.40    0.60
   5 -12  -1    6.00    0.80
   5  12   1    6.50    0.80
   5 -12  -1    5.90    1.00
   0 -13   1   18.80    1.50
   0 -13  -1   20.00    1.30
   0 -13  -1   19.50    1.30
   0 -13   1   18.40    1.30
   0 -13   1   17.50    1.70
   0 -13   1   19.80    1.60
   0  13   1   19.60    1.40
   0  13  -1   19.80    1.30
   0  13  -1   18.30    1.30
   0 -13  -1   18.50    1.30
   0 -13  -1   15.10    1.50
   0 -13  -1   18.60    1.10
   0 -13   1   18.30    1.30
   0 -13  -1   15.70    1.40
   0  13   1   20.30    1.40
   1 -13   1    7.00    1.00
   1  13  -1    6.50    0.90
  -1  13   1    6.20    0.70
  -1  13   1    7.30    0.90
  -1 -13  -1    4.50    1.00
   1 -13   1    6.50    0.80
  -1 -13  -1    7.20    0.70
   1 -13   1    7.20    0.80
  -1 -13  -1    6.70    0.80
   1 -13   1    5.60    0.80
   1  13  -1    6.90    0.80
  -1 -13  -1    7.60    0.80
  -1 -13  -1    5.60    0.80
  -1 -13  -1    8.00    0.80
   1  13  -1    7.40    0.80
   1  13   1    7.00    1.00
   1 -13  -1    7.40    1.00
   1 -13  -1    7.60    0.80
   1 -13  -1    7.10    0.90
  -1 -13   1    6.90    0.80
  -1  13  -1    8.10    0.80
  -1 -13   1    7.50    0.80
  -1 -13   1    7.00    1.00
   1  13   1    8.40    0.80
  -1  13  -1    7.90    0.80
   2 -13   1    6.40    0.90
   2 -13   1    5.90    0.60
   2 -13   1    6.60    0.90
  -2 -13  -1    6.00    0.70
   2 -13   1    7.50    0.90
  -2  13   1    7.50    0.90
  -2 -13  -1    6.70    0.70
  -2 -13  -1    6.20    0.90
   2 -13   1    6.00    1.10
   2  13  -1    7.40    0.70
  -2  13   1    5.80    0.70
  -2 -13  -1    6.70    0.70
   2 -13  -1    7.50    0.70
   2 -13  -1    7.60    0.80
   2 -13  -1    6.90    1.00
  -2 -13   1    6.80    0.80
   2 -13  -1    7.50    0.70
  -2 -13   1    7.50    0.70
   2  13   1    8.20    0.80
  -2  13  -1    8.00    1.10
   2 -13  -1    6.30    0.70
  -2 -13   1    7.30    0.60
  -2 -13   1    7.50    0.70
   2  13   1    6.90    0.80
  -2  13  -1    8.40    0.80
  -3 -13  -1   23.90    1.30
  -3 -13  -1   25.70    1.30
  -3 -13  -1   24.30    1.30
   3 -13   1   21.40    1.40
   3 -13   1   24.30    1.40
   3 -13   1   23.00    1.20
  -3  13   1   26.40    1.30
  -3 -13  -1   21.10    1.30
  -3  13   1   23.10    1.40
   3  13  -1   25.90    1.50
   3 -13   1   22.20    1.50
   3 -13  -1   24.90    1.30
  -3  13  -1   27.00    1.40
  -3 -13   1   24.10    1.30
  -3 -13   1   24.00    1.40
   3 -13  -1   22.20    1.40
   3 -13  -1   24.40    1.50
  -3 -13   1   22.00    1.40
   3 -13  -1   22.10    1.40
   3  13   1   27.60    1.40
  -3  13  -1   23.50    1.50
  -3 -13   1   24.00    1.30
   2   0  -2   41.70    2.10
   2   0  -2   47.80    2.70
   2   0  -2   45.90    2.50
  -2   0  -2   41.10    2.20
  -2   0  -2   43.50    2.30
   3   0   2  668.03   26.30
  -4   0   2  607.04   37.30
  -5   0   2 1365.26   67.49
  -6   0   2  772.62   28.80
   6   0   2  709.03   28.60
   6   0  -2  709.63   28.50
  -6   0   2  705.33   27.60
  -6   0   2  766.02   28.70
  -6   0  -2  728.03   28.90
  -6   0  -2  701.23   30.80
  -6   0  -2  700.63   27.40
   6   0   2  701.73   27.60
  -7   0  -2   65.59    4.70
   7   0   2   70.89    4.00
   7   0  -2   68.79    4.50
  -7   0  -2   70.89    3.70
  -7   0   2   75.49    5.00
   7   0   2   79.99    4.80
  -7   0   2   70.39    3.90
  -7   0   2   72.59    4.80
  -7   0  -2   71.49    5.00
  -8   0   2   32.10    3.20
  -8   0   2   29.30    2.30
   8   0   2   25.70    3.00
  -8   0  -2   25.40    3.00
  -8   0   2   27.10    2.20
  -8   0  -2   29.00    3.30
  -8   0  -2   27.10    2.10
  -8   0  -2   25.10    2.00
   8   0  -2   21.90    2.60
   8   0   2   25.60    2.10
  -9   0  -2  170.78   10.30
  -9   0  -2  175.68    8.10
   9   0   2  171.48    8.30
  -9   0   2  178.48    8.20
  -9   0   2  177.78    8.10
  -9   0  -2  177.58    7.90
   9   0  -2  176.28    8.20
  -9   0  -2  176.08    8.00
   9   0   2  163.08    8.00
  -9   0   2  172.78    9.80
   9   0   2  182.78   10.80
   9   0  -2  180.58    9.90
  -9   0  -2  176.88    8.30
  -9   0  -2  183.38    9.20
  -9   0  -2  185.58    8.80
  -9   0  -2  174.28   12.30
   9   0  -2  180.38    8.10
  -9   0   2  179.78    7.90
  -9   0   2  186.38    9.30
 -10   0  -2  345.17   18.00
 -10   0   2  346.37   14.90
  10   0   2  354.76   14.60
 -10   0  -2  349.07   14.40
 -10   0   2  350.06   14.70
  10   0  -2  354.86   14.60
 -10   0   2  359.06   14.70
  10   0  -2  342.37   14.50
  10   0   2  355.36   14.30
  10   0  -2  345.47   17.70
 -10   0  -2  350.56   14.80
 -10   0  -2  349.96   14.40
 -10   0   2  344.17   14.60
 -10   0  -2  351.66   14.60
 -10   0  -2  351.06   14.40
  10   0   2  361.16   18.90
 -10   0   2  355.76   14.40
  10   0   2  358.96   14.70
  10   0   2  362.56   15.00
 -10   0  -2  355.86   14.40
  11   0   2   83.89    4.50
  11   0  -2   86.79    4.50
 -11   0  -2   89.09    4.70
 -11   0   2   78.89    4.40
  11   0   2   81.79    4.60
 -11   0   2   83.39    4.50
 -11   0   2   86.29    4.60
 -11   0   2   85.29    4.80
 -11   0  -2   86.39    4.40
 -11   0   2   81.99    4.50
 -11   0  -2   83.59    4.30
 -11   0   2   80.89    4.30
 -11   0  -2   80.39    4.30
 -11   0  -2   82.49    4.20
 -12   0   2  104.39    5.00
  12   0   2  106.89    5.20
  12   0  -2  112.79    5.10
 -12   0   2  104.79    5.00
  12   0   2  109.19    5.20
 -12   0   2  107.59    5.10
 -12   0  -2  106.49    5.30
 -12   0   2  105.39    5.40
 -12   0  -2  111.89    5.00
 -12   0  -2  110.49    5.10
 -12   0   2  103.29    4.90
 -12   0   2  108.29    5.20
 -13   0   2    6.90    0.80
 -13   0   2    9.00    1.00
 -13   0   2    5.70    0.70
 -13   0  -2    5.60    0.80
  13   0  -2    7.00    0.80
  13   0   2    7.00    0.90
 -13   0  -2    7.60    0.90
   1  -1   2 2706.13  102.89
  -1  -1   2 2865.21  105.19
  -2  -1   2 2382.46   92.69
  -3  -1  -2 2096.29   89.49
   3  -1   2 2138.59   78.49
  -3   1   2 1828.82   95.69
  -3  -1   2 2163.08   83.59
   4  -1   2  886.51   34.70
  -5  -1  -2   63.59    4.10
   5   1  -2   62.19    4.90
  -5  -1  -2   58.59    3.20
  -5  -1  -2   62.39    4.00
   5  -1   2   57.49    3.80
   5   1  -2   63.09    4.50
   5  -1   2   58.49    3.40
  -5   1   2   64.69    3.70
   5  -1   2   58.99    4.00
   5   1  -2   59.79    3.70
  -5   1   2   64.69    3.70
  -5   1  -2   73.29    4.00
  -5  -1   2   75.69    4.10
   5  -1  -2   71.39    3.90
   5   1   2   67.29    3.80
  -5  -1   2   76.89    4.50
  -5  -1   2   76.79    4.20
  -5   1  -2   72.99    3.90
   5   1   2   75.49    3.50
  -6   1   2 1627.44   60.09
  -6   1  -2 1590.94   60.59
   7   1  -2  194.78    9.60
   7  -1   2  197.38    9.00
  -7   1   2  216.98    9.90
  -7  -1  -2  198.38    8.60
   7  -1   2  207.48   10.00
  -7   1   2  208.48   10.00
  -7   1   2  200.28    8.80
  -7  -1  -2  193.28    8.60
  -7  -1  -2  205.38   10.30
  -7  -1  -2  204.38   10.50
  -7  -1   2  204.88    8.90
   7   1   2  212.38   10.00
  -7   1  -2  203.88    9.90
  -7   1  -2  205.18   10.20
  -7   1  -2  197.58    8.60
  -7  -1   2  213.88   10.50
   7   1   2  200.38    8.90
  -7  -1   2  206.48    9.00
  -7  -1   2  211.88   10.30
   7  -1  -2  203.08    9.60
  -8  -1  -2   34.20    3.80
   8  -1   2   37.10    2.70
   8   1  -2   34.60    2.50
  -8  -1  -2   39.00    2.60
  -8   1   2   38.80    2.70
   8   1  -2   38.60    3.40
  -8  -1  -2   37.70    3.90
  -8   1   2   41.30    3.70
  -8  -1  -2   35.70    2.50
   8  -1   2   40.30    3.70
  -8  -1  -2   37.60    2.60
  -8   1   2   39.60    2.80
  -8  -1   2   47.30    3.10
  -8  -1   2   48.00    3.00
  -8   1  -2   42.50    3.80
   8   1   2   45.80    2.80
  -8   1  -2   46.10    2.70
  -8  -1   2   44.60    4.20
  -8  -1   2   46.90    4.10
   8   1   2   49.10    3.90
   8  -1  -2   43.20    3.50
  -8   1  -2   45.50    4.00
  -8   1  -2   46.80    2.80
  -9  -1  -2  326.67   13.60
   9  -1   2  322.67   15.10
   9   1  -2  328.47   14.60
  -9   1   2  323.87   13.30
   9  -1   2  316.17   13.80
  -9   1   2  319.07   13.30
  -9  -1  -2  329.17   13.50
   9   1  -2  335.27   14.30
  -9   1   2  326.97   14.00
   9  -1   2  325.77   13.40
   9  -1   2  335.27   15.40
  -9   1   2  321.67   13.50
  -9  -1  -2  328.57   14.50
  -9  -1  -2  291.97   15.90
   9   1  -2  318.17   13.10
  -9  -1  -2  313.47   13.10
  -9  -1  -2  329.27   15.90
   9   1   2  323.47   13.20
  -9   1  -2  326.87   13.40
  -9  -1   2  324.37   13.80
  -9  -1   2  342.87   15.60
   9   1   2  320.27   14.20
   9   1   2  325.47   15.50
   9  -1  -2  314.17   14.80
  -9   1  -2  311.87   14.40
   9  -1  -2  301.17   13.10
   9  -1  -2  314.27   13.50
  -9   1  -2  322.57   15.70
  -9   1  -2  303.67   13.20
  -9   1  -2  307.57   13.10
  -9  -1   2  315.47   13.40
   9  -1  -2  310.37   14.50
   9   1   2  319.17   13.60
  -9   1  -2  319.97   13.10
  -9  -1   2  309.97   13.10
  -9  -1   2  312.07   13.70
  -9   1  -2  300.57   15.70
 -10   1   2   11.50    1.70
 -10  -1  -2    9.40    1.40
 -10   1   2   14.00    1.70
 -10   1   2   11.10    1.60
 -10  -1  -2   12.00    1.50
 -10  -1  -2   12.90    1.60
  10  -1   2   10.80    1.60
 -10   1   2   10.70    1.70
 -10   1   2   10.70    1.50
  10  -1   2   12.00    1.70
  10  -1   2   11.00    1.60
 -10   1   2    9.70    1.50
 -10  -1  -2   11.60    1.70
  10   1  -2   10.10    1.50
 -10  -1  -2   10.20    1.60
  10   1  -2   11.80    1.70
 -10  -1  -2   10.50    3.20
  10  -1   2   12.90    1.60
  10   1   2   12.00    1.60
  10  -1  -2   13.20    1.80
 -10   1  -2   13.70    3.30
 -10   1  -2   12.70    1.50
  10   1   2   14.10    1.70
 -10   1  -2   13.40    1.50
  10  -1  -2   12.20    2.00
 -10  -1   2   14.30    1.70
 -10  -1   2   13.10    1.70
 -10   1  -2   14.80    1.80
 -10   1  -2   13.60    1.50
 -10  -1   2   12.80    1.80
 -10   1  -2   14.70    1.60
 -10  -1   2   10.90    1.50
  10   1   2   12.70    1.20
 -10  -1   2   14.50    1.50
  11  -1   2   31.70    2.70
 -11   1   2   34.30    2.50
 -11  -1  -2   34.00    2.60
 -11   1   2   35.90    2.60
  11   1  -2   32.90    2.40
 -11   1   2   33.40    2.50
  11  -1   2   32.90    2.20
 -11  -1  -2   35.40    2.50
 -11  -1  -2   32.20    2.30
 -11   1   2   33.80    2.50
  11  -1   2   36.80    2.70
 -11   1   2   33.60    2.60
 -11  -1  -2   35.70    2.50
 -11   1   2   33.20    2.70
 -11   1  -2   38.80    2.50
 -11   1  -2   38.70    2.50
 -11  -1   2   40.80    2.70
  11  -1  -2   39.00    2.70
 -11   1  -2   40.70    2.60
 -11  -1   2   39.70    2.90
 -11  -1   2   36.90    2.80
  11   1   2   41.40    2.70
 -11  -1   2   38.70    2.60
 -11  -1   2   40.40    2.50
 -11  -1   2   40.80    2.80
 -11   1  -2   41.20    2.80
  11   1   2   40.00    2.80
 -11   1  -2   39.50    2.10
 -12   1   2    8.00    1.10
 -12  -1  -2    8.70    0.90
  12  -1   2    7.90    1.20
 -12  -1  -2    7.20    1.10
 -12  -1  -2    8.10    1.10
  12   1  -2    8.00    1.10
 -12   1   2    8.10    1.10
 -12   1   2    8.10    1.10
 -12  -1  -2    8.80    1.40
  12  -1   2    9.30    1.30
 -12   1   2    8.80    1.20
 -12   1   2    8.90    1.80
 -12   1  -2    7.50    1.10
 -12   1  -2    8.00    1.10
 -12   1  -2    8.10    1.30
 -12   1  -2    7.60    1.00
 -12  -1   2    7.80    1.10
 -12  -1   2    7.70    1.10
  12  -1  -2    6.90    1.00
  12   1   2    8.10    1.20
  12   1   2    7.00    1.10
 -12  -1   2    7.80    1.30
 -12  -1   2    7.30    1.00
  13   1  -2    1.50    0.40
  13  -1   2    1.30    0.70
 -13   1   2    1.30    0.50
 -13  -1  -2    1.10    0.60
 -13   1  -2    2.40    0.50
  13   1   2    2.20    0.70
 -13  -1   2    2.00    0.50
 -13  -1   2    2.70    0.60
 -13   1  -2    2.30    0.50
  13   1   2    2.00    0.70
 -13   1  -2    3.10    0.80
  -1  -2  -2 6672.23  248.68
  -1  -2   2 6467.15  241.38
   2  -2   2 2378.56   91.39
  -2  -2  -2 2483.75  100.29
   2  -2  -2 2632.84   93.69
  -2  -2   2 2308.37   93.69
   3  -2  -2 1338.47   51.79
   4  -2   2  586.54   23.50
   4  -2   2  579.14   24.30
   4  -2   2  648.64   23.50
  -4  -2   2  659.53   23.90
   4  -2  -2  569.34   23.70
  -4  -2   2  618.44   23.30
   4   2   2  540.45   23.30
   4  -2  -2  614.64   23.50
   4   2   2  669.13   23.40
   4   2   2  594.64   25.70
   4   2   2  585.04   25.00
   5   2  -2  472.95   18.90
  -5  -2  -2  441.66   18.00
   5  -2   2  441.06   19.00
  -5  -2  -2  478.05   19.50
  -5   2   2  472.75   18.70
   5  -2   2  432.26   18.30
   5   2  -2  486.95   20.00
  -5   2   2  479.55   18.70
   5  -2   2  436.26   18.90
  -5  -2  -2  470.05   19.30
   5   2  -2  485.85   20.80
  -5   2   2  465.95   18.50
   5  -2   2  456.85   18.50
  -5  -2   2  476.35   18.10
  -5   2  -2  466.15   18.70
   5   2   2  463.25   18.30
  -5  -2   2  467.15   18.20
   5  -2  -2  464.15   18.70
  -5   2  -2  483.55   18.90
  -5  -2   2  491.25   19.30
  -5  -2   2  494.65   19.40
   5   2   2  428.06   18.60
  -5   2  -2  482.65   18.50
  -6   2   2  210.18    8.80
   6   2  -2  220.48   11.00
  -6   2   2  205.08   11.30
   6  -2   2  205.98    9.80
  -6  -2  -2  206.48   10.30
  -6  -2  -2  207.28   10.10
  -6  -2  -2  202.58    8.60
  -6   2   2  227.08   10.00
  -6   2   2  205.88    9.40
   6   2  -2  210.28    9.60
   6   2  -2  218.68   11.70
   6  -2   2  203.38    9.10
  -6  -2   2  199.58   10.10
  -6  -2   2  208.78    9.10
  -6  -2   2  192.88    9.30
  -6   2  -2  200.38    9.40
  -6  -2   2  197.48    9.90
  -6  -2   2  203.88    8.80
  -6   2  -2  199.88    8.50
  -6  -2   2  190.48    8.40
  -6   2  -2  210.38    9.70
   6  -2  -2  209.98    9.40
   6   2   2  206.98    9.00
   6   2   2  206.38    9.60
  -7  -2  -2  715.73   30.30
  -7   2   2  773.52   29.20
  -7   2   2  720.73   28.00
  -7  -2  -2  730.03   30.10
  -7   2   2  748.73   29.30
   7  -2   2  731.73   28.40
  -7  -2  -2  701.13   27.90
  -7  -2  -2  732.53   27.90
   7  -2   2  749.53   29.60
   7   2  -2  727.53   29.10
  -7   2   2  715.43   28.80
  -7  -2   2  718.23   29.80
  -7   2  -2  717.93   29.20
   7   2   2  715.13   28.20
  -7   2  -2  713.83   27.80
  -7  -2   2  733.53   28.30
  -7   2  -2  711.93   29.40
   7  -2  -2  730.03   29.00
  -7  -2   2  711.33   28.10
   7   2   2  747.03   29.40
  -7  -2   2  732.53   30.20
   8  -2   2    4.00    1.00
  -8   2   2    3.20    0.80
  -8   2   2    4.10    1.00
  -8   2   2    3.70    1.20
   8   2  -2    3.60    0.80
  -8  -2  -2    3.70    1.50
   8   2  -2    5.60    1.00
  -8  -2  -2    4.70    1.00
  -8  -2  -2    2.80    1.30
  -8  -2  -2    3.50    0.90
  -8  -2  -2    4.90    0.90
  -8  -2  -2    6.70    1.10
  -8   2  -2    6.50    1.10
   8   2   2    6.00    1.10
  -8  -2   2    6.70    1.90
  -8  -2   2    5.50    1.10
   8  -2  -2    4.10    0.90
  -8   2  -2    5.50    1.50
  -8  -2   2    5.40    1.30
  -8  -2   2    4.80    1.10
  -8   2  -2    5.90    1.50
  -8  -2   2    6.40    1.80
  -8   2  -2    4.90    0.90
   8   2   2    5.50    1.10
  -9   2   2  419.86   17.00
  -9   2   2  394.36   17.00
   9  -2   2  421.26   17.00
  -9  -2  -2  421.06   17.10
   9   2  -2  414.56   18.00
  -9   2   2  403.86   17.30
  -9  -2  -2  411.76   16.80
  -9   2   2  414.46   16.70
   9  -2   2  424.76   18.90
  -9  -2  -2  424.96   17.00
  -9  -2  -2  417.06   16.60
   9   2  -2  408.76   16.50
   9   2  -2  388.56   16.40
  -9  -2  -2  399.86   16.70
   9  -2   2  398.36   17.30
   9  -2   2  403.36   16.90
  -9  -2  -2  413.26   16.60
  -9  -2  -2  395.36   19.30
  -9   2   2  404.46   16.90
   9  -2  -2  415.26   17.10
   9   2   2  380.06   16.50
   9  -2  -2  428.76   18.20
  -9  -2   2  424.76   16.50
  -9  -2   2  423.86   17.00
   9   2   2  416.56   16.60
  -9   2  -2  409.26   16.60
  -9  -2   2  417.76   17.20
   9   2   2  433.76   18.80
   9   2   2  408.76   16.90
  -9  -2   2  396.96   17.40
  -9  -2   2  404.76   17.00
  -9   2  -2  409.46   16.60
  -9   2  -2  426.76   16.50
  -9  -2   2  434.56   16.70
  -9   2  -2  419.86   16.70
   9  -2  -2  393.86   19.20
   9  -2  -2  406.86   17.00
  -9   2  -2  418.06   18.70
 -10  -2  -2   28.50    2.40
  10  -2   2   32.10    3.90
 -10  -2  -2   28.50    2.40
 -10   2   2   30.80    2.70
  10  -2   2   30.20    2.60
  10   2  -2   28.60    2.10
 -10  -2  -2   26.50    2.20
 -10   2   2   31.50    2.80
  10   2  -2   23.80    2.80
 -10   2   2   31.00    2.40
  10   2  -2   28.30    3.70
  10  -2   2   29.10    2.60
 -10  -2  -2   30.40    2.40
  10  -2   2   28.20    2.30
  10   2  -2   28.40    2.30
  10  -2   2   29.70    2.40
 -10  -2  -2   28.30    2.30
 -10  -2  -2   30.30    5.70
 -10   2   2   28.10    2.40
 -10  -2  -2   29.00    2.50
  10   2  -2   30.80    3.10
 -10   2   2   29.80    2.40
  10  -2  -2   30.60    2.20
 -10  -2   2   28.60    2.20
  10  -2  -2   32.10    2.50
  10   2   2   29.10    2.40
  10  -2  -2   30.40    3.40
 -10  -2   2   32.50    2.70
  10   2   2   30.30    2.30
 -10  -2   2   28.00    2.40
 -10   2  -2   28.60    2.20
 -10  -2   2   33.40    2.70
 -10  -2   2   28.30    3.20
 -10   2  -2   28.50    2.30
 -10   2  -2   25.60    4.50
 -10   2  -2   32.70    2.30
 -10   2  -2   28.90    1.90
 -10   2  -2   31.20    2.50
  10   2   2   33.30    4.80
  11  -2   2   16.10    1.70
 -11  -2  -2   20.90    1.90
  11  -2   2   19.20    1.90
 -11   2   2   16.90    1.60
  11  -2   2   18.40    2.00
  11  -2   2   19.40    1.70
 -11  -2  -2   17.30    1.70
 -11   2   2   17.20    1.70
  11   2  -2   17.60    1.60
  11   2  -2   19.90    2.30
 -11  -2  -2   16.60    1.80
 -11  -2  -2   18.90    1.70
 -11   2   2   15.70    1.90
 -11  -2  -2   17.40    1.70
 -11   2   2   20.10    1.80
  11   2  -2   19.50    2.00
 -11   2   2   19.50    1.80
 -11   2  -2   17.40    1.70
 -11   2  -2   18.40    1.70
 -11  -2   2   20.10    1.90
  11   2   2   18.20    1.80
  11  -2  -2   21.30    1.90
 -11   2  -2   18.60    1.70
 -11  -2   2   20.60    1.70
  11   2   2   19.50    1.80
 -11  -2   2   17.80    1.80
 -11  -2   2   18.20    2.00
 -11   2  -2   19.90    1.90
  12  -2   2   13.70    1.40
  12  -2   2   12.30    1.40
 -12  -2  -2   11.60    1.30
 -12   2   2   12.50    1.50
 -12  -2  -2   12.40    1.20
 -12   2   2   11.50    1.30
  12   2  -2   13.40    1.50
 -12  -2  -2   12.60    1.40
 -12   2  -2   15.60    1.50
  12   2   2   15.80    1.50
 -12   2  -2   11.80    1.50
  12   2   2   16.40    1.50
 -12  -2   2   16.00    1.50
 -12   2  -2   16.00    1.60
 -12  -2   2   15.30    1.60
 -12  -2   2   15.30    1.40
 -12  -2   2   14.10    1.30
 -12   2  -2   15.60    1.30
 -12  -2   2   17.00    1.60
  13   2  -2   10.40    0.90
 -13   2   2   10.40    0.90
  13  -2   2    9.70    1.00
 -13  -2  -2   10.30    0.90
 -13  -2   2    9.20    0.80
 -13  -2   2    9.10    0.90
  13   2   2    9.00    0.90
 -13  -2   2   10.80    0.80
 -13   2  -2   10.40    0.90
   0  -3   2  203.18    8.50
   0  -3  -2  211.58    8.40
   0  -3  -2  191.68    8.20
   0  -3  -2  188.48    8.50
   0  -3   2  199.68    9.40
   0  -3   2  199.78    8.20
   0  -3   2  219.68    8.50
  -1  -3  -2 7674.63  291.07
   2  -3   2 1394.56   54.59
  -2  -3  -2 1362.86   60.99
  -2  -3   2 1326.67   53.79
   2  -3  -2 1353.76   53.79
   3  -3   2  893.71   33.80
  -3   3   2  889.81   34.10
  -4  -3  -2  160.18    7.70
   4  -3   2  140.29    6.70
  -4  -3  -2  162.68    7.80
   4   3  -2  145.39    8.10
   4  -3   2  149.88    6.90
   4   3  -2  146.49    8.60
  -4   3   2  155.38    6.90
   4  -3   2  156.18    7.70
  -4   3   2  152.88    7.70
   4   3  -2  167.08    7.20
   4  -3   2  140.99    7.00
  -4   3   2  153.88    7.00
  -4  -3  -2  147.89    6.60
   4  -3   2  156.28    7.20
   4  -3   2  147.99    7.30
   4  -3   2  148.19    7.00
  -4  -3  -2  147.59    6.70
  -4   3  -2  159.18    7.10
  -4  -3   2  172.08    7.70
  -4   3  -2  165.38    7.20
   4  -3  -2  173.18    7.60
   4  -3  -2  172.28    7.10
   4  -3  -2  144.19    7.20
  -4  -3   2  157.88    6.80
  -4  -3   2  164.58    7.00
   4   3   2  161.38    9.30
  -4  -3   2  162.88    6.70
  -4   3  -2  159.48    7.00
  -4  -3   2  173.18    7.80
   4   3   2  162.18    8.70
   4   3   2  173.48    7.00
  -5  -3  -2  668.83   26.60
   5  -3   2  659.83   25.50
   5   3  -2  681.93   26.80
   5  -3   2  614.14   26.90
   5  -3   2  645.24   25.90
   5  -3   2  613.74   24.90
  -5   3   2  673.03   25.60
  -5  -3  -2  638.14   24.80
   5   3  -2  667.93   25.60
  -5   3   2  682.03   25.40
   5   3  -2  675.43   27.60
   5  -3   2  648.54   26.20
  -5  -3  -2  633.04   24.80
   5  -3   2  641.94   25.20
   5  -3   2  617.44   24.90
  -5   3   2  680.73   25.50
  -5  -3  -2  673.23   26.50
   5  -3   2  639.24   25.50
  -5  -3   2  630.94   26.20
  -5  -3   2  667.43   25.00
  -5   3  -2  645.44   25.30
   5   3   2  649.74   25.10
   5   3   2  608.14   25.60
  -5  -3   2  643.44   26.20
  -5  -3   2  631.34   24.90
  -6   3   2  141.89    7.00
   6  -3   2  136.69    6.90
   6   3  -2  138.29   10.80
  -6  -3  -2  149.19    8.10
   6  -3   2  137.69    7.50
  -6   3   2  156.78    7.20
   6  -3   2  137.99    6.80
  -6  -3  -2  136.79    6.40
  -6  -3  -2  138.79    6.40
  -6  -3  -2  147.09    8.20
   6   3  -2  140.19    7.20
   6  -3   2  142.79    8.90
  -6   3   2  142.19    7.10
  -6   3  -2  142.49    6.80
  -6  -3   2  138.39    6.60
  -6  -3   2  142.99    6.50
   6   3   2  141.69    7.20
  -6   3  -2  144.99    7.20
  -6   3  -2  140.69    6.20
  -6  -3   2  145.39    6.60
  -6  -3   2  136.69    6.20
  -6  -3   2  141.09    7.80
  -6  -3   2  143.69    8.00
  -6   3  -2  144.49    7.40
   6   3   2  146.09    6.60
  -7  -3  -2  235.78   11.50
   7  -3   2  224.98    9.30
   7   3  -2  223.18    9.20
   7   3  -2  234.38    8.60
  -7  -3  -2  231.18    8.80
  -7  -3   2  183.38    8.80
  -7  -3   2  181.78    8.90
  -7   3  -2  181.08   10.20
  -7  -3   2  188.18    9.10
   7   3   2  199.58    9.90
  -7   3  -2  189.58    9.60
  -7   3  -2  186.78    8.50
  -7   3  -2  182.98    9.90
  -8  -3  -2   37.30    4.00
   8  -3   2   36.60    3.60
   8   3  -2   37.00    2.30
  -8  -3  -2   35.50    2.60
  -8  -3  -2   36.80    2.60
  -8   3   2   38.30    3.20
   8   3  -2   33.80    2.40
   8   3  -2   37.70    3.30
  -8   3   2   33.40    4.10
  -8  -3  -2   37.60    4.10
   8  -3   2   33.90    2.70
  -8  -3   2   34.80    2.40
  -8   3  -2   33.30    3.30
  -8  -3   2   34.60    2.80
  -8  -3   2   35.30    2.70
   8   3   2   33.70    2.40
  -8   3  -2   35.00    2.50
   8   3   2   36.30    3.50
  -8   3  -2   36.50    2.40
  -8  -3   2   37.30    3.90
  -8  -3   2   34.50    2.80
  -8   3  -2   31.60    3.40
  -8  -3   2   34.30    3.80
  -9   3   2  296.57   12.40
  -9   3   2  273.27   11.90
   9   3  -2  279.07   11.60
  -9   3   2  277.47   12.00
  -9  -3  -2  259.87   14.30
   9  -3   2  273.77   12.20
   9   3  -2  257.77   12.00
   9  -3   2  280.87   13.90
   9  -3   2  287.37   12.00
  -9  -3  -2  283.77   11.90
  -9  -3  -2  282.17   11.70
   9   3  -2  271.17   13.00
  -9  -3  -2  268.27   12.30
  -9  -3  -2  282.37   11.80
  -9  -3  -2  273.27   12.00
  -9  -3  -2  285.97   12.00
   9  -3   2  271.17   12.50
   9   3  -2  283.57   11.70
  -9   3   2  270.97   12.00
   9   3  -2  280.87   11.50
   9  -3  -2  282.77   12.60
  -9  -3   2  293.27   12.20
   9  -3  -2  256.47   14.20
  -9   3  -2  276.27   11.70
  -9  -3   2  283.47   12.10
   9  -3  -2  283.07   12.30
   9   3   2  283.87   11.70
   9   3   2  280.97   12.00
  -9  -3   2  296.17   12.20
  -9   3  -2  291.17   11.60
  -9   3  -2  283.77   13.70
  -9  -3   2  283.97   11.60
  -9   3  -2  286.17   11.80
   9  -3  -2  291.27   12.30
  -9  -3   2  292.77   12.40
  -9  -3   2  280.37   12.30
  -9  -3   2  284.27   11.60
  10   3  -2   36.00    2.50
 -10   3   2   37.40    2.80
  10  -3   2   36.70    2.90
 -10  -3  -2   36.10    2.90
 -10   3   2   35.90    2.60
 -10   3   2   37.60    2.70
  10  -3   2   37.80    3.10
  10  -3   2   36.40    2.90
 -10  -3  -2   37.90    2.60
 -10  -3  -2   39.80    2.70
 -10  -3  -2   36.80    2.60
 -10  -3  -2   35.50    2.70
  10  -3   2   37.70    2.80
  10   3  -2   36.10    2.60
 -10  -3  -2   40.60    2.80
  10   3  -2   37.90    2.40
 -10  -3   2   38.50    3.10
  10  -3  -2   38.40    3.10
 -10   3  -2   42.00    2.80
  10   3   2   40.80    2.80
  10  -3  -2   41.70    2.80
 -10   3  -2   40.50    2.60
 -10  -3   2   41.40    2.50
 -10  -3   2   44.40    2.90
 -10   3  -2   42.00    2.70
  10   3   2   40.50    2.70
 -10  -3   2   39.00    2.80
 -10  -3   2   39.90    3.00
 -10  -3   2   43.00    2.90
  10  -3  -2   42.20    3.00
 -11   3   2   36.20    2.00
 -11  -3  -2   32.00    2.70
  11  -3   2   39.30    3.50
 -11   3   2   33.50    2.90
 -11  -3  -2   35.70    2.40
  11   3  -2   39.50    2.40
  11  -3   2   37.30    3.60
 -11  -3  -2   40.30    2.60
  11   3  -2   34.70    2.30
 -11  -3  -2   37.90    2.40
  11   3  -2   39.80    2.40
 -11  -3   2   30.00    2.30
 -11   3  -2   28.10    2.60
  11   3   2   32.20    3.00
 -11  -3   2   31.00    2.60
  11   3   2   28.70    2.60
 -11  -3   2   28.20    2.10
 -11  -3   2   33.50    3.10
 -11   3  -2   29.60    2.20
 -11   3  -2   30.20    2.30
 -11  -3   2   30.70    2.40
  11  -3  -2   32.30    2.40
  12  -3   2    0.90    0.70
 -12  -3  -2    1.40    0.70
 -12  -3  -2    0.20    0.40
 -12   3   2    0.80    0.60
  12  -3   2    1.60    0.70
  12   3  -2    1.10    0.50
 -12  -3  -2    0.80    0.50
 -12  -3   2    1.50    0.50
  12  -3  -2    1.50    0.60
 -12  -3   2    1.60    0.60
 -12  -3   2    1.70    0.60
 -12   3  -2    1.30    0.50
 -12  -3   2    1.30    0.60
 -12  -3   2    1.30    0.60
  12   3   2    1.70    0.60
  12   3   2    1.40    0.60
 -12   3  -2    1.30    0.60
   0  -4   2  437.36   16.70
   0  -4  -2  394.86   16.70
   0  -4  -2  442.66   16.70
   0  -4  -2  387.86   16.30
   0  -4   2  418.56   16.70
   0  -4   2  414.46   16.40
   1  -4   2  974.20   37.90
  -2   4   2  691.83   27.20
   2  -4  -2  666.93   26.70
   2  -4  -2  723.53   28.70
   2   4   2  701.83   26.60
   3  -4   2  274.77   11.80
  -3  -4  -2  299.37   12.90
  -3   4   2  288.47   12.10
  -3  -4  -2  285.97   11.80
  -3  -4  -2  298.27   12.80
   3   4  -2  284.07   12.90
  -3   4   2  294.07   12.00
   3  -4   2  279.37   12.10
   3  -4   2  288.67   13.00
  -3  -4  -2  264.67   11.60
  -3   4   2  283.97   12.20
   3  -4   2  265.77   11.80
   3   4  -2  280.37   12.50
  -3   4   2  306.67   12.10
   3  -4   2  289.57   12.30
   3  -4   2  290.47   12.90
   3  -4   2  296.47   12.40
   3  -4   2  293.57   12.10
  -3  -4   2  293.87   11.70
   3  -4  -2  314.57   12.30
   3   4   2  324.37   14.50
   3   4   2  319.97   13.80
  -3  -4   2  321.07   12.90
  -3   4  -2  313.67   12.30
   3  -4  -2  294.67   12.10
   3  -4  -2  278.37   12.50
  -3   4  -2  315.97   12.30
   3  -4  -2  277.57   12.10
  -3  -4   2  319.07   12.90
   3  -4  -2  281.27   12.10
   3   4   2  319.97   12.00
   3  -4  -2  277.17   12.30
   3  -4  -2  303.97   14.40
  -3   4  -2  290.87   12.00
  -3  -4   2  265.87   11.70
   4  -4   2   35.70    2.50
   4   4  -2   34.20    2.80
  -4   4   2   38.80    2.40
   4  -4   2   35.50    2.40
  -4   4   2   36.20    2.60
   4  -4   2   33.70    2.20
   4   4  -2   32.50    3.00
   4  -4   2   36.70    2.30
  -4   4  -2   28.20    2.40
   4  -4  -2   28.50    3.70
   4   4   2   31.10    2.20
   4  -4  -2   27.40    2.60
   4  -4  -2   27.60    2.30
   4   4   2   29.70    3.60
   4   4   2   28.00    3.20
  -4   4  -2   27.60    2.20
  -4  -4   2   28.20    2.10
  -4   4  -2   30.10    2.40
   5  -4   2   73.39    5.30
   5  -4   2   77.29    5.00
   5  -4   2   72.59    4.20
  -5   4   2   80.19    4.50
  -5  -4  -2   76.69    5.30
   5   4  -2   74.09    5.60
  -5   4   2   85.69    4.60
   5   4  -2   74.89    5.10
  -5   4   2   77.99    4.30
   5  -4   2   74.29    4.40
  -5  -4  -2   75.59    3.90
   5  -4   2   74.39    5.60
   5  -4   2   77.19    4.40
  -5  -4  -2   77.49    5.20
   5  -4   2   75.79    4.00
  -5  -4   2   76.09    5.00
  -5  -4   2   72.49    4.00
   5   4   2   65.69    7.70
   5  -4  -2   71.39    5.50
   5   4   2   75.39    4.10
  -5   4  -2   74.89    4.50
  -5   4  -2   75.89    4.40
   5   4   2   64.39    6.90
  -5   4  -2   78.59    4.30
  -5  -4   2   74.99    5.00
  -5  -4   2   81.49    4.00
   5  -4  -2   68.99    5.70
  -5  -4   2   73.99    4.00
   6   4  -2  976.80   40.10
  -6   4   2  934.11   37.00
  -6  -4  -2  965.90   36.30
   6   4  -2  939.91   37.80
   6  -4   2  921.81   37.10
  -6  -4  -2  948.61   36.30
  -6  -4  -2  947.71   38.50
  -6   4   2  992.30   37.10
  -6   4   2  978.50   37.20
   6   4  -2  983.80   39.10
   6  -4   2  899.71   36.70
  -6  -4  -2  932.91   38.60
   6  -4   2  970.70   37.20
   6  -4   2  913.61   39.40
  -6  -4   2  924.41   38.40
   6   4   2  936.01   36.40
  -6   4  -2  959.70   36.90
  -6  -4   2  956.70   36.00
  -6  -4   2  944.71   36.30
  -6   4  -2  951.90   37.30
  -6  -4   2  994.20   36.60
  -6  -4   2  964.80   38.40
   7  -4   2   37.10    3.00
  -7  -4  -2   33.40    3.80
  -7  -4  -2   35.40    2.40
  -7  -4  -2   36.50    3.90
   7   4  -2   35.90    6.20
   7   4  -2   39.00    7.10
   7   4  -2   34.70    4.00
   7  -4   2   34.50    2.70
   7   4  -2   35.80    2.50
   7  -4   2   39.50    5.40
  -7  -4  -2   36.00    2.50
  -7  -4  -2   37.00    2.30
   7  -4   2   32.10    2.60
  -7   4   2   35.80    3.00
  -7  -4   2   25.40    2.10
  -7  -4   2   25.10    2.20
   7   4   2   27.60    2.00
  -7  -4   2   26.10    2.40
   7   4   2   25.50    2.10
  -7   4  -2   27.90    2.80
  -7  -4   2   27.50    3.40
  -7  -4   2   27.60    3.30
  -7  -4   2   28.00    2.40
   7   4   2   27.90    2.30
  -7   4  -2   24.30    2.60
  -7  -4   2   27.50    2.10
  -7  -4   2   29.30    2.40
  -7   4  -2   25.50    2.90
   8  -4   2  172.38    8.90
  -8   4   2  171.58    8.80
  -8   4   2  173.68   10.00
  -8   4   2  167.28    8.40
  -8   4   2  159.78    8.30
   8   4  -2  163.38    7.50
  -8  -4  -2  159.48   10.60
   8  -4   2  158.58    8.40
  -8  -4  -2  176.08    8.00
  -8  -4  -2  170.18    7.60
   8  -4   2  168.28    8.00
  -8   4   2  169.18    8.00
  -8  -4  -2  163.68    7.80
   8   4  -2  173.08    7.50
  -8  -4  -2  167.88   11.30
   8  -4   2  162.38    8.10
  -8  -4  -2  170.38    8.00
  -8  -4   2  180.08   10.40
   8  -4  -2  160.28    8.20
  -8  -4   2  177.58    7.50
   8   4   2  172.68    7.60
  -8  -4   2  173.78    8.00
  -8  -4   2  178.78    7.70
  -8  -4   2  176.98    8.20
  -8   4  -2  167.48   11.10
  -8   4  -2  166.38    9.60
   8   4   2  161.48    7.40
  -8   4  -2  186.38    8.70
  -8  -4   2  175.08    7.80
  -8   4  -2  161.88    7.90
  -8   4  -2  164.88    7.40
   8  -4  -2  175.58    8.80
  -8  -4   2  169.88    7.60
   8  -4  -2  179.08    9.10
  -8  -4   2  175.78    9.20
  -8  -4   2  180.28    8.20
   9  -4   2   30.00    2.60
   9   4  -2   29.90    2.40
  -9   4   2   29.30    2.10
  -9   4   2   32.60    2.50
  -9  -4  -2   28.00    2.20
   9  -4   2   27.50    3.00
  -9  -4  -2   29.50    2.40
  -9   4   2   32.80    3.30
   9  -4   2   30.50    2.70
   9  -4   2   31.30    2.50
   9   4  -2   28.20    2.00
   9   4  -2   28.90    2.10
  -9  -4  -2   29.50    2.40
   9   4  -2   30.10    2.30
  -9  -4  -2   29.20    3.80
  -9   4   2   33.00    2.70
  -9  -4  -2   26.10    2.40
  -9  -4   2   33.60    2.70
   9  -4  -2   33.50    3.00
  -9  -4   2   34.50    2.70
  -9   4  -2   33.00    3.40
  -9  -4   2   29.60    2.20
  -9  -4   2   30.90    2.40
   9  -4  -2   30.70    2.60
   9   4   2   30.20    2.10
  -9   4  -2   32.90    2.60
   9  -4  -2   30.70    2.70
   9   4   2   32.20    2.40
   9   4   2   32.80    2.50
  -9  -4   2   31.60    2.80
   9  -4  -2   26.90    3.70
  -9  -4   2   31.80    2.20
  -9   4  -2   33.10    2.30
  10  -4   2   58.99    3.50
  10  -4   2   55.09    3.60
  10  -4   2   56.19    3.70
  10  -4   2   56.69    3.60
 -10  -4  -2   56.19    3.40
 -10  -4  -2   56.59    3.30
  10   4  -2   59.49    3.20
 -10   4   2   57.49    3.40
 -10  -4  -2   55.29    3.40
  10   4  -2   53.49    3.20
  10   4  -2   55.79    3.40
  10  -4   2   55.89    3.80
 -10  -4  -2   53.89    3.60
 -10  -4  -2   55.79    3.40
 -10   4   2   57.19    3.60
 -10  -4   2   57.39    3.20
  10  -4  -2   57.69    3.50
 -10  -4   2   62.79    3.60
 -10  -4   2   55.49    3.80
  10   4   2   57.79    3.50
  10  -4  -2   58.29    3.70
 -10   4  -2   58.69    3.60
 -10  -4   2   58.49    3.60
 -10   4  -2   59.09    3.30
 -10  -4   2   58.89    3.30
  10  -4  -2   60.29    4.00
 -10  -4   2   54.99    3.30
  10   4   2   57.09    3.30
  11  -4   2   94.89    5.00
  11   4  -2  100.09    4.50
 -11   4   2   88.89    4.50
 -11  -4  -2   89.59    4.50
 -11   4   2   88.99    4.70
  11  -4   2   87.99    4.60
  11  -4   2   92.59    4.60
  11   4  -2   88.79    4.30
 -11  -4  -2   94.49    4.60
  11   4  -2   88.39    4.40
  11   4  -2   94.09    4.20
 -11  -4  -2   88.59    4.50
  11  -4   2   93.19    4.90
 -11  -4  -2   91.39    4.50
  11  -4  -2   89.99    4.00
 -11  -4   2   90.19    4.30
 -11  -4   2   84.79    4.50
  11   4   2   88.29    4.40
  11  -4  -2   94.09    4.60
  11   4   2   92.89    4.60
 -11  -4   2   93.99    4.70
 -11   4  -2   92.39    4.50
 -12  -4  -2   29.00    1.70
  12  -4   2   29.50    2.00
  12  -4   2   29.60    1.40
 -12   4   2   31.90    1.90
 -12  -4  -2   29.40    1.80
  12  -4   2   31.50    2.00
 -12  -4  -2   30.70    1.70
 -12  -4   2   23.10    1.60
 -12   4  -2   23.40    1.70
 -12  -4   2   23.80    1.80
 -12  -4   2   21.80    1.70
 -12  -4   2   21.60    1.70
  12   4   2   22.80    1.60
  12   4   2   23.70    1.70
  12  -4  -2   23.70    1.60
   0  -5  -2 1576.94   74.89
  -1   5   2   73.89    4.20
   1  -5   2   70.19    4.00
  -1  -5  -2   77.99    4.50
  -1  -5  -2   68.09    3.90
   1  -5   2   76.69    4.40
  -1   5   2   67.39    4.00
   1  -5   2   73.19    4.20
   1  -5   2   73.09    4.60
  -1  -5  -2   70.59    3.90
   1  -5   2   68.19    4.10
   1  -5   2   70.49    3.80
   1  -5   2   70.89    3.90
  -1  -5  -2   71.89    4.40
  -1  -5  -2   74.39    4.50
   1  -5  -2   87.89    4.70
   1  -5  -2   82.39    4.20
   1  -5  -2   84.79    4.20
   1  -5  -2   84.99    4.50
   1  -5  -2   79.59    4.00
   1   5   2   84.59    6.00
   1  -5  -2   87.89    4.40
   1  -5  -2   87.69    4.30
   1   5   2   86.19    4.10
  -1  -5   2   88.09    4.70
   1   5   2   83.49    5.60
   1   5   2   80.19    4.10
  -2  -5  -2 1947.81   85.09
   2  -5  -2 1819.22   90.39
   3  -5   2 1113.29   41.70
   3  -5   2 1170.28   42.00
  -3  -5  -2 1105.49   42.10
  -3   5   2 1093.09   41.90
   3  -5  -2 1064.89   41.80
   3  -5  -2 1070.09   44.40
   3  -5  -2 1088.49   41.80
   3  -5  -2 1105.89   41.90
  -3   5  -2 1064.99   41.60
   4   5  -2  745.43   31.30
   4  -5   2  739.63   29.60
   4   5  -2  730.33   30.50
  -4   5   2  766.52   29.50
   4  -5   2  726.13   29.30
  -4  -5  -2  761.62   30.90
   4  -5   2  757.12   29.70
  -4  -5  -2  771.12   30.80
  -4   5   2  777.82   29.70
  -4   5   2  760.72   29.80
   4  -5   2  745.63   30.80
  -4  -5  -2  774.92   29.20
  -4  -5  -2  718.13   28.90
  -4  -5  -2  745.83   29.10
   4  -5   2  715.43   31.10
   4  -5   2  721.93   29.30
  -4   5   2  779.22   29.50
  -4  -5   2  779.12   29.00
   4  -5  -2  698.33   30.80
   4   5   2  771.12   33.00
  -4  -5   2  756.02   29.20
  -4  -5   2  806.72   30.80
  -4   5  -2  792.22   29.60
   4  -5  -2  767.72   33.00
  -4  -5   2  801.62   29.20
   4   5   2  771.02   29.30
  -4  -5   2  799.42   30.90
   4  -5  -2  747.33   29.60
   4   5   2  760.52   32.00
   4  -5  -2  757.12   30.60
  -5  -5  -2  124.79    7.30
   5  -5   2  114.89    5.80
   5  -5   2  116.79    6.10
   5  -5   2  113.99    6.20
  -5   5   2  126.29    6.30
   5  -5   2  114.69    6.90
  -5   5   2  127.09    6.00
   5  -5   2  111.49    5.70
  -5  -5  -2  116.29    5.50
  -5  -5  -2  118.09    5.60
  -5  -5  -2  114.49    7.10
  -5   5   2  118.29    6.10
  -5  -5  -2  124.29    5.50
   5   5  -2  118.69    8.00
   5  -5   2  117.29    7.80
   5   5  -2  119.69    7.40
  -5   5   2  121.29    6.00
   5  -5   2  119.19    6.20
   5  -5  -2  101.79    5.90
   5   5   2  101.39    8.40
  -5   5  -2  114.09    6.20
  -5   5  -2  109.49    6.00
  -5  -5   2  109.69    5.50
   5  -5  -2  109.79    6.00
  -5   5  -2  112.39    6.00
  -5  -5   2  108.89    5.60
  -5  -5   2  107.19    6.80
   5   5   2  107.89    5.60
  -5  -5   2  111.19    6.90
  -5  -5   2  108.89    5.20
   5  -5  -2  109.99    6.70
   5   5   2   97.09    7.60
  -6  -5  -2  360.86   15.40
  -6   5   2  366.16   16.30
   6  -5   2  354.36   17.20
   6  -5   2  346.07   16.00
   6   5  -2  381.96   26.10
  -6  -5  -2  342.87   17.60
  -6   5   2  368.86   16.30
  -6  -5  -2  353.56   17.50
  -6   5   2  375.16   17.00
   6  -5   2  353.76   15.80
   6  -5   2  354.46   16.00
   6  -5   2  361.86   18.80
  -6  -5  -2  392.56   16.60
   6   5  -2  380.66   22.70
  -6  -5  -2  354.16   15.10
  -6  -5  -2  377.56   15.60
   6  -5   2  369.96   16.30
  -6  -5  -2  362.06   15.40
  -6  -5   2  403.46   15.30
  -6  -5   2  385.66   17.80
  -6   5  -2  413.56   16.90
  -6   5  -2  391.06   15.00
   6   5   2  402.26   15.80
  -6  -5   2  391.56   17.70
  -6   5  -2  406.86   16.30
  -6  -5   2  411.26   15.90
  -6  -5   2  394.36   15.30
  -6   5  -2  398.26   16.00
   6   5   2  385.16   15.00
  -6  -5   2  411.86   15.70
  -6  -5   2  389.46   15.50
  -6   5  -2  426.16   16.70
  -7  -5  -2  217.48   12.70
  -7  -5  -2  229.68   12.60
  -7   5   2  250.27   11.40
   7   5  -2  239.28   10.10
   7   5  -2  237.38    9.80
  -7  -5  -2  232.08   10.30
  -7  -5  -2  239.88   10.10
   7  -5   2  237.48   11.10
   7  -5   2  228.88   14.10
  -7  -5  -2  238.78   10.40
   7  -5   2  238.18   11.20
  -7   5   2  244.78   11.40
   7  -5   2  231.98   10.70
  -7  -5   2  238.08   10.00
  -7  -5   2  241.18   10.10
  -7   5  -2  251.07   11.50
  -7  -5   2  247.98   10.70
  -7   5  -2  238.98   11.70
  -7   5  -2  245.28    9.80
  -7  -5   2  238.28   10.50
  -7   5  -2  250.87   11.30
  -7  -5   2  242.48   10.30
  -7  -5   2  226.48   12.70
   7   5   2  234.78    9.80
  -7  -5   2  244.78   10.10
  -7  -5   2  235.18   12.60
   7   5   2  240.08   10.50
   7  -5  -2  217.18   10.90
   7   5   2  234.38   10.10
   8  -5   2  335.17   14.20
   8  -5   2  347.07   14.30
  -8  -5  -2  346.37   13.80
  -8  -5  -2  303.27   16.30
   8   5  -2  335.77   13.20
   8  -5   2  327.27   18.30
  -8   5   2  351.36   15.00
  -8  -5  -2  337.27   13.70
   8  -5   2  328.87   14.60
  -8  -5  -2  335.37   13.50
   8  -5   2  334.27   14.00
  -8   5   2  343.77   14.10
   8   5  -2  336.47   14.90
  -8  -5  -2  326.47   13.90
   8   5  -2  336.87   13.50
  -8  -5  -2  343.17   13.50
   8  -5  -2  317.17   14.40
  -8  -5   2  325.47   14.20
  -8  -5   2  318.67   13.60
   8   5   2  311.37   13.10
  -8  -5   2  317.47   13.10
  -8   5  -2  342.67   14.70
  -8  -5   2  317.57   13.20
  -8  -5   2  305.07   16.10
  -8  -5   2  316.27   13.30
  -8  -5   2  327.37   13.30
  -8   5  -2  329.47   13.40
  -8  -5   2  340.77   14.00
   8  -5  -2  317.47   14.10
  -8  -5   2  331.37   13.40
   8   5   2  332.27   13.20
  -8  -5   2  315.17   13.80
   8  -5  -2  309.47   14.00
  -8  -5   2  326.77   13.30
  -8   5  -2  327.17   13.20
   8   5   2  291.87   13.60
   8   5   2  325.97   13.40
  -8  -5   2  325.57   13.60
  -8   5  -2  321.87   15.00
  -8  -5   2  321.77   13.50
  -8  -5   2  330.27   13.50
   9   5  -2    2.00    0.80
  -9  -5  -2    2.50    0.90
   9   5  -2    2.00    1.00
  -9   5   2    3.60    1.30
   9   5  -2    5.10    1.00
  -9  -5  -2    2.90    1.00
  -9  -5  -2    2.80    1.50
   9  -5   2    3.10    1.20
  -9   5   2    2.30    1.10
   9  -5   2    5.30    1.50
   9   5  -2    2.90    1.10
  -9  -5  -2    3.10    1.00
   9  -5   2    4.00    1.70
  -9  -5   2    1.80    1.00
  -9  -5   2    2.60    1.00
  -9  -5   2    1.10    0.70
  -9   5  -2    1.10    1.00
  -9  -5   2    1.40    0.70
  -9  -5   2    0.90    0.60
  -9   5  -2    2.50    1.20
  -9   5  -2    1.20    1.00
   9   5   2    1.10    1.10
   9  -5  -2    1.80    1.10
   9   5   2    1.20    0.70
  -9  -5   2    0.70    0.70
  -9  -5   2    2.30    1.00
   9  -5  -2    2.90    1.70
  -9   5  -2    2.50    1.00
 -10  -5  -2   56.99    3.20
 -10   5   2   50.39    4.40
  10   5  -2   57.39    3.20
  10   5  -2   58.79    3.30
  10   5  -2   54.89    2.90
 -10   5   2   57.29    3.30
  10  -5   2   54.89    3.60
 -10  -5  -2   58.09    3.40
 -10  -5  -2   53.39    3.30
  10  -5   2   56.29    3.50
  10  -5   2   58.09    3.40
  10  -5   2   55.09    3.80
  10   5  -2   56.69    3.00
 -10   5   2   55.99    3.50
 -10  -5   2   53.09    3.40
  10   5   2   55.99    3.20
 -10  -5   2   57.59    3.20
  10  -5  -2   57.09    3.80
  10  -5  -2   56.99    3.50
 -10  -5   2   54.19    3.40
 -10  -5   2   55.99    3.10
 -10  -5   2   59.99    3.40
  10  -5  -2   55.49    3.50
  10   5   2   54.99    3.30
 -10   5  -2   53.29    3.40
 -10  -5   2   53.59    3.00
 -10   5  -2   54.49    3.10
 -11  -5  -2   52.39    3.00
  11  -5   2   51.09    2.90
  11   5  -2   52.19    2.80
  11  -5   2   48.50    3.00
 -11   5   2   50.99    3.00
 -11   5   2   50.59    2.90
 -11  -5  -2   50.29    2.90
  11   5  -2   51.99    2.60
  11  -5   2   50.69    3.10
  11   5  -2   49.80    3.10
 -11  -5  -2   48.70    2.90
  11  -5   2   50.19    3.20
  11  -5  -2   54.89    2.60
 -11   5  -2   52.19    3.00
  11   5   2   48.20    2.80
 -11  -5   2   49.00    3.00
 -11   5  -2   50.09    2.80
 -11  -5   2   51.89    2.70
  11   5   2   50.49    2.80
 -11  -5   2   53.29    3.10
  11  -5  -2   50.29    2.90
  12   5  -2    1.30    0.40
 -12  -5  -2    0.70    0.70
  12  -5   2    0.50    0.50
 -12   5   2    0.50    0.40
 -12   5   2    0.10    0.40
 -12  -5   2    0.80    0.60
  12  -5  -2    1.30    0.40
  12   5   2    0.50    0.70
  12   5   2    0.30    0.40
 -12  -5   2    1.20    0.70
 -12   5  -2    0.60    0.70
 -12  -5   2    0.20    0.40
 -12  -5   2    1.00    0.40
   0  -6   2  223.78   10.10
   0   6   2  199.08    9.30
   0  -6   2  220.18    9.40
   0  -6  -2  213.58    9.40
   0  -6  -2  217.48    9.90
   0  -6  -2  188.78   11.00
   0  -6   2  206.08    9.20
   0  -6   2  220.98   10.80
   0  -6   2  219.68    9.50
   0  -6   2  207.98   10.70
   0   6  -2  221.98   10.40
   0  -6  -2  208.98    9.90
   0  -6  -2  216.48   10.10
   0  -6  -2  215.48    9.40
   0  -6  -2  210.78    9.50
   1  -6   2  111.09    6.60
  -1   6   2  118.29    6.30
  -1  -6  -2  108.99    7.00
   1  -6   2  107.39    5.70
   1  -6   2  112.39    6.60
   1  -6   2  113.99    6.30
  -1  -6  -2  108.79    6.30
   1  -6   2  116.29    6.30
  -1   6   2  103.79    6.30
   1  -6   2  111.89    6.30
  -1  -6  -2  113.39    6.80
   1  -6  -2  121.19    8.00
  -1   6  -2  134.49    6.70
   1  -6  -2  127.99    6.40
  -1  -6   2  125.49    5.80
  -1  -6   2  132.99    6.90
   1  -6  -2  126.09    6.00
  -1  -6   2  130.69    8.20
   1  -6  -2  128.69    6.70
  -1  -6   2  129.29    5.90
   1  -6  -2  131.59    6.50
   1  -6  -2  125.09    6.20
  -2  -6  -2  363.76   14.90
   2  -6   2  373.26   15.20
  -2  -6  -2  342.97   14.60
   2  -6   2  374.06   14.90
  -2   6   2  381.26   15.30
   2  -6   2  365.56   15.00
  -2   6   2  364.66   15.30
  -2  -6  -2  375.96   16.20
   2   6  -2  372.96   15.00
  -2  -6  -2  358.66   15.20
   2  -6   2  364.66   15.40
  -2   6   2  348.97   15.10
   2  -6   2  368.86   15.60
  -2  -6  -2  379.56   16.10
  -2   6   2  375.06   15.30
   2  -6   2  362.16   16.10
   2  -6   2  368.86   15.50
   2   6  -2  373.86   15.40
   2   6   2  365.86   16.60
   2   6   2  355.06   15.20
   2  -6  -2  356.06   15.20
   2  -6  -2  362.66   15.40
   2  -6  -2  359.46   15.50
  -2   6  -2  369.96   15.40
  -2   6  -2  325.67   14.80
   2  -6  -2  345.07   15.10
   2   6   2  365.16   17.30
   2  -6  -2  348.57   16.10
   2   6   2  362.56   14.90
  -2  -6   2  367.56   16.00
   2  -6  -2  363.66   15.40
  -2  -6   2  364.46   16.10
  -2   6  -2  378.76   15.60
  -3  -6  -2   12.40    1.50
   3  -6   2   15.30    1.90
  -3  -6  -2   12.60    1.50
   3   6  -2   13.30    1.80
  -3   6   2   14.70    1.80
   3  -6   2   13.90    1.70
   3   6  -2   12.70    1.90
   3  -6   2   15.30    1.80
  -3   6   2   15.00    1.70
   3  -6   2   14.50    1.80
  -3   6   2   14.70    1.80
  -3  -6  -2   14.10    2.10
   3  -6   2   15.70    1.90
  -3  -6  -2   15.40    1.50
   3  -6   2   16.90    2.30
  -3  -6  -2   14.60    2.20
  -3   6   2   13.00    1.70
  -3   6   2   13.40    1.70
   3   6  -2   14.00    1.50
   3  -6   2   13.90    1.60
   3  -6  -2   17.50    2.30
   3  -6  -2   19.00    2.00
  -3  -6   2   19.70    2.40
   3  -6  -2   18.40    2.00
  -3   6  -2   17.50    1.90
  -3  -6   2   18.10    1.50
   3   6   2   19.20    1.80
  -3  -6   2   19.00    2.40
   3  -6  -2   17.10    1.90
  -3  -6   2   18.70    1.70
   4  -6   2  247.28   10.80
   4  -6   2  259.87   11.40
   4   6  -2  242.78   11.70
   4  -6   2  254.37   11.10
  -4  -6  -2  253.57   10.30
   4  -6   2  261.37   12.30
  -4  -6  -2  239.08   10.20
   4  -6   2  250.27   10.80
   4  -6   2  253.17   11.10
  -4  -6  -2  250.07   12.30
  -4  -6  -2  264.77   10.70
  -4  -6  -2  249.58   10.50
  -4   6   2  252.97   11.10
   4  -6   2  262.57   12.60
  -4   6   2  269.47   10.90
  -4  -6  -2  256.77   12.30
  -4   6   2  263.07   10.90
  -4   6   2  246.48   11.10
  -4   6   2  263.77   11.00
   4  -6   2  256.27   11.30
   4   6  -2  237.88   12.20
   4   6   2  224.58   12.90
  -4   6  -2  236.28   11.10
   4  -6  -2  232.18   11.00
  -4  -6   2  234.18   10.10
   4   6   2  226.28   10.50
  -4   6  -2  236.68   10.90
   4  -6  -2  222.18   10.90
  -4  -6   2  239.38   12.00
  -4  -6   2  231.58   12.00
  -4  -6   2  232.98   10.30
   4   6   2  218.78   13.60
   4  -6  -2  228.08   11.80
   4  -6  -2  225.08   11.00
  -4   6  -2  224.28   10.70
   4  -6  -2  220.18   10.80
  -4  -6   2  217.38   10.30
   5  -6   2   12.90    1.50
   5  -6   2   11.60    1.80
   5  -6   2   13.30    1.80
  -5  -6  -2   14.20    1.60
  -5  -6  -2   14.90    2.50
  -5  -6  -2   14.40    1.70
   5  -6   2   20.00    2.10
   5  -6   2   14.50    2.00
  -5  -6  -2   14.40    1.40
   5  -6   2   10.90    1.60
  -5  -6  -2   16.70    2.50
   5  -6   2   15.20    2.30
  -5   6   2   13.30    1.90
   5  -6   2   12.40    1.90
   5  -6   2   13.70    3.10
  -5   6   2   16.50    1.90
  -5   6   2   14.20    2.00
  -5  -6  -2   14.60    1.70
   5  -6   2   13.20    1.80
  -5   6   2   12.80    1.80
  -5  -6  -2   13.80    1.50
  -5  -6  -2   12.40    1.50
   5   6   2   14.10    2.90
  -5   6  -2   13.70    2.00
   5  -6  -2   14.60    1.90
   5   6   2   13.10    1.30
  -5  -6   2   12.90    1.40
  -5  -6   2   14.90    1.60
   5  -6  -2   15.30    3.70
  -5  -6   2   12.70    2.20
   5   6   2   13.60    1.70
  -5   6  -2   14.50    1.80
  -5  -6   2   13.20    1.60
   5   6   2   14.60    3.30
  -5   6  -2   13.40    1.40
  -5  -6   2   13.50    2.30
  -5  -6   2   15.90    1.50
  -5   6  -2   14.50    2.00
   5  -6  -2   14.40    1.80
  -5  -6   2   18.00    1.90
  -5   6  -2   14.40    1.90
   6  -6   2   63.79    4.30
  -6  -6  -2   65.39    3.70
   6  -6   2   66.39    4.80
   6  -6   2   61.79    3.70
  -6  -6  -2   67.09    3.80
   6  -6   2   65.59    4.60
  -6  -6  -2   66.29    4.10
   6  -6   2   64.49    3.90
   6  -6   2   71.99    4.40
   6  -6   2   70.09    5.50
   6  -6   2   70.19    4.70
  -6   6   2   61.69    4.70
  -6  -6  -2   70.89    4.10
   6  -6   2   67.59    6.50
  -6   6   2   74.59    4.70
  -6  -6  -2   62.09    5.80
  -6   6   2   70.19    4.70
  -6  -6  -2   68.19    5.80
   6  -6   2   62.69    4.30
  -6  -6  -2   64.19    3.80
   6  -6  -2   66.99    4.30
  -6  -6   2   73.09    3.90
   6  -6  -2   68.09    4.60
  -6   6  -2   78.69    4.90
   6   6   2   74.09    3.70
  -6  -6   2   77.69    4.30
  -6  -6   2   78.99    4.50
  -6  -6   2   64.09    5.60
  -6  -6   2   75.09    3.90
  -6   6  -2   77.59    4.50
   6   6   2   70.19    4.20
  -6   6  -2   73.29    3.70
  -6  -6   2   74.09    5.70
  -6   6  -2   71.19    4.90
  -6  -6   2   71.49    4.20
  -6  -6   2   78.59    4.20
  -6   6  -2   73.09    4.80
   6  -6  -2   68.79    4.60
  -7  -6  -2  565.54   22.00
   7  -6   2  515.25   23.30
  -7  -6  -2  561.84   21.40
  -7  -6  -2  514.55   24.60
  -7  -6  -2  562.24   21.50
   7  -6   2  530.55   22.20
   7  -6   2  568.54   22.30
   7  -6   2  540.65   24.60
  -7  -6  -2  551.44   21.60
  -7   6   2  567.24   22.40
  -7   6   2  562.94   23.00
   7   6  -2  554.24   21.10
   7  -6   2  522.05   22.70
   7  -6   2  558.54   22.70
   7  -6   2  575.04   29.20
  -7  -6  -2  541.65   22.00
  -7  -6  -2  562.24   21.50
   7   6  -2  547.95   21.40
  -7  -6  -2  562.74   21.80
  -7  -6  -2  551.84   21.80
  -7  -6  -2  553.44   21.90
  -7  -6  -2  542.05   21.30
  -7   6   2  561.34   21.50
  -7  -6   2  548.75   21.90
   7  -6  -2  547.35   22.70
  -7   6  -2  542.95   21.10
  -7  -6   2  543.75   21.40
  -7  -6   2  513.15   24.30
   7   6   2  510.15   21.80
  -7  -6   2  555.34   22.20
  -7  -6   2  546.15   21.30
   7   6   2  539.85   21.90
   7   6   2  524.55   21.10
  -7  -6   2  547.75   21.50
  -7   6  -2  561.74   22.80
  -7  -6   2  544.35   21.30
  -7   6  -2  551.14   23.00
  -7  -6   2  529.05   21.80
  -7  -6   2  540.35   21.40
  -7  -6   2  534.35   22.30
  -7  -6   2  562.04   21.60
   7   6   2  525.05   21.40
  -7   6  -2  544.65   21.50
   7  -6  -2  540.25   24.20
  -7  -6   2  538.95   21.40
  -7  -6   2  543.75   21.60
   7  -6  -2  520.95   22.10
   7  -6  -2  518.65   22.30
   7   6   2  542.05   21.40
   8  -6   2   37.00    2.70
   8  -6   2   40.60    3.30
  -8  -6  -2   38.60    2.50
   8  -6   2   38.30    2.90
   8  -6   2   37.60    2.90
  -8  -6  -2   35.70    2.30
  -8  -6  -2   39.50    2.60
  -8  -6  -2   35.20    2.60
  -8  -6  -2   38.00    2.50
  -8  -6  -2   34.40    2.80
  -8  -6  -2   39.00    2.70
  -8  -6  -2   38.50    5.00
  -8   6   2   39.00    2.90
   8  -6   2   38.80    3.00
  -8  -6  -2   37.50    2.80
  -8   6   2   39.20    3.50
  -8  -6   2   25.90    4.90
  -8   6  -2   32.20    2.30
  -8  -6   2   35.40    2.80
  -8   6  -2   32.30    3.20
  -8   6  -2   33.80    2.40
   8   6   2   30.70    2.30
  -8  -6   2   36.40    3.00
   8   6   2   34.00    2.20
  -8  -6   2   30.30    2.50
  -8  -6   2   32.20    2.40
   8  -6  -2   35.30    3.10
   8   6   2   34.20    2.30
  -8  -6   2   34.00    2.40
   8  -6  -2   29.00    2.70
  -8  -6   2   32.40    2.40
  -8  -6   2   30.70    2.30
  -8  -6   2   35.20    2.30
   8  -6  -2   31.70    2.80
  -8  -6   2   32.60    2.80
  -8  -6   2   33.40    2.50
   8  -6  -2   29.50    2.70
   8   6   2   33.10    2.40
  -8  -6   2   32.90    2.50
  -8   6  -2   30.90    3.80
  -8  -6   2   34.20    2.30
  -8  -6   2   31.20    2.30
  -9   6   2    7.30    1.70
  -9  -6  -2    7.30    1.10
   9  -6   2    8.00    1.40
   9  -6   2    7.90    1.50
  -9  -6  -2    9.10    1.30
  -9  -6  -2    8.80    1.50
   9   6  -2    8.90    1.20
  -9  -6  -2    9.00    1.30
  -9  -6  -2    7.60    1.20
  -9   6   2    8.30    1.50
   9   6  -2    8.80    1.20
   9  -6   2    7.30    1.40
   9  -6  -2    5.30    1.20
   9   6   2    5.70    1.00
  -9  -6   2    5.60    1.00
  -9   6  -2    5.20    1.50
  -9  -6   2    5.60    1.30
  -9  -6   2    4.00    0.90
  -9  -6   2    6.40    1.40
  -9  -6   2    5.70    1.00
  -9  -6   2    5.20    1.20
   9  -6  -2    8.50    1.60
  -9  -6   2    5.10    1.00
  -9  -6   2    5.00    0.90
   9  -6  -2    5.30    1.30
  -9  -6   2    5.00    1.00
  -9  -6   2    5.90    1.10
  -9  -6   2    5.90    1.10
   9   6   2    5.40    1.00
   9   6   2    5.60    0.90
  -9  -6   2    4.20    0.90
  -9   6  -2    5.50    1.20
  -9   6  -2    5.30    1.00
  -9   6  -2    5.10    0.90
  -9  -6   2    5.90    1.00
 -10  -6  -2    8.30    1.20
  10   6  -2    7.70    0.90
  10  -6   2    6.40    1.30
 -10  -6  -2    6.80    1.10
  10   6  -2    7.50    1.00
  10  -6   2    6.10    1.20
 -10   6   2    6.60    1.20
  10   6  -2    7.30    1.10
  10   6  -2    6.70    1.00
  10  -6   2    7.90    1.10
 -10  -6  -2    7.00    1.10
  10  -6   2    7.50    1.40
 -10  -6  -2    7.30    1.00
  10   6   2    7.30    1.10
 -10  -6   2    8.10    1.10
 -10  -6   2    7.30    1.20
 -10  -6   2    5.20    0.90
 -10   6  -2    6.90    1.10
  10   6   2    5.90    1.00
 -10  -6   2    6.10    0.90
 -10   6  -2    6.70    1.10
  10  -6  -2    6.60    1.10
 -10  -6   2    6.50    1.00
 -10  -6   2    7.50    1.10
  10  -6  -2    6.30    1.10
  10  -6  -2    7.10    1.30
  11  -6   2   17.40    1.70
 -11  -6  -2   18.70    1.50
 -11  -6  -2   20.70    1.60
  11  -6   2   17.50    1.60
 -11  -6  -2   17.70    1.40
  11   6  -2   18.50    1.40
  11   6  -2   17.30    1.40
 -11   6   2   17.90    1.60
  11  -6   2   20.50    1.70
  11   6  -2   18.30    1.20
  11  -6   2   18.10    1.50
 -11  -6   2   20.30    1.40
 -11  -6   2   20.20    1.60
 -11   6  -2   20.90    1.50
  11   6   2   21.50    1.50
  11  -6  -2   20.40    1.50
 -11  -6   2   18.00    1.40
  11   6   2   19.90    1.40
 -11   6  -2   17.30    1.50
  11  -6  -2   21.40    1.30
   0  -7  -2   46.40    3.80
   0  -7   2   50.49    4.00
   0  -7   2   46.10    3.30
   0  -7  -2   43.00    2.80
   0  -7   2   48.90    3.30
   0  -7  -2   51.59    3.50
   0  -7  -2   49.50    4.10
   0   7   2   49.00    3.80
   0  -7   2   47.70    3.80
   0  -7  -2   46.70    3.30
   0  -7  -2   44.40    3.60
   0   7   2   47.40    3.40
   0   7  -2   51.39    3.90
   0  -7  -2   48.20    3.30
   0  -7  -2   47.20    3.50
   1  -7   2  956.40   37.40
   1  -7   2  968.60   38.40
   1  -7   2  953.90   37.70
  -1   7   2  929.41   37.40
  -1  -7  -2  886.61   36.20
  -1   7   2  892.81   37.00
   1  -7   2  936.21   37.00
  -1   7   2  883.51   37.00
   1  -7   2  948.21   37.80
  -1  -7  -2  911.61   36.40
  -1  -7  -2  894.01   36.80
  -1  -7  -2  934.01   36.90
   1   7  -2  888.41   36.60
   1  -7   2  922.91   36.90
  -1  -7  -2  916.11   37.80
   1  -7   2  936.81   36.80
  -1  -7  -2  929.11   38.00
  -1  -7   2  988.60   37.90
  -1  -7   2 1010.30   38.20
   1  -7  -2 1030.50   37.30
  -1  -7   2 1000.40   39.20
   1  -7  -2 1001.70   37.30
   1  -7  -2 1022.60   37.80
   1   7   2 1015.80   37.00
   1  -7  -2  962.20   37.00
  -1  -7   2 1002.80   36.90
  -1   7  -2  914.51   36.70
   1  -7  -2 1067.09   38.60
   1   7   2  989.30   37.10
   2  -7   2   78.59    5.50
  -2   7   2   78.79    4.70
   2  -7   2   70.59    4.20
  -2   7   2   69.09    4.50
  -2  -7  -2   70.69    4.00
   2  -7   2   77.59    4.50
   2  -7   2   74.09    4.70
  -2   7   2   78.89    4.70
   2  -7   2   71.49    4.30
  -2  -7  -2   69.49    5.00
  -2   7   2   76.09    4.70
   2  -7   2   73.29    4.80
  -2  -7  -2   69.79    5.00
   2  -7   2   76.99    4.70
  -2  -7  -2   66.19    3.80
  -2  -7  -2   72.49    4.20
  -2   7  -2   69.19    4.70
  -2  -7   2   63.49    4.90
   2  -7  -2   63.99    4.40
   2   7   2   66.59    4.20
   2  -7  -2   69.89    4.50
   2  -7  -2   63.99    4.50
  -2   7  -2   59.39    4.10
   2  -7  -2   66.39    4.30
  -2  -7   2   71.99    3.80
  -2  -7   2   64.99    4.90
   2  -7  -2   68.59    4.60
   2   7   2   65.09    4.20
  -2  -7   2   61.59    4.00
   2  -7  -2   68.89    5.20
  -2   7  -2   66.99    4.50
   2  -7  -2   65.29    4.40
   3  -7   2  134.29    7.90
  -3   7   2  128.49    7.00
   3  -7   2  131.29    7.50
  -3   7   2  130.49    7.20
  -3   7   2  133.29    7.80
   3  -7   2  123.39    7.80
  -3  -7  -2  122.99    6.10
   3  -7   2  123.29    8.70
   3  -7   2  133.89    6.70
   3  -7   2  134.79    7.10
  -3   7   2  118.89    6.00
  -3  -7  -2  132.69    9.70
   3  -7   2  132.59    9.10
   3  -7   2  119.29    6.80
  -3  -7  -2  122.09    6.20
   3   7  -2  123.59    6.50
  -3  -7  -2  131.39    9.20
   3  -7   2  131.69    7.00
   3  -7   2  129.89    8.20
  -3  -7  -2  127.09    7.10
   3  -7  -2  135.99    7.00
   3  -7  -2  128.39    7.20
  -3  -7   2  139.89    6.50
  -3   7  -2  148.59    7.30
   3  -7  -2  143.59    9.30
   3   7   2  135.99    8.50
   3  -7  -2  147.79    9.80
  -3   7  -2  127.79    8.30
   3   7   2  148.59    7.60
   3  -7  -2  143.19    8.20
  -3  -7   2  142.29    6.30
  -3  -7   2  146.19    6.70
   3  -7  -2  140.19    7.30
   3   7   2  132.09    9.10
  -3   7  -2  135.79    7.30
  -3  -7   2  139.39    6.20
   3   7   2  138.69    6.80
  -3  -7   2  140.09    9.30
  -3  -7   2  144.09    9.90
   3  -7  -2  140.69    7.60
   3  -7  -2  140.79    7.20
   3   7   2  143.99    6.00
  -3   7  -2  143.69    7.10
  -4  -7  -2  655.13   26.70
   4  -7   2  665.83   28.70
  -4   7   2  665.83   26.80
  -4   7   2  662.03   25.80
  -4  -7  -2  686.73   29.00
   4   7  -2  650.73   29.00
  -4  -7  -2  678.73   25.90
   4  -7   2  669.43   27.10
   4  -7   2  651.93   27.20
  -4  -7  -2  688.93   26.60
   4  -7   2  685.53   26.70
  -4   7   2  672.03   27.00
  -4  -7  -2  644.54   25.90
   4  -7   2  667.83   27.00
  -4  -7  -2  670.33   26.00
  -4  -7  -2  675.03   28.60
   4  -7   2  628.74   26.00
   4  -7   2  687.93   27.50
  -4   7   2  710.83   27.00
  -4   7   2  653.33   27.10
  -4  -7  -2  664.83   26.40
   4  -7   2  663.73   26.80
   4  -7   2  687.43   26.80
   4   7  -2  627.24   30.40
  -4   7   2  658.53   27.10
   4  -7  -2  672.23   27.20
   4   7   2  665.13   25.60
   4  -7  -2  658.93   28.40
   4  -7  -2  687.43   27.20
  -4   7  -2  677.33   27.40
  -4   7  -2  728.23   26.90
  -4  -7   2  690.33   28.40
   4   7   2  611.44   34.90
   4  -7  -2  684.73   27.40
   4  -7  -2  672.13   27.90
   4   7   2  582.34   33.30
  -4  -7   2  698.83   26.40
   4   7   2  669.63   26.50
  -4  -7   2  673.63   25.80
  -4  -7   2  659.43   28.30
   4  -7  -2  623.34   26.30
  -4   7  -2  673.43   26.90
  -4  -7   2  701.73   26.00
  -4  -7   2  682.93   25.90
   4  -7  -2  693.13   28.80
  -4   7  -2  695.03   27.10
   4  -7  -2  666.33   27.00
  -4  -7   2  669.23   28.60
   5  -7   2  217.78   10.10
  -5  -7  -2  209.68   11.90
   5  -7   2  216.98   10.30
   5  -7   2  222.48   10.50
   5  -7   2  215.58    9.30
   5  -7   2  214.78   10.60
   5  -7   2  207.58    9.20
   5  -7   2  218.88   10.00
  -5  -7  -2  217.78    9.70
  -5  -7  -2  204.28    9.40
  -5  -7  -2  219.28    9.40
  -5   7   2  220.68   10.50
  -5  -7  -2  219.28    9.80
   5  -7   2  222.98   10.00
  -5  -7  -2  202.78    9.10
  -5   7   2  195.68   12.30
  -5   7   2  230.88   10.30
  -5   7   2  222.78    9.10
  -5  -7  -2  221.88   11.90
   5  -7   2  213.48   11.80
  -5  -7  -2  217.68    9.30
  -5   7   2  226.48   10.30
  -5  -7   2  208.08   11.50
   5  -7  -2  205.98   10.30
  -5   7  -2  213.78   10.30
   5   7   2  205.18    9.80
  -5  -7   2  210.08    9.60
   5  -7  -2  193.38   11.20
  -5  -7   2  214.68   10.20
  -5   7  -2  229.28   10.10
   5  -7  -2  204.28   10.40
  -5  -7   2  213.68    9.30
  -5   7  -2  215.78   10.40
  -5  -7   2  204.58    9.20
   5  -7  -2  209.48    9.80
  -5  -7   2  193.38   11.60
  -5   7  -2  213.18    8.90
  -5  -7   2  208.68    9.10
   5  -7  -2  207.68    9.50
   5   7   2  218.48    9.00
  -5   7  -2  204.18   10.60
  -5  -7   2  204.98    9.40
   5  -7  -2  202.28    9.40
  -6   7   2  272.37   15.00
  -6   7   2  340.57   13.70
   6  -7   2  301.47   13.80
  -6  -7  -2  312.57   13.10
  -6   7   2  327.07   12.50
  -6  -7  -2  306.67   12.60
  -6  -7  -2  320.87   12.50
  -6  -7  -2  304.57   12.60
  -6  -7  -2  315.57   13.90
   6   7  -2  296.57   12.10
   6  -7   2  309.07   14.30
   6  -7   2  308.27   12.60
   6  -7   2  316.27   13.50
  -6  -7  -2  304.77   13.00
   6  -7   2  313.57   13.80
  -6   7   2  316.57   14.90
  -6  -7  -2  314.57   13.00
   6  -7   2  313.27   13.40
  -6  -7  -2  301.87   12.50
  -6  -7  -2  300.27   12.80
   6  -7   2  295.07   13.50
  -6   7   2  319.47   14.00
   6  -7   2  308.37   13.60
  -6  -7  -2  295.77   15.50
   6  -7   2  288.07   14.00
   6  -7   2  306.27   13.40
   6  -7   2  294.57   13.80
  -6  -7  -2  287.87   12.60
  -6   7   2  315.27   12.70
  -6  -7  -2  300.47   12.80
   6   7   2  283.47   13.00
   6  -7  -2  299.77   13.20
   6  -7  -2  289.97   13.30
  -6  -7   2  289.37   15.20
  -6  -7   2  301.27   12.40
  -6  -7   2  281.67   12.80
  -6  -7   2  296.17   12.30
  -6   7  -2  304.77   12.20
  -6   7  -2  313.67   13.40
  -6  -7   2  301.87   13.00
  -6  -7   2  296.77   12.60
  -6  -7   2  312.37   12.70
  -6  -7   2  294.77   12.40
  -6  -7   2  304.77   13.40
   6  -7  -2  294.27   13.60
  -6   7  -2  293.37   13.70
   6  -7  -2  304.37   14.10
  -6  -7   2  304.67   12.70
  -6   7  -2  304.37   13.70
   6   7   2  285.07   13.20
   6   7   2  301.97   12.30
   6  -7  -2  279.47   13.20
   6  -7  -2  281.67   13.80
  -6  -7   2  296.67   12.50
  -6  -7   2  297.57   12.80
   7  -7   2  122.09    6.80
   7  -7   2  120.29    6.10
   7  -7   2  124.99    6.40
  -7  -7  -2  116.59    6.10
   7   7  -2  118.19    5.80
   7  -7   2  115.89    6.40
  -7  -7  -2  123.69    5.70
  -7  -7  -2  125.29    5.70
   7   7  -2  123.79    5.50
  -7  -7  -2  124.69    5.90
  -7   7   2  122.29    5.60
  -7  -7  -2  127.59    5.90
   7  -7   2  119.89    6.60
   7  -7   2  123.79    6.80
  -7  -7  -2  124.79    5.80
  -7   7   2  115.69    6.90
   7  -7   2  125.19    6.30
  -7  -7  -2  126.99    5.80
   7  -7   2  118.89    7.40
  -7  -7  -2  122.19    5.70
  -7  -7  -2  122.99    6.20
  -7  -7  -2  110.09    8.10
  -7   7   2  124.19    6.30
  -7  -7  -2  124.99    6.00
   7  -7  -2  120.39    6.60
  -7  -7   2  115.09    5.60
   7   7   2  116.89    5.80
  -7  -7   2  120.09    5.80
  -7  -7   2  108.79    8.00
  -7  -7   2  119.99    6.00
  -7   7  -2  115.49    5.50
  -7   7  -2  115.69    6.80
   7  -7  -2  113.89    6.30
  -7   7  -2  117.29    5.70
  -7   7  -2  117.09    6.40
   7  -7  -2  109.39    6.20
  -7  -7   2  124.49    5.70
  -7  -7   2  121.19    6.00
  -7  -7   2  122.29    5.90
   7   7   2  118.79    5.50
  -7   7  -2  115.99    6.90
  -7  -7   2  121.99    5.80
   7   7   2  113.89    5.70
  -7  -7   2  116.09    6.20
  -7  -7   2  118.19    6.20
   7   7   2  112.09    6.10
  -7  -7   2  117.29    6.40
  -7  -7   2  115.69    5.60
   7   7   2  113.59    5.50
   7  -7  -2  115.69    6.30
  -7  -7   2  119.39    5.50
  -7  -7   2  119.99    5.70
   8  -7   2  150.48    7.50
   8  -7   2  146.39    7.10
  -8   7   2  147.49    8.10
  -8  -7  -2  145.99    6.60
   8  -7   2  159.98    7.90
   8   7  -2  138.59    6.50
  -8  -7  -2  141.29    6.60
  -8  -7  -2  144.59    7.30
  -8  -7  -2  146.19    6.80
   8  -7   2  151.58    7.30
   8  -7   2  160.78    7.50
  -8   7   2  143.99    7.30
  -8  -7  -2  145.19    6.70
  -8   7   2  157.18    7.20
   8   7  -2  146.39    6.70
  -8  -7  -2  145.49    6.90
  -8  -7  -2  140.89    8.00
   8   7  -2  145.49    6.70
  -8  -7  -2  141.79    7.10
  -8  -7  -2  150.78    7.00
  -8  -7  -2  148.89    6.70
  -8  -7   2  149.59    6.70
  -8   7  -2  147.39    7.90
  -8   7  -2  147.19    6.50
  -8   7  -2  160.98    7.20
  -8  -7   2  151.88    6.80
  -8  -7   2  150.78    6.90
  -8  -7   2  150.28    6.70
  -8  -7   2  153.98    6.90
  -8   7  -2  155.28    6.70
  -8  -7   2  151.48    6.90
  -8  -7   2  152.08    6.70
   8   7   2  147.29    6.50
   8  -7  -2  152.58    7.30
  -8  -7   2  154.78    7.30
   8  -7  -2  157.78    7.70
   8   7   2  151.68    6.60
  -8  -7   2  145.89    7.30
  -8  -7   2  146.19    7.50
  -8  -7   2  149.29    7.00
   8   7   2  146.29    6.80
   8  -7  -2  142.29    7.30
   8   7   2  143.59    6.60
   8  -7  -2  147.69    7.20
  -8  -7   2  150.28    6.50
  -8  -7   2  148.19    6.60
   9   7  -2   90.29    4.10
   9   7  -2   85.09    4.30
  -9  -7  -2   86.79    4.70
   9  -7   2   79.99    5.00
   9  -7   2   86.49    5.50
   9  -7   2   84.79    4.30
   9   7  -2   84.19    4.20
  -9  -7  -2   83.79    4.00
   9   7  -2   88.59    4.80
  -9  -7  -2   81.79    4.50
  -9  -7  -2   84.39    4.40
  -9   7   2   86.09    5.30
  -9  -7  -2   82.99    4.30
   9   7   2   84.09    4.20
  -9  -7   2   78.69    4.00
  -9  -7   2   77.89    4.10
   9  -7  -2   75.99    4.30
  -9  -7   2   80.99    4.70
  -9  -7   2   74.89    4.70
  -9  -7   2   83.59    5.00
  -9  -7   2   81.29    3.90
  -9   7  -2   77.19    5.00
  -9  -7   2   78.29    4.70
  -9   7  -2   81.69    3.80
   9  -7  -2   77.79    4.60
  -9  -7   2   81.39    4.00
  -9  -7   2   80.39    4.30
  -9  -7   2   79.89    4.60
   9   7   2   84.09    4.90
   9  -7  -2   77.59    4.40
  -9  -7   2   78.29    4.10
  -9  -7   2   79.19    4.50
  -9  -7   2   82.99    4.20
  -9   7  -2   79.49    5.10
  10   7  -2   24.60    1.80
  10  -7   2   26.10    2.20
  10  -7   2   27.40    2.10
 -10  -7  -2   27.60    1.90
 -10  -7  -2   27.30    1.90
  10   7  -2   27.50    1.70
 -10  -7  -2   24.50    1.60
  10   7  -2   26.90    1.80
  10  -7   2   27.30    2.20
 -10   7   2   24.60    2.00
 -10  -7  -2   26.70    1.90
  10   7  -2   26.80    1.80
 -10  -7  -2   26.60    1.80
  10   7   2   28.40    1.90
 -10  -7   2   25.70    2.00
  10  -7  -2   27.90    2.00
 -10  -7   2   27.90    1.80
 -10  -7   2   27.40    1.70
 -10  -7   2   26.00    1.80
  10  -7  -2   26.40    2.10
 -10  -7   2   27.70    1.60
 -10   7  -2   26.60    2.00
  10   7   2   27.00    1.80
  10  -7  -2   27.10    2.20
 -10  -7   2   27.00    1.70
 -10  -7   2   27.40    1.90
 -10  -7   2   27.30    2.00
  11  -7   2    4.90    1.00
 -11   7   2    3.10    0.90
  11  -7   2    3.30    1.00
 -11  -7  -2    3.60    0.50
  11  -7   2    3.80    0.60
  11   7  -2    3.60    0.60
  11  -7   2    3.90    0.80
 -11  -7  -2    4.30    0.70
 -11  -7  -2    3.60    0.70
 -11  -7   2    3.30    0.50
 -11   7  -2    3.20    0.70
  11   7   2    3.20    0.60
  11  -7  -2    2.70    0.50
 -11  -7   2    2.20    0.70
  11   7   2    2.10    0.80
 -11  -7   2    2.80    0.50
   0   8   2   29.00    2.80
   0  -8   2   28.50    3.10
   0  -8  -2   26.50    3.00
   0  -8  -2   23.40    2.30
   0  -8   2   32.80    2.80
   0   8   2   26.90    2.60
   0  -8  -2   28.90    3.20
   0   8   2   31.60    2.70
   0  -8  -2   26.50    2.90
   0  -8  -2   29.60    2.80
   0  -8   2   29.40    2.70
   0   8  -2   26.90    2.60
   0  -8   2   32.50    2.40
   0  -8  -2   28.80    2.70
   0   8  -2   27.20    3.00
   0  -8  -2   29.20    2.30
   0   8   2   27.00    3.00
   0  -8  -2   23.20    3.40
   0  -8  -2   28.70    2.70
   0  -8   2   28.60    3.10
   0   8   2   25.40    2.60
  -1  -8  -2   23.10    2.40
  -1  -8  -2   20.30    2.70
  -1  -8  -2   21.30    2.60
  -1   8   2   20.80    2.50
   1  -8   2   21.60    2.00
  -1  -8  -2   21.20    1.90
   1   8  -2   20.60    2.20
  -1  -8  -2   21.20    2.00
  -1   8   2   21.10    2.40
   1  -8   2   24.40    2.80
   1  -8   2   21.80    2.30
   1  -8   2   21.20    2.20
   1   8  -2   19.70    2.60
   1  -8   2   20.10    1.90
   1  -8   2   22.50    2.70
   1  -8   2   24.10    2.60
   1  -8   2   24.90    2.50
  -1  -8  -2   20.90    2.20
  -1   8   2   21.00    2.40
   1  -8   2   21.90    3.00
  -1   8   2   26.50    2.60
   1  -8  -2   18.00    2.50
   1  -8  -2   19.50    2.30
   1  -8  -2   20.40    2.30
   1  -8  -2   21.70    2.90
  -1  -8   2   19.00    2.10
  -1  -8   2   19.90    2.70
   1   8   2   19.00    2.20
  -1  -8   2   18.50    1.90
   1   8   2   18.90    2.20
   1  -8  -2   20.00    2.40
   1  -8  -2   16.80    1.90
   1   8   2   17.60    2.50
   1  -8  -2   22.80    2.40
  -1   8  -2   16.40    2.10
   1  -8  -2   22.90    2.40
  -1   8  -2   18.10    2.30
   1  -8  -2   18.80    2.40
  -1  -8   2   19.70    2.60
   1  -8  -2   17.40    2.50
   1   8   2   17.20    1.60
  -1   8  -2   16.00    2.30
  -2  -8  -2  305.77   13.70
  -2   8   2  325.77   14.80
  -2  -8  -2  317.07   13.40
  -2  -8  -2  324.17   14.10
   2   8  -2  323.77   14.00
   2  -8   2  329.57   14.90
  -2   8   2  311.07   14.40
  -2  -8  -2  322.07   13.70
  -2   8   2  317.87   14.50
  -2   8   2  333.07   14.60
   2  -8   2  313.07   13.40
   2  -8   2  342.17   15.10
  -2  -8  -2  321.07   13.40
   2  -8   2  334.37   14.60
   2  -8   2  329.57   15.20
   2  -8   2  306.47   13.90
   2  -8   2  314.57   15.70
  -2  -8  -2  321.87   15.40
   2  -8   2  330.87   16.00
  -2  -8  -2  309.77   15.50
  -2   8   2  311.57   13.20
   2  -8   2  332.17   14.40
  -2  -8  -2  329.87   14.20
  -2  -8  -2  330.87   13.50
   2  -8   2  340.17   14.00
   2  -8  -2  331.37   13.80
   2   8   2  325.57   13.10
   2  -8  -2  332.47   13.80
  -2   8  -2  320.27   14.20
  -2  -8   2  320.37   15.30
   2  -8  -2  334.07   14.60
  -2   8  -2  341.47   14.80
   2  -8  -2  340.37   16.00
   2  -8  -2  311.47   14.60
   2   8   2  326.17   14.20
   2  -8  -2  340.27   14.60
   2  -8  -2  324.67   14.10
  -2  -8   2  318.37   13.70
   2   8   2  338.37   14.30
   2  -8  -2  338.97   14.80
   2  -8  -2  331.87   13.80
  -2   8  -2  330.37   15.00
   2  -8  -2  314.67   14.90
  -2  -8   2  310.67   15.40
  -2  -8   2  341.37   14.10
   2  -8  -2  324.77   14.30
  -2  -8   2  325.17   13.40
   3  -8   2  155.88    8.00
  -3   8   2  137.09    7.40
  -3   8   2  133.59    7.50
  -3  -8  -2  142.39    6.90
   3  -8   2  137.39    7.30
   3   8  -2  138.19    6.90
  -3  -8  -2  137.39    6.60
  -3  -8  -2  141.99    8.70
  -3   8   2  142.89    7.40
   3  -8   2  147.69    8.90
  -3  -8  -2  126.89    6.30
  -3  -8  -2  138.29    6.80
   3  -8   2  140.69    6.90
  -3   8   2  133.49    7.30
   3  -8   2  141.89    7.20
  -3   8   2  130.19    6.20
   3  -8   2  144.19    7.80
  -3  -8  -2  138.69    6.50
   3  -8   2  137.69    6.50
   3  -8   2  138.39    6.50
  -3  -8  -2  139.19    7.00
   3  -8   2  134.39    7.40
  -3  -8  -2  143.39    8.50
  -3  -8   2  137.89    8.30
   3  -8  -2  130.19    7.20
   3  -8  -2  126.69    7.20
   3  -8  -2  134.49    7.60
   3  -8  -2  128.89    6.60
   3  -8  -2  130.99    6.70
   3  -8  -2  133.59    7.50
  -3  -8   2  130.99    6.90
   3  -8  -2  130.59    6.80
  -3   8  -2  135.99    7.20
   3  -8  -2  128.49    7.70
   3  -8  -2  130.39    7.40
   3  -8  -2  133.69    8.50
   3   8   2  127.79    7.00
  -3   8  -2  137.19    7.50
  -3   8  -2  125.29    7.50
  -3  -8   2  137.49    6.90
  -3  -8   2  134.49    6.40
   3   8   2  134.59    6.10
  -3  -8   2  123.59    8.20
  -3  -8   2  134.99    6.40
  -3  -8   2  129.09    6.60
  -3  -8   2  131.29    6.40
   4  -8   2   74.39    4.30
  -4  -8  -2   74.59    4.50
   4  -8   2   70.99    5.10
  -4  -8  -2   82.99    5.80
  -4   8   2   75.39    4.10
   4  -8   2   77.59    5.20
  -4  -8  -2   69.29    4.20
  -4  -8  -2   73.09    4.30
  -4  -8  -2   76.09    4.10
  -4  -8  -2   74.39    4.20
   4  -8   2   74.09    6.00
  -4  -8  -2   70.89    6.10
   4  -8   2   73.09    5.00
   4  -8   2   69.89    6.10
   4  -8   2   71.79    5.80
   4  -8   2   67.89    5.10
  -4   8   2   77.89    5.30
  -4   8   2   68.79    4.80
   4  -8   2   65.39    4.70
   4  -8   2   71.29    4.30
   4  -8   2   74.69    5.20
  -4  -8  -2   72.59    4.50
   4  -8   2   73.59    4.70
  -4   8   2   77.09    5.00
   4  -8   2   76.19    5.00
  -4   8   2   72.69    5.80
  -4  -8  -2   78.39    4.70
   4  -8   2   80.39    4.30
  -4  -8  -2   70.39    4.40
  -4  -8  -2   68.79    4.30
  -4  -8  -2   62.59    6.50
  -4  -8  -2   70.89    4.50
   4  -8  -2   80.69    4.80
   4  -8  -2   79.49    6.30
   4  -8  -2   90.49    4.90
  -4  -8   2   83.59    4.70
  -4  -8   2   81.09    4.50
   4  -8  -2   81.89    6.30
   4  -8  -2   77.09    4.50
  -4   8  -2   79.89    5.70
   4   8   2   79.69    4.70
  -4  -8   2   81.49    4.20
   4  -8  -2   76.89    5.20
  -4  -8   2   82.19    6.30
  -4   8  -2   80.49    5.40
   4  -8  -2   77.69    4.50
  -4   8  -2   82.59    5.10
  -4   8  -2   78.09    5.50
   4  -8  -2   76.89    4.70
  -4  -8   2   76.99    4.70
  -4  -8   2   80.29    4.50
  -4  -8   2   77.49    4.20
   4   8   2   85.29    4.00
   4  -8  -2   84.49    6.00
   4  -8  -2   82.09    5.10
   4  -8  -2   79.49    5.20
  -4  -8   2   79.89    4.90
  -4   8  -2   79.79    3.90
  -4  -8   2   78.49    4.10
  -4  -8   2   79.79    4.20
  -4  -8   2   82.49    8.00
  -5  -8  -2   26.80    3.50
  -5   8   2   31.70    2.20
   5  -8   2   28.40    2.70
  -5  -8  -2   28.50    2.10
  -5  -8  -2   28.80    2.30
   5  -8   2   27.90    2.30
  -5  -8  -2   28.20    2.20
   5  -8   2   28.40    3.10
  -5  -8  -2   28.30    2.30
  -5  -8  -2   29.70    2.40
  -5   8   2   30.50    3.00
  -5  -8  -2   28.50    2.20
  -5   8   2   29.70    3.10
  -5   8   2   27.40    2.80
   5  -8   2   33.30    2.90
   5  -8   2   29.50    2.90
   5  -8   2   27.60    2.30
   5  -8   2   31.40    2.70
   5  -8   2   31.50    3.00
  -5  -8  -2   28.00    2.50
  -5  -8  -2   27.20    2.20
   5  -8   2   31.70    3.10
  -5  -8  -2   28.20    2.30
   5  -8   2   28.70    2.40
  -5  -8  -2   29.50    2.60
  -5  -8  -2   28.70    2.20
   5  -8   2   30.00    2.90
  -5   8   2   30.80    2.30
   5  -8   2   27.90    2.50
  -5  -8  -2   27.50    2.10
  -5   8  -2   29.50    2.90
   5   8   2   28.30    2.00
   5  -8  -2   31.20    2.70
   5  -8  -2   29.70    2.50
   5  -8  -2   29.40    2.90
  -5   8  -2   27.50    2.90
   5  -8  -2   26.10    2.40
  -5  -8   2   27.40    2.20
   5  -8  -2   26.70    2.90
  -5   8  -2   29.30    2.00
  -5  -8   2   27.70    2.30
  -5  -8   2   27.80    2.30
  -5  -8   2   28.20    2.10
  -5  -8   2   30.00    2.10
   5  -8  -2   29.10    2.50
   5  -8  -2   28.90    2.60
   5  -8  -2   30.30    3.10
  -5  -8   2   29.70    2.30
  -5  -8   2   28.30    3.50
  -5  -8   2   28.40    2.40
  -5   8  -2   30.50    3.10
   5   8   2   30.60    2.70
  -5  -8   2   30.40    2.30
  -5  -8   2   29.90    2.60
  -5  -8   2   30.70    2.30
  -5  -8   2   30.10    2.40
   5  -8  -2   27.40    2.60
  -6   8   2  125.99    5.70
  -6  -8  -2  120.79    6.20
  -6  -8  -2  119.69    5.80
   6  -8   2  122.99    5.90
  -6  -8  -2  118.49    5.60
  -6  -8  -2  115.29    5.50
   6  -8   2  114.69    5.80
  -6   8   2  118.19    6.80
  -6  -8  -2  118.89    5.60
   6  -8   2  117.99    5.90
   6  -8   2  122.49    6.70
  -6   8   2  120.19    6.60
   6  -8   2  120.19    6.60
  -6  -8  -2  127.79    5.80
  -6   8   2  118.59    6.10
   6  -8   2  118.69    6.80
  -6  -8  -2  112.99    8.70
   6  -8   2  125.39    6.70
   6  -8   2  119.29    6.40
   6  -8   2  120.39    6.00
   6  -8   2  113.59    7.70
   6  -8   2  123.69    6.50
  -6  -8  -2  118.79    5.70
   6   8  -2  120.29    5.40
  -6  -8  -2  116.39    5.60
  -6  -8  -2  116.99    5.90
   6  -8   2  121.19    6.20
  -6  -8  -2  118.89    5.40
  -6  -8  -2  120.79    5.90
  -6  -8  -2  122.39    5.80
   6  -8   2  123.69    6.20
  -6  -8   2  101.89    9.80
  -6   8  -2  110.39    7.70
  -6  -8   2  118.49    5.60
   6  -8  -2  116.29    5.90
  -6   8  -2  114.49    6.70
  -6  -8   2  121.79    5.80
   6   8   2  111.79    5.40
  -6  -8   2  115.89    5.90
  -6  -8   2  115.79    5.80
  -6  -8   2  113.89    5.40
   6  -8  -2  103.59    7.80
  -6   8  -2  118.99    5.50
  -6  -8   2  115.69    5.80
  -6   8  -2  116.29    5.60
   6  -8  -2  110.89    6.20
  -6  -8   2  111.09    5.60
   6  -8  -2  118.49    6.60
  -6  -8   2  113.39    6.10
   6  -8  -2  109.69    5.90
  -6   8  -2  126.89    6.70
  -6  -8   2  114.89    5.60
   6  -8  -2  110.49    6.10
  -6  -8   2  114.59    5.70
  -6  -8   2  115.59    5.50
   6   8   2  111.69    5.50
   6   8   2  111.49    6.10
   6  -8  -2  115.49    6.30
   7  -8   2   70.09    4.20
  -7  -8  -2   72.39    3.90
   7  -8   2   68.99    4.60
   7  -8   2   67.39    4.70
  -7  -8  -2   67.79    4.20
   7  -8   2   71.09    3.90
   7  -8   2   76.09    4.20
  -7  -8  -2   75.09    4.00
  -7  -8  -2   72.49    3.80
  -7  -8  -2   70.69    3.70
  -7   8   2   72.79    3.70
   7  -8   2   68.59    3.90
  -7  -8  -2   67.49    3.90
   7  -8   2   72.19    4.30
  -7   8   2   73.99    5.00
   7   8  -2   70.79    3.60
   7   8  -2   71.39    3.80
   7  -8   2   72.09    4.70
  -7   8   2   73.99    4.20
  -7  -8  -2   67.09    3.70
   7  -8   2   63.49    3.80
  -7  -8  -2   67.49    5.30
  -7  -8  -2   72.69    3.80
  -7   8   2   74.59    4.30
   7  -8   2   68.89    4.40
  -7  -8  -2   69.69    4.00
  -7  -8  -2   77.99    4.00
   7  -8  -2   64.09    4.10
  -7  -8   2   69.79    4.00
   7   8   2   70.39    3.80
  -7  -8   2   71.49    3.80
   7   8   2   69.89    3.60
  -7  -8   2   71.19    3.80
   7   8   2   69.19    3.80
  -7   8  -2   70.79    4.60
  -7  -8   2   69.69    3.90
  -7   8  -2   70.99    3.70
  -7   8  -2   70.89    3.80
  -7  -8   2   70.39    3.80
   7   8   2   67.79    3.70
  -7   8  -2   73.99    4.20
   7  -8  -2   70.89    4.40
  -7  -8   2   65.99    4.20
   7  -8  -2   66.19    4.20
  -7  -8   2   69.49    3.60
  -7  -8   2   71.59    3.90
   7  -8  -2   66.19    4.30
  -7  -8   2   74.89    3.80
  -7  -8   2   73.79    4.00
   7   8   2   68.19    4.20
   7  -8  -2   71.19    4.60
  -7  -8   2   65.09    5.50
  -7   8  -2   64.49    4.70
  -7  -8   2   71.19    3.80
   8   8  -2    2.50    1.10
  -8  -8  -2    1.80    1.20
   8  -8   2    2.10    0.90
  -8   8   2    2.40    1.20
   8  -8   2    2.20    0.90
   8  -8   2    2.10    0.80
  -8  -8  -2    2.80    0.90
  -8  -8  -2    1.10    0.60
   8   8  -2    2.10    0.70
  -8  -8  -2    3.80    1.10
  -8  -8  -2    1.90    0.60
  -8  -8  -2    1.80    0.70
   8   8  -2    2.80    0.60
  -8  -8  -2    2.10    0.70
   8  -8   2    3.40    1.00
  -8   8   2    2.80    1.00
  -8  -8  -2    1.80    0.60
  -8   8   2    2.10    0.90
   8  -8   2    1.90    0.90
  -8  -8  -2    1.80    0.80
  -8  -8  -2    2.00    0.70
  -8   8  -2    1.70    0.60
   8   8   2    1.20    0.50
   8  -8  -2    3.00    1.20
  -8  -8   2    1.40    0.60
  -8  -8   2    1.50    0.80
   8  -8  -2    1.70    0.90
  -8  -8   2    1.80    0.80
   8   8   2    1.00    0.70
  -8  -8   2    0.90    0.60
  -8  -8   2    1.10    0.90
   8   8   2    1.90    0.70
  -8  -8   2    0.10    0.60
  -8   8  -2    1.10    0.80
   8  -8  -2    0.90    0.60
   8   8   2    1.90    0.80
  -8  -8   2    1.30    0.60
  -8  -8   2    1.50    0.90
  -8   8  -2    1.80    1.10
  -8  -8   2    1.40    0.60
  -8  -8   2    1.70    0.70
  -8  -8   2    0.70    0.60
  -8  -8   2    2.00    0.70
   9  -8   2  112.89    5.50
   9  -8   2  110.49    5.80
  -9  -8  -2  106.29    5.40
  -9   8   2  102.59    5.60
  -9  -8  -2  111.19    5.30
   9   8  -2  114.19    5.10
   9   8  -2  110.49    5.20
  -9   8   2  110.29    5.50
   9  -8   2  107.59    5.70
   9   8  -2  105.99    5.20
  -9  -8  -2  117.09    5.40
   9   8  -2  107.39    5.20
   9  -8   2  109.09    5.70
  -9  -8  -2  114.79    5.20
  -9  -8  -2  109.89    5.40
  -9  -8   2  128.89    5.50
  -9  -8   2  129.69    5.40
  -9  -8   2  130.79    5.30
   9   8   2  123.79    5.30
  -9  -8   2  125.09    5.70
   9  -8  -2  125.69    5.90
   9   8   2  121.89    5.00
  -9   8  -2  124.89    5.10
   9   8   2  122.49    5.40
  -9  -8   2  127.89    5.40
  -9  -8   2  123.69    5.10
  -9  -8   2  126.79    5.30
   9  -8  -2  124.19    5.60
  -9   8  -2  121.09    5.60
   9  -8  -2  130.19    5.60
   9  -8  -2  126.69    5.90
  -9  -8   2  124.59    5.30
  -9  -8   2  127.79    5.30
  10  -8   2    9.10    1.30
  10   8  -2    9.20    0.80
  10   8  -2    6.90    1.30
 -10  -8  -2    8.10    1.40
  10  -8   2    7.50    1.10
  10  -8   2    9.00    1.10
 -10   8   2    8.60    1.00
 -10  -8  -2    9.50    0.90
  10  -8   2    9.00    1.10
 -10  -8  -2    7.80    0.90
 -10  -8  -2    8.60    0.90
  10  -8  -2   10.10    1.00
 -10  -8   2    9.90    0.90
  10   8   2   10.30    1.00
  10   8   2   10.30    0.90
  10  -8  -2   10.80    1.00
 -10  -8   2   10.00    1.00
 -10  -8   2    8.60    1.00
 -10  -8   2   10.70    1.00
 -10  -8   2   11.20    0.90
 -10  -8   2    9.90    1.10
 -10   8  -2    9.60    1.10
 -10  -8   2    7.90    1.20
   0   9   2   17.30    1.90
   0  -9  -2   18.80    1.90
   0  -9   2   17.00    2.30
   0   9  -2   15.70    2.30
   0   9   2   15.70    2.90
   0  -9   2   16.90    2.10
   0  -9  -2   19.30    2.00
   0  -9  -2   17.40    2.00
   0  -9  -2   18.10    2.00
   0  -9   2   18.20    2.30
   0  -9  -2   17.60    2.70
   0  -9  -2   16.00    2.60
   0  -9   2   17.00    2.00
   0   9   2   16.20    1.90
   0  -9   2   17.10    2.20
   0  -9  -2   16.60    1.70
   0  -9  -2   17.30    2.30
   0   9   2   15.90    2.60
   0   9  -2   14.10    2.50
   0   9   2   15.50    1.60
   0  -9  -2   19.20    3.50
   0  -9  -2   15.60    1.70
   0  -9  -2   16.10    2.30
   0  -9   2   15.60    2.20
   0   9   2   17.20    2.30
   0  -9   2   17.00    2.70
   0  -9   2   14.10    1.60
   0  -9  -2   18.60    1.90
   0  -9  -2   19.60    2.10
   1  -9   2  595.24   23.90
  -1   9   2  533.25   26.30
   1   9  -2  588.54   25.60
  -1  -9  -2  582.64   23.60
   1  -9   2  621.44   27.00
  -1  -9  -2  551.74   26.00
  -1  -9  -2  615.74   24.80
   1  -9   2  605.54   24.50
  -1  -9  -2  601.34   29.20
   1  -9   2  572.74   25.90
  -1  -9  -2  610.54   24.30
  -1   9   2  586.54   26.50
  -1   9   2  559.94   25.50
  -1  -9  -2  634.04   25.50
  -1  -9  -2  576.24   24.10
  -1  -9  -2  578.24   23.70
   1  -9   2  596.64   24.30
  -1  -9  -2  607.74   25.00
   1  -9   2  592.34   23.80
  -1  -9  -2  594.54   24.10
  -1  -9  -2  602.14   27.30
   1   9  -2  540.45   25.80
   1  -9   2  602.64   24.70
  -1   9   2  596.04   25.70
   1  -9   2  618.14   26.60
   1  -9   2  625.44   23.90
  -1   9  -2  608.34   25.90
   1  -9  -2  650.73   24.90
   1   9   2  615.84   24.70
   1   9   2  624.14   28.50
   1  -9  -2  621.04   24.20
  -1  -9   2  603.44   23.70
   1  -9  -2  611.34   24.00
   1  -9  -2  621.34   24.10
   1  -9  -2  634.84   27.50
  -1  -9   2  594.44   26.30
  -1  -9   2  654.33   25.90
   1  -9  -2  623.44   27.70
   1  -9  -2  615.14   24.00
   1  -9  -2  623.54   23.70
  -1  -9   2  655.43   26.90
   1   9   2  571.44   25.90
   1  -9  -2  621.94   24.20
   1  -9  -2  621.44   26.10
   1  -9  -2  620.94   24.90
  -1  -9   2  644.04   24.40
  -1   9  -2  632.14   26.10
  -1  -9   2  631.94   24.10
   1  -9  -2  625.14   24.50
   1  -9  -2  614.84   24.10
   2  -9   2  296.87   13.10
  -2   9   2  282.47   13.10
   2  -9   2  284.57   13.50
  -2  -9  -2  272.67   13.80
   2  -9   2  283.67   13.40
  -2  -9  -2  304.67   14.00
  -2  -9  -2  278.67   12.20
  -2   9   2  273.07   11.70
  -2  -9  -2  281.07   12.60
  -2  -9  -2  266.57   12.10
   2  -9   2  277.97   12.70
  -2  -9  -2  280.47   11.80
  -2   9   2  280.37   13.20
  -2  -9  -2  267.67   12.80
   2  -9   2  281.27   12.90
   2  -9   2  271.87   12.40
   2  -9   2  284.67   12.80
   2  -9   2  283.67   12.00
  -2  -9  -2  287.87   12.00
  -2  -9  -2  281.97   11.80
   2  -9   2  276.47   12.20
   2  -9   2  290.07   13.10
   2  -9   2  281.47   12.70
  -2   9   2  265.97   12.90
   2   9  -2  284.57   12.60
   2  -9   2  286.27   12.60
  -2  -9  -2  269.97   11.80
  -2  -9  -2  280.37   12.50
   2  -9  -2  280.67   12.90
  -2  -9   2  277.07   12.40
   2  -9  -2  278.17   13.30
  -2   9  -2  273.57   12.90
   2  -9  -2  291.37   13.50
   2   9   2  289.27   12.90
   2  -9  -2  283.47   12.40
  -2  -9   2  275.77   12.50
  -2  -9   2  275.27   13.90
  -2  -9   2  267.47   11.90
   2  -9  -2  284.27   12.20
  -2   9  -2  273.47   13.10
   2  -9  -2  264.57   12.10
   2  -9  -2  279.17   13.10
   2  -9  -2  285.77   12.40
   2  -9  -2  287.37   14.90
  -2  -9   2  288.07   12.70
   2  -9  -2  278.77   13.70
  -2   9  -2  271.67   12.90
   2   9   2  287.97   11.70
  -2  -9   2  291.57   11.90
   2  -9  -2  262.17   14.00
   2  -9  -2  273.27   13.30
   2   9   2  286.37   13.00
   2  -9  -2  275.77   12.30
  -3  -9  -2  527.35   21.80
  -3   9   2  497.35   20.90
  -3  -9  -2  536.45   21.50
   3  -9   2  537.35   21.30
  -3  -9  -2  525.55   21.20
  -3  -9  -2  522.45   21.70
  -3  -9  -2  526.65   20.90
   3  -9   2  523.75   21.20
   3  -9   2  523.85   22.00
  -3  -9  -2  524.65   21.00
   3  -9   2  537.15   21.60
   3  -9   2  520.55   22.80
   3  -9   2  544.05   22.10
  -3   9   2  502.15   22.10
   3  -9   2  538.05   22.30
   3  -9   2  525.75   22.10
   3  -9   2  523.75   21.60
   3  -9   2  538.55   21.20
  -3  -9  -2  535.45   23.70
  -3  -9  -2  537.25   21.30
   3   9  -2  527.45   21.80
  -3   9   2  492.35   22.20
  -3  -9  -2  531.25   21.10
  -3   9   2  482.15   21.10
  -3  -9  -2  506.15   23.50
   3  -9   2  521.45   22.70
  -3  -9  -2  519.25   21.30
   3  -9   2  516.25   22.30
  -3   9   2  506.75   22.20
  -3  -9  -2  532.05   20.90
  -3  -9  -2  539.85   21.10
   3  -9  -2  586.84   22.50
   3  -9  -2  555.54   22.50
   3  -9  -2  547.05   21.50
   3  -9  -2  561.24   22.00
  -3  -9   2  525.45   22.20
  -3  -9   2  511.95   23.30
  -3  -9   2  520.75   20.80
   3  -9  -2  531.85   22.70
  -3  -9   2  539.15   20.90
  -3  -9   2  523.55   21.10
  -3   9  -2  547.25   22.50
   3  -9  -2  547.95   22.80
   3  -9  -2  562.84   21.50
  -3  -9   2  556.14   21.00
   3  -9  -2  544.05   21.50
   3   9   2  535.85   22.00
   3   9   2  545.15   20.80
  -3  -9   2  533.25   21.30
   3  -9  -2  534.65   21.50
  -3   9  -2  517.65   22.30
  -3  -9   2  539.55   21.00
   3  -9  -2  562.84   21.60
  -3   9  -2  544.15   22.30
   3  -9  -2  537.55   22.30
  -3  -9   2  556.64   21.30
  -4  -9  -2  101.99    5.00
  -4   9   2  105.59    6.00
  -4  -9  -2  102.19    5.50
   4  -9   2  104.99    5.10
   4  -9   2  100.79    6.40
  -4   9   2   99.49    4.80
   4  -9   2  106.09    5.20
  -4  -9  -2   98.29    4.80
  -4  -9  -2   99.59    5.20
   4  -9   2  105.09    5.60
   4  -9   2  102.69    6.00
   4  -9   2  100.69    6.00
   4  -9   2   98.59    5.10
  -4  -9  -2   98.39    4.90
   4  -9   2  102.39    5.10
  -4   9   2   97.89    6.00
  -4  -9  -2  101.99    4.70
  -4  -9  -2   98.29    5.00
   4  -9   2   99.39    5.50
  -4  -9  -2  101.59    5.00
  -4   9   2   97.59    5.00
   4  -9   2  102.19    6.40
   4  -9   2  105.09    5.80
  -4  -9  -2   93.79    6.90
  -4   9   2  101.69    6.00
   4  -9   2  105.99    5.90
  -4  -9  -2   99.89    5.30
  -4  -9  -2  103.39    4.80
  -4  -9  -2   97.69    4.70
  -4  -9  -2  100.69    5.10
   4  -9   2  104.19    5.80
   4   9   2   86.89    4.60
  -4  -9   2   87.89    4.80
   4  -9  -2   79.99    5.80
   4  -9  -2   92.29    5.40
  -4   9  -2   86.19    5.80
   4  -9  -2   90.89    5.10
  -4   9  -2   85.69    4.50
  -4   9  -2   93.09    5.80
  -4   9  -2   94.39    5.90
  -4  -9   2   89.19    5.10
   4  -9  -2   93.29    5.70
  -4  -9   2   82.79    6.50
   4  -9  -2   89.49    5.20
   4  -9  -2   85.49    6.00
  -4  -9   2   88.39    4.60
   4  -9  -2   86.39    5.00
   4  -9  -2   84.59    5.00
  -4  -9   2   94.99    5.00
   4  -9  -2   80.89    5.10
  -4  -9   2   86.49    4.80
  -4  -9   2   85.49    4.70
   4  -9  -2   87.99    5.50
   4   9   2   84.39    5.40
  -4  -9   2   81.89    5.20
   4  -9  -2   85.79    5.70
  -4  -9   2   88.29    4.70
  -4  -9   2   86.99    4.80
   5  -9   2   12.70    2.30
  -5   9   2    9.80    1.80
   5  -9   2   11.40    2.00
   5  -9   2    9.00    1.40
  -5   9   2   12.00    1.70
  -5  -9  -2    9.90    1.50
  -5  -9  -2    9.30    1.70
   5  -9   2   11.10    1.60
  -5  -9  -2   12.30    1.50
  -5  -9  -2   10.40    1.60
   5  -9   2   12.00    2.00
   5  -9   2   11.00    2.20
   5  -9   2    9.70    2.00
  -5  -9  -2   10.00    1.60
  -5  -9  -2    8.80    1.60
  -5  -9  -2   10.10    1.70
  -5  -9  -2    7.50    2.10
  -5  -9  -2   11.70    1.70
   5  -9   2    8.30    1.70
  -5  -9  -2    9.40    1.60
  -5   9   2    9.40    1.40
  -5  -9   2   10.30    1.70
  -5  -9   2    9.00    1.70
  -5  -9   2    7.70    2.00
  -5  -9   2   13.70    2.20
   5  -9  -2    9.40    1.70
  -5  -9   2    8.90    1.40
   5  -9  -2   10.70    2.00
   5  -9  -2   12.20    2.20
  -5   9  -2    9.70    1.80
   5  -9  -2   13.60    1.70
  -5  -9   2   14.10    2.00
  -5  -9   2    9.90    1.80
  -5  -9   2   10.20    1.50
  -5  -9   2   11.60    1.40
  -5   9  -2   11.30    2.00
   5  -9  -2   12.70    1.60
   5   9   2   11.60    2.20
   5  -9  -2   11.30    1.90
   5  -9  -2   10.70    1.90
  -6  -9  -2   68.29    3.70
  -6   9   2   62.69    3.50
  -6  -9  -2   65.89    3.60
   6  -9   2   62.49    4.40
   6  -9   2   63.19    3.70
   6  -9   2   59.69    4.40
  -6  -9  -2   64.69    3.40
  -6  -9  -2   61.69    3.40
   6  -9   2   64.59    4.50
  -6  -9  -2   66.39    3.70
   6  -9   2   62.79    4.00
   6  -9   2   66.79    4.40
  -6   9   2   61.39    4.40
   6  -9   2   64.49    4.20
  -6  -9  -2   63.89    3.50
   6  -9   2   56.99    4.00
  -6   9   2   63.39    4.00
  -6   9   2   67.39    3.80
  -6  -9  -2   65.39    3.60
  -6  -9  -2   64.59    4.00
  -6  -9  -2   64.49    3.80
  -6  -9  -2   65.99    3.80
   6   9  -2   61.49    3.30
   6  -9   2   61.49    3.70
   6  -9   2   66.09    4.00
  -6  -9  -2   65.59    3.70
  -6  -9  -2   68.19    3.80
   6  -9   2   66.79    3.90
  -6   9  -2   68.49    3.70
  -6  -9   2   69.69    3.80
   6   9   2   68.99    3.50
  -6  -9   2   70.19    3.60
   6  -9  -2   68.49    4.10
  -6  -9   2   67.39    3.50
  -6  -9   2   70.99    3.90
   6  -9  -2   72.09    4.20
  -6   9  -2   68.59    4.50
   6   9   2   62.89    3.40
   6  -9  -2   64.39    3.70
   6  -9  -2   69.69    4.10
  -6  -9   2   73.99    3.60
  -6   9  -2   73.59    4.50
  -6  -9   2   69.99    3.70
  -6  -9   2   69.89    3.70
  -6  -9   2   65.69    3.60
  -6  -9   2   69.29    3.80
  -6  -9   2   70.39    3.60
  -6  -9   2   65.39    4.10
  -6   9  -2   64.99    4.60
   6  -9  -2   71.09    4.30
   6  -9  -2   64.99    3.80
   6   9   2   67.69    4.20
   6  -9  -2   63.49    3.70
  -6   9  -2   66.89    3.50
   7   9  -2   42.40    3.20
  -7  -9  -2   44.90    3.70
  -7   9   2   44.40    3.70
   7  -9   2   48.70    4.20
   7  -9   2   48.90    2.90
  -7  -9  -2   47.70    3.30
   7   9  -2   45.30    3.00
  -7  -9  -2   45.40    3.10
  -7  -9  -2   47.80    2.60
  -7  -9  -2   49.20    3.90
   7  -9   2   39.50    3.50
  -7  -9  -2   53.69    3.40
   7  -9   2   48.90    3.20
  -7   9   2   45.60    2.60
  -7  -9  -2   48.00    2.80
   7  -9   2   49.99    3.70
  -7  -9  -2   46.70    3.20
  -7  -9  -2   42.40    3.10
   7  -9   2   42.90    2.80
  -7  -9  -2   43.80    2.50
   7  -9   2   45.10    3.10
   7  -9  -2   46.30    3.80
  -7   9  -2   46.10    3.90
  -7  -9   2   45.40    3.30
  -7  -9   2   50.69    3.00
   7   9   2   47.80    3.70
   7   9   2   47.40    2.80
  -7  -9   2   46.50    3.20
  -7   9  -2   49.30    3.10
  -7  -9   2   52.49    3.20
  -7  -9   2   52.99    3.00
   7  -9  -2   49.00    3.20
  -7  -9   2   49.40    3.00
   7  -9  -2   49.10    3.60
   7   9   2   45.40    2.80
  -7  -9   2   50.79    3.00
  -7  -9   2   48.70    3.20
  -7  -9   2   51.89    3.40
   7  -9  -2   48.00    3.30
  -7   9  -2   48.90    3.00
   8  -9   2    9.80    1.40
  -8  -9  -2    9.20    1.10
   8  -9   2    8.10    1.10
  -8   9   2    8.00    1.20
   8  -9   2    9.30    1.40
   8   9  -2   10.10    1.00
  -8  -9  -2    8.00    1.00
   8   9  -2    8.20    1.00
  -8  -9  -2    8.70    1.00
  -8  -9  -2    7.60    0.90
  -8  -9  -2    9.80    1.10
  -8  -9  -2    9.70    1.20
   8  -9   2   10.40    1.30
  -8  -9  -2    9.90    1.00
  -8   9   2    9.00    1.30
  -8  -9   2    8.40    1.00
  -8  -9   2    7.60    1.10
   8   9   2    8.40    1.00
  -8  -9   2    7.20    0.90
  -8  -9   2    8.50    1.20
  -8  -9   2    8.60    1.00
  -8   9  -2    6.70    1.20
   8  -9  -2    7.80    1.10
  -8  -9   2    9.20    1.00
  -8  -9   2    8.30    1.00
   8   9   2    7.60    0.90
  -8   9  -2    8.30    1.00
  -8  -9   2    7.40    1.00
  -8  -9   2    8.00    1.10
   8  -9  -2    8.10    1.30
  -8  -9   2    6.40    1.00
   9  -9   2   12.50    1.20
   9  -9   2   11.90    1.30
   9   9  -2   12.70    1.00
  -9   9   2   11.00    1.10
  -9   9   2   13.10    1.20
   9  -9   2   11.80    1.20
   9  -9   2   12.80    1.20
  -9  -9  -2   12.00    1.00
   9   9  -2   12.30    1.00
   9   9  -2   11.50    1.30
  -9  -9  -2   10.30    1.00
  -9  -9  -2   11.00    1.00
   9   9  -2   12.70    1.10
  -9  -9  -2   12.70    1.10
  -9  -9   2   13.30    1.10
  -9  -9   2   11.30    0.90
   9  -9  -2   12.30    1.20
  -9  -9   2   13.60    1.30
  -9  -9   2   12.20    1.00
  -9  -9   2   11.80    1.00
   9  -9  -2   12.50    1.30
   9   9   2   11.90    1.10
  -9  -9   2   11.90    1.00
  -9  -9   2   10.20    1.00
  -9   9  -2   13.30    1.20
  -9   9  -2   12.70    1.20
   9   9   2   12.00    1.10
   9   9   2   12.70    0.90
   9  -9  -2   11.40    1.10
  -9  -9   2   12.10    1.00
  -9  -9   2   10.40    1.00
   0  10   2    5.20    1.20
   0  10   2    8.70    1.50
   0 -10  -2    5.00    1.10
   0  10   2    5.60    1.50
   0 -10   2    5.70    1.40
   0 -10  -2    5.40    1.20
   0 -10  -2    5.80    1.20
   0 -10  -2    5.10    1.30
   0 -10   2    5.80    1.10
   0 -10  -2    4.50    1.10
   0 -10   2    4.90    1.20
   0 -10   2    5.40    1.20
   0 -10  -2    7.30    1.60
   0  10   2    7.70    1.80
   0 -10  -2    5.90    1.20
   0 -10   2    8.00    1.70
   0 -10   2    4.70    1.10
   0 -10  -2    4.90    1.20
   0 -10   2    5.10    1.80
   0 -10  -2    5.00    1.80
   0  10  -2    5.60    1.50
   0 -10   2    4.70    1.40
   0  10  -2    5.20    1.50
   0 -10  -2    6.70    1.60
   0 -10  -2    3.60    0.90
   0  10  -2    6.80    1.90
   0  10   2    6.60    1.90
  -1 -10  -2   19.80    2.30
   1  10  -2   17.60    2.20
   1 -10   2   19.60    2.40
  -1 -10  -2   18.00    2.20
  -1 -10  -2   18.30    2.00
  -1 -10  -2   20.40    2.10
  -1  10   2   20.10    2.50
  -1  10   2   19.70    3.30
   1 -10   2   18.40    1.80
  -1 -10  -2   14.40    3.50
   1 -10   2   19.40    1.90
  -1 -10  -2   19.30    1.80
  -1 -10  -2   20.70    1.90
  -1  10   2   20.10    2.60
   1 -10   2   20.70    2.20
  -1  10   2   19.30    2.00
  -1 -10  -2   20.80    2.00
   1 -10   2   19.30    2.10
  -1  10   2   20.00    2.00
  -1  10   2   17.70    2.30
   1 -10   2   19.80    2.00
   1 -10   2   13.90    2.70
  -1 -10  -2   19.10    1.80
   1 -10   2   19.40    2.30
  -1  10   2   19.60    1.80
   1 -10   2   20.80    2.40
   1  10  -2   15.40    3.50
   1 -10  -2   19.10    1.80
   1  10   2   19.70    2.50
   1 -10  -2   21.80    4.80
   1 -10  -2   21.70    2.10
   1 -10  -2   20.00    2.10
   1 -10  -2   20.30    2.00
   1 -10  -2   20.40    2.10
   1 -10  -2   20.90    2.10
   1 -10  -2   18.60    2.30
   1 -10  -2   21.00    1.90
  -1 -10   2   19.30    2.30
   1 -10  -2   17.00    1.90
   1 -10  -2   19.50    2.40
  -1 -10   2   18.30    1.70
   1  10   2   19.90    2.40
  -1 -10   2   21.00    2.10
  -1  10  -2   23.20    2.60
  -1 -10   2   20.80    2.00
  -1 -10   2   19.20    2.00
   1  10   2   20.80    1.80
   1 -10  -2   19.80    2.50
   1 -10  -2   22.70    2.20
  -2 -10  -2   46.80    2.90
  -2 -10  -2   43.70    3.60
  -2 -10  -2   49.10    3.40
  -2  10   2   43.40    4.20
  -2 -10  -2   49.10    3.20
  -2  10   2   44.90    2.90
  -2  10   2   47.90    4.30
  -2 -10  -2   49.00    3.30
   2 -10   2   49.20    3.70
   2  10  -2   47.70    4.10
  -2  10   2   43.70    3.10
  -2  10   2   41.40    4.10
  -2 -10  -2   42.70    2.80
   2 -10   2   47.70    3.20
  -2 -10  -2   46.40    3.00
  -2 -10  -2   49.99    3.50
  -2  10   2   45.50    3.30
   2 -10   2   45.50    3.80
   2 -10   2   51.09    3.60
   2 -10   2   49.60    3.20
  -2 -10  -2   48.70    3.20
   2 -10   2   46.80    3.10
  -2 -10  -2   45.40    2.90
  -2 -10  -2   48.80    3.20
   2 -10   2   49.50    4.80
   2 -10   2   47.40    3.10
   2 -10   2   49.70    3.40
  -2 -10  -2   45.10    6.00
   2 -10   2   45.90    2.90
  -2  10   2   45.70    3.30
  -2 -10   2   43.70    3.10
   2 -10  -2   49.70    3.80
   2 -10  -2   46.70    3.20
  -2 -10   2   46.00    3.10
   2 -10  -2   44.40    3.20
   2 -10  -2   44.60    2.80
   2 -10  -2   48.60    5.00
   2  10   2   42.80    3.60
  -2 -10   2   43.90    3.00
  -2 -10   2   44.90    3.20
   2 -10  -2   44.20    4.10
  -2 -10   2   43.40    4.70
  -2 -10   2   42.40    2.80
   2 -10  -2   44.80    3.30
   2 -10  -2   46.10    4.50
  -2 -10   2   46.50    5.70
   2 -10  -2   44.50    3.20
   2  10   2   44.90    2.80
   2 -10  -2   47.90    3.20
   2 -10  -2   44.40    3.00
  -2  10  -2   44.50    5.40
  -2  10  -2   39.60    4.50
   2 -10  -2   44.40    3.20
   2 -10  -2   47.40    3.20
  -2 -10   2   43.20    2.80
   3 -10   2   47.10    3.00
  -3 -10  -2   51.29    3.10
   3 -10   2   54.19    4.80
  -3 -10  -2   49.99    3.20
  -3  10   2   48.70    3.20
  -3 -10  -2   49.80    4.20
   3 -10   2   52.89    3.80
  -3  10   2   51.39    3.10
  -3 -10  -2   52.69    3.50
   3  10  -2   48.20    4.00
   3 -10   2   51.99    4.00
  -3 -10  -2   49.90    3.00
  -3 -10  -2   48.80    2.90
  -3 -10  -2   50.99    3.20
  -3  10   2   46.30    3.50
  -3  10   2   45.30    3.90
   3 -10   2   48.80    3.90
  -3 -10  -2   52.49    3.70
   3 -10   2   50.29    3.40
  -3 -10  -2   49.50    3.10
  -3  10   2   43.40    4.20
   3 -10   2   51.09    3.40
   3 -10   2   54.49    3.60
   3 -10   2   52.39    3.20
  -3 -10  -2   51.49    3.30
   3 -10   2   55.29    3.90
  -3  10   2   53.99    4.10
  -3 -10  -2   48.20    2.90
   3 -10   2   54.49    3.60
   3  10   2   45.60    2.80
  -3 -10   2   46.60    2.80
  -3  10  -2   42.80    3.80
   3 -10  -2   46.10    3.20
   3 -10  -2   49.70    3.50
   3 -10  -2   44.20    3.80
  -3 -10   2   40.20    3.70
   3 -10  -2   46.70    3.40
  -3 -10   2   45.80    3.00
   3 -10  -2   44.80    3.60
   3 -10  -2   44.50    3.10
   3 -10  -2   47.50    3.20
   3 -10  -2   44.00    3.70
  -3 -10   2   48.20    3.10
  -3 -10   2   44.30    2.90
   3 -10  -2   42.80    3.90
  -3 -10   2   45.30    2.90
   3 -10  -2   50.19    3.30
   3  10   2   45.50    3.50
  -3  10  -2   44.40    2.80
  -3  10  -2   46.40    3.80
  -4  10   2   73.49    5.10
  -4 -10  -2   80.19    4.10
  -4  10   2   83.19    4.60
  -4 -10  -2   86.29    4.50
   4 -10   2   74.99    4.50
  -4 -10  -2   82.89    4.10
  -4 -10  -2   81.49    4.20
  -4  10   2   79.89    4.20
   4 -10   2   82.99    5.10
  -4 -10  -2   81.69    4.20
   4 -10   2   80.69    5.20
   4 -10   2   83.99    4.50
  -4  10   2   78.79    4.60
  -4 -10  -2   83.99    4.30
  -4 -10  -2   76.59    4.60
   4 -10   2   83.19    4.90
  -4  10   2   74.19    4.20
   4 -10   2   83.99    4.70
   4 -10   2   83.19    4.40
  -4 -10  -2   78.69    4.30
   4 -10   2   79.79    5.20
  -4  10   2   81.29    4.50
  -4 -10  -2   85.19    4.10
  -4 -10  -2   82.49    4.50
   4 -10   2   78.89    4.40
   4 -10   2   83.59    4.50
   4 -10   2   84.19    5.00
  -4  10   2   81.59    5.20
  -4 -10  -2   72.49    4.10
  -4 -10   2   74.29    3.90
  -4 -10   2   82.89    4.10
  -4 -10   2   80.89    4.30
   4 -10  -2   77.09    4.70
   4  10   2   76.49    4.10
   4 -10  -2   79.69    5.10
   4 -10  -2   73.99    4.40
  -4  10  -2   77.99    5.10
   4  10   2   79.29    4.10
   4 -10  -2   80.29    4.90
   4 -10  -2   79.69    4.60
  -4  10  -2   78.49    4.10
   4  10   2   79.79    4.90
  -4 -10   2   77.39    4.10
   4 -10  -2   82.19    4.50
  -4 -10   2   76.29    4.40
  -4 -10   2   80.99    4.20
  -4  10  -2   81.89    5.30
  -4 -10   2   76.89    4.20
   4 -10  -2   77.19    4.50
   4 -10  -2   75.79    4.40
   4 -10  -2   83.59    4.50
  -4 -10   2   78.59    4.20
   5  10  -2   10.80    1.10
  -5 -10  -2    9.90    1.20
  -5 -10  -2   10.20    1.30
   5 -10   2    9.30    1.60
  -5 -10  -2   10.80    1.40
   5 -10   2   10.20    1.60
  -5  10   2   10.00    1.40
   5 -10   2   10.90    1.50
  -5 -10  -2   11.20    1.30
   5 -10   2    8.90    1.40
   5 -10   2    9.00    1.30
   5 -10   2   11.10    1.60
  -5  10   2   10.10    1.40
  -5  10   2   10.30    1.60
  -5 -10  -2   10.00    1.40
   5 -10   2    9.60    1.60
  -5 -10  -2   12.00    1.20
   5 -10   2   10.70    1.60
  -5  10   2   11.10    1.30
  -5 -10  -2   10.00    1.40
  -5  10   2   11.00    1.20
  -5 -10  -2   11.40    1.40
   5 -10   2   10.80    2.60
  -5 -10  -2    9.90    1.30
  -5 -10  -2    9.50    1.20
  -5 -10   2    9.40    1.10
   5 -10  -2    8.20    1.40
  -5 -10   2    9.80    1.30
   5 -10  -2    8.30    1.40
  -5  10  -2    9.20    1.30
   5 -10  -2    9.60    1.40
  -5 -10   2   11.50    1.20
  -5 -10   2    9.50    1.20
  -5 -10   2    8.20    1.20
   5 -10  -2    8.70    1.50
  -5  10  -2    9.30    1.20
  -5 -10   2    9.30    1.30
   5  10   2    8.90    1.10
   5  10   2    8.90    2.20
  -5 -10   2    8.60    1.40
   5 -10  -2    7.80    1.30
   5 -10  -2    9.80    1.60
   5  10   2   10.00    1.20
  -5 -10   2    8.00    1.20
   5 -10  -2    6.60    1.20
  -6 -10  -2    0.50    0.50
  -6 -10  -2    0.80    0.60
   6 -10   2    0.90    0.70
   6 -10   2    1.10    0.70
  -6 -10  -2    1.10    0.50
   6 -10   2    1.40    0.70
  -6  10   2    1.50    0.60
   6 -10   2    0.70    0.60
  -6 -10  -2    0.60    0.60
   6 -10   2    0.60    0.60
  -6 -10  -2    1.10    0.50
   6 -10   2    1.30    0.70
  -6  10   2    1.10    0.60
  -6 -10  -2    0.80    0.60
  -6  10   2    0.50    0.60
  -6  10   2    0.90    0.50
  -6 -10  -2    1.50    0.50
   6 -10   2    0.40    0.60
  -6 -10  -2    1.20    0.50
  -6 -10  -2    0.70    0.50
  -6 -10  -2    1.30    0.70
   6 -10   2    0.50    0.60
  -6 -10  -2    0.90    0.50
   6 -10  -2    2.80    0.80
  -6 -10   2    2.40    0.80
  -6 -10   2    1.60    0.60
   6 -10  -2    2.40    0.70
  -6 -10   2    2.30    0.60
  -6 -10   2    2.20    0.70
   6  10   2    2.90    0.70
  -6 -10   2    1.80    0.60
   6 -10  -2    2.20    0.80
  -6  10  -2    2.50    0.60
   6  10   2    2.40    0.60
   6  10   2    2.60    0.70
   6 -10  -2    2.70    0.90
   6 -10  -2    1.10    0.70
  -6 -10   2    1.50    0.60
  -6 -10   2    2.20    0.60
  -6 -10   2    2.90    0.70
   6 -10  -2    1.90    0.70
  -6 -10   2    2.40    0.70
  -6  10  -2    2.10    0.70
   6 -10  -2    1.30    0.60
   6  10   2    2.40    0.60
  -7 -10  -2    2.50    0.70
   7 -10   2    1.20    0.70
  -7 -10  -2    2.70    0.60
   7 -10   2    2.50    0.80
  -7 -10  -2    2.00    0.60
   7  10  -2    2.10    0.50
  -7 -10  -2    2.20    0.60
   7 -10   2    3.40    1.30
  -7 -10  -2    2.50    0.80
  -7 -10  -2    2.30    0.50
  -7 -10  -2    2.20    0.60
   7 -10   2    2.10    0.70
  -7 -10  -2    1.80    0.60
   7  10  -2    2.00    0.50
  -7  10   2    2.00    0.70
   7 -10   2    2.40    0.80
   7 -10   2    2.60    0.70
  -7 -10  -2    2.10    0.70
   7 -10   2    2.60    0.80
  -7 -10   2    1.70    0.60
  -7 -10   2    1.80    0.60
   7 -10  -2    2.30    0.80
  -7 -10   2    1.90    0.60
   7  10   2    2.20    0.60
  -7 -10   2    2.10    0.70
  -7  10  -2    2.10    0.80
   7 -10  -2    1.40    0.60
  -7  10  -2    2.20    0.60
   7 -10  -2    1.80    0.70
  -7 -10   2    2.10    0.70
   7  10   2    2.20    0.60
  -7 -10   2    2.30    0.70
   7  10   2    1.50    0.70
  -7 -10   2    2.20    0.70
  -7 -10   2    2.10    0.60
   7 -10  -2    2.20    0.70
   7  10   2    1.60    0.80
  -7 -10   2    1.80    0.50
  -8 -10  -2   23.40    1.50
   8 -10   2   24.90    1.70
   8 -10   2   21.20    1.70
   8  10  -2   26.20    1.40
  -8 -10  -2   26.00    1.50
  -8 -10  -2   26.20    1.90
   8 -10   2   23.70    1.70
   8  10  -2   25.10    1.60
   8 -10   2   22.90    1.70
  -8 -10  -2   21.90    2.00
  -8 -10  -2   26.40    1.50
   8  10  -2   25.50    1.50
  -8 -10  -2   25.40    1.50
  -8  10   2   24.70    1.70
   8  10  -2   26.70    1.50
  -8 -10  -2   23.90    1.50
  -8 -10   2   22.50    1.50
  -8 -10   2   24.10    1.60
  -8 -10   2   24.20    1.50
  -8  10  -2   26.30    1.50
  -8 -10   2   23.90    1.60
  -8 -10   2   24.40    1.40
   8 -10  -2   23.20    1.70
   8  10   2   23.30    1.50
   8 -10  -2   21.80    1.50
   8 -10  -2   21.50    2.60
   8  10   2   25.20    1.40
  -8 -10   2   21.50    1.50
  -8 -10   2   24.10    1.40
  -8 -10   2   24.50    1.50
  -8  10  -2   24.40    1.70
   8  10   2   25.80    1.60
  -8 -10   2   23.20    1.40
   0  11   2   34.90    2.50
   0  11   2   34.60    3.20
   0  11   2   32.70    2.30
   0 -11   2   31.90    2.20
   0 -11  -2   33.10    2.90
   0 -11   2   35.50    2.80
   0 -11   2   32.00    2.40
   0 -11  -2   31.90    2.30
   0  11   2   34.80    2.60
   0 -11  -2   34.50    2.50
   0 -11  -2   35.40    2.80
   0 -11  -2   34.40    2.60
   0 -11   2   33.60    2.50
   0 -11  -2   35.50    2.60
   0 -11   2   31.50    2.40
   0 -11  -2   34.40    2.30
   0  11  -2   30.40    2.90
   0 -11  -2   33.70    2.60
   0 -11  -2   32.50    2.40
   0 -11   2   32.30    2.90
   0  11   2   32.20    3.00
  -1 -11  -2    3.20    0.90
  -1  11   2    2.60    1.20
  -1 -11  -2    3.50    0.80
  -1 -11  -2    3.30    0.90
  -1  11   2    2.80    0.90
   1 -11   2    3.20    0.80
   1 -11   2    2.80    0.90
  -1  11   2    2.40    0.80
   1 -11   2    2.50    1.00
   1  11  -2    3.30    1.10
  -1 -11  -2    2.80    1.00
   1 -11   2    2.50    1.00
   1 -11   2    2.80    0.90
  -1  11   2    3.20    0.90
  -1  11   2    3.10    1.10
  -1 -11  -2    3.10    1.10
  -1 -11  -2    2.70    0.80
  -1  11   2    3.70    1.00
   1 -11   2    3.70    1.00
   1 -11   2    3.00    1.20
   1 -11   2    2.40    0.80
  -1 -11  -2    3.10    0.80
  -1 -11  -2    3.70    1.00
   1 -11  -2    4.00    0.90
   1  11   2    3.30    1.20
  -1 -11   2    4.90    1.00
   1  11   2    4.60    1.30
   1 -11  -2    3.10    0.90
   1 -11  -2    3.10    1.00
   1 -11  -2    3.50    1.00
  -1 -11   2    4.30    1.00
   1 -11  -2    3.70    1.00
   1  11   2    3.30    0.80
   1  11   2    4.30    0.90
  -1  11  -2    3.30    1.20
   1 -11  -2    4.70    1.10
   1 -11  -2    2.90    1.10
  -1  11  -2    2.60    1.10
  -1 -11   2    4.40    1.00
   1 -11  -2    3.50    0.80
   1 -11  -2    5.10    1.10
  -1 -11   2    4.50    1.20
   1 -11  -2    3.30    1.20
  -1  11  -2    3.90    0.80
  -1 -11   2    2.80    0.70
   1 -11  -2    3.60    0.90
  -2  11   2   18.00    2.00
  -2  11   2   20.10    3.60
  -2  11   2   18.00    2.00
  -2 -11  -2   17.30    1.70
  -2 -11  -2   20.80    1.90
  -2 -11  -2   17.60    2.60
  -2  11   2   17.60    1.80
  -2  11   2   18.50    1.70
  -2 -11  -2   18.70    1.80
  -2  11   2   17.60    2.50
  -2  11   2   18.50    2.50
   2 -11   2   16.40    3.00
   2 -11   2   17.40    1.90
   2 -11   2   16.40    2.10
   2 -11   2   18.50    1.90
  -2 -11  -2   18.60    1.70
  -2 -11  -2   22.10    1.80
  -2 -11  -2   19.70    2.10
   2 -11   2   19.30    1.90
   2 -11   2   19.40    1.90
  -2 -11  -2   17.00    1.60
  -2 -11  -2   20.90    2.00
  -2 -11  -2   18.90    1.80
   2  11  -2   18.10    2.30
   2 -11   2   19.00    1.80
   2 -11   2   19.90    1.80
   2 -11   2   21.30    1.70
  -2 -11   2   25.40    2.40
   2 -11  -2   26.10    1.80
  -2 -11   2   23.90    2.00
  -2 -11   2   24.50    1.90
   2 -11  -2   26.40    2.20
  -2 -11   2   24.10    1.70
   2  11   2   21.90    2.60
   2 -11  -2   26.50    2.00
   2 -11  -2   24.60    2.00
  -2 -11   2   25.00    1.90
  -2 -11   2   26.60    2.10
  -2 -11   2   25.00    1.70
   2 -11  -2   22.80    2.00
   2 -11  -2   25.00    2.70
   2 -11  -2   26.40    2.00
   2 -11  -2   27.10    2.40
  -2  11  -2   22.50    1.70
   2  11   2   25.70    1.90
   2 -11  -2   25.00    2.10
  -3 -11  -2   14.80    1.70
   3 -11   2   15.00    1.90
  -3 -11  -2   15.90    1.80
  -3 -11  -2   16.70    1.50
   3 -11   2   14.40    2.30
  -3 -11  -2   16.30    1.60
  -3 -11  -2   15.80    1.60
  -3 -11  -2   14.90    1.60
   3 -11   2   14.00    2.00
  -3  11   2   15.70    2.20
   3 -11   2   14.50    2.10
  -3 -11  -2   13.80    1.80
   3 -11   2   13.00    2.20
   3 -11   2   17.00    1.70
  -3  11   2   15.20    1.80
   3 -11   2   15.50    1.80
  -3  11   2   15.60    3.20
  -3  11   2   16.90    1.80
   3 -11   2   14.30    1.40
  -3 -11  -2   16.90    2.00
  -3 -11  -2   17.30    2.10
  -3  11   2   15.60    2.10
  -3 -11  -2   14.80    1.70
   3 -11   2   14.50    2.20
   3 -11   2   15.60    1.70
   3  11   2   14.20    1.70
  -3  11  -2   16.20    2.20
   3  11   2   16.40    1.50
  -3 -11   2   17.80    2.00
  -3 -11   2   16.60    1.50
  -3 -11   2   16.70    1.50
   3 -11  -2   16.10    2.20
   3 -11  -2   15.50    1.60
  -3 -11   2   13.00    2.10
   3  11   2   16.80    2.10
   3 -11  -2   17.90    2.20
   3 -11  -2   13.90    1.70
   3 -11  -2   17.20    2.00
   3 -11  -2   14.70    2.20
  -3  11  -2   16.10    2.20
  -3 -11   2   15.40    1.80
   3  11   2   16.10    1.50
   3 -11  -2   16.10    1.80
   3 -11  -2   16.60    1.70
   3 -11  -2   14.90    1.70
  -3 -11   2   16.30    1.80
  -4 -11  -2  192.28    8.40
  -4 -11  -2  190.88    8.30
  -4  11   2  194.48    8.60
  -4  11   2  193.38    8.40
  -4 -11  -2  198.28    8.40
  -4  11   2  194.98    8.30
  -4 -11  -2  188.28    8.20
  -4 -11  -2  194.28    8.10
  -4  11   2  182.98    8.60
   4 -11   2  197.98    8.50
   4 -11   2  194.08    8.90
   4 -11   2  190.18    8.70
   4 -11   2  191.18    9.00
  -4 -11  -2  187.08    8.20
  -4 -11  -2  184.18    8.30
  -4 -11  -2  192.98    8.10
   4 -11   2  191.88    8.60
  -4 -11  -2  187.68    8.50
  -4  11   2  198.68    8.60
   4  11  -2  189.88    8.00
   4 -11   2  194.58    8.50
   4 -11   2  197.08    8.50
   4 -11  -2  198.78    8.70
   4  11   2  196.38    8.20
  -4 -11   2  205.28    8.60
  -4 -11   2  200.18    8.20
  -4 -11   2  204.98    8.10
  -4 -11   2  199.98    8.40
   4 -11  -2  201.88    8.90
   4 -11  -2  205.88    8.50
  -4  11  -2  184.08    8.40
  -4 -11   2  205.58    8.30
   4 -11  -2  202.38    8.50
  -4  11  -2  202.08    8.20
  -4 -11   2  202.78    8.20
   4 -11  -2  196.48    8.50
   4  11   2  198.78    8.10
   4 -11  -2  203.08    8.60
   4 -11  -2  207.98    8.60
  -5 -11  -2    5.70    0.90
  -5 -11  -2    6.60    1.40
   5 -11   2    5.90    1.10
   5  11  -2    8.10    0.90
   5 -11   2    6.00    1.10
  -5 -11  -2    5.20    0.90
   5 -11   2    6.20    1.10
  -5 -11  -2    6.80    0.90
  -5  11   2    6.60    1.00
   5 -11   2    7.60    1.20
  -5  11   2    5.00    1.00
  -5  11   2    6.70    1.10
   5 -11   2    6.60    1.00
   5 -11   2    5.00    1.10
  -5 -11  -2    5.60    0.90
   5 -11   2    6.00    1.20
  -5  11   2    5.60    1.10
  -5 -11  -2    6.00    0.80
  -5 -11  -2    6.40    0.90
   5 -11   2    6.60    1.10
  -5  11  -2    8.40    1.00
   5 -11  -2    8.70    1.20
  -5 -11   2    9.10    1.20
  -5 -11   2    8.60    0.90
  -5 -11   2    9.50    1.00
  -5 -11   2    7.20    1.00
  -5 -11   2    9.10    1.00
   5 -11  -2    8.40    1.10
   5 -11  -2    8.50    1.20
  -5 -11   2    8.90    1.10
  -5 -11   2    8.70    1.00
  -5 -11   2    8.50    1.30
   5 -11  -2    7.60    1.20
   6  11  -2  101.39    4.40
   6  11  -2   97.39    4.20
  -6 -11  -2   98.59    4.10
   6 -11   2   98.79    4.60
   6 -11   2   99.29    4.50
   6 -11   2   98.69    4.60
  -6 -11  -2   97.59    4.10
   6 -11   2   97.09    4.70
  -6 -11  -2   98.59    4.30
  -6  11   2  100.99    4.40
  -6  11   2   97.89    4.60
   6 -11   2   93.09    4.40
   6 -11   2   94.89    4.50
   6  11  -2   92.89    4.70
  -6 -11  -2   96.19    4.30
  -6 -11  -2   99.59    4.30
  -6  11   2  101.99    4.40
   6 -11   2   97.99    4.50
  -6 -11  -2   97.99    4.40
  -6 -11  -2   95.69    4.40
  -6 -11  -2   95.69    4.20
  -6  11   2  104.69    4.10
  -6  11   2  105.59    4.50
   6 -11   2   91.89    4.60
  -6 -11  -2  104.59    4.50
   6 -11  -2   97.69    4.60
  -6 -11   2   95.89    4.50
  -6  11  -2   95.19    4.50
  -6 -11   2   90.69    4.20
   6  11   2   90.59    4.30
   6 -11  -2   89.19    4.30
  -6 -11   2   92.89    4.40
   6  11   2   95.89    4.20
  -6 -11   2   97.19    4.20
  -6 -11   2   98.49    4.30
   6  11   2   96.29    4.40
  -6  11  -2   94.79    4.30
  -6  11  -2   97.29    4.30
   6 -11  -2   94.29    4.40
   6  11   2   97.39    4.20
  -6 -11   2   91.79    4.30
  -6  11  -2   87.99    4.50
   6 -11  -2   89.89    4.40
   6 -11  -2   95.49    4.40
  -6 -11   2   88.39    4.20
   7 -11   2    7.00    0.80
  -7 -11  -2    6.30    0.60
   7 -11   2    6.70    0.90
   7 -11   2    6.30    0.70
   7 -11   2    5.80    0.70
  -7 -11  -2    6.30    0.70
  -7 -11  -2    5.20    0.60
  -7 -11  -2    6.80    0.80
  -7 -11  -2    5.70    0.70
   7  11  -2    6.90    0.70
  -7 -11  -2    5.80    0.90
  -7 -11   2    6.90    0.90
  -7  11  -2    8.30    0.90
  -7 -11   2    6.80    0.70
  -7 -11   2    7.40    0.70
  -7 -11   2    7.30    0.90
   7 -11  -2    7.30    0.70
   7  11   2    8.80    0.80
   7 -11  -2    7.00    0.60
  -7 -11   2    8.10    1.10
  -7  11  -2    9.00    1.00
   7  11   2    8.60    1.00
   7  11   2    7.20    0.70
   0 -12   2    9.80    1.20
   0  12   2   10.80    1.20
   0  12   2    9.80    1.40
   0 -12  -2   10.00    1.20
   0 -12  -2   10.70    1.10
   0  12  -2   11.50    1.10
   0 -12  -2    9.40    1.30
   0 -12   2   10.10    1.10
   0 -12  -2   12.40    1.20
   0  12   2   10.20    1.20
   0 -12   2   11.10    1.20
   0 -12  -2   11.30    1.40
   0 -12   2    9.80    1.30
   0 -12   2   10.20    1.20
   0 -12  -2   12.20    1.30
   0 -12  -2   10.30    1.20
   1  12  -2   30.40    1.90
  -1  12   2   31.00    2.00
  -1  12   2   32.10    2.20
   1 -12   2   29.20    1.90
  -1 -12  -2   28.40    2.10
  -1  12   2   30.80    2.10
   1 -12   2   30.20    2.10
  -1  12   2   33.20    2.30
  -1 -12  -2   30.30    2.10
   1 -12   2   31.10    2.10
   1 -12   2   30.40    2.20
  -1 -12  -2   30.80    2.30
  -1 -12  -2   32.10    2.20
  -1  12   2   31.40    2.10
   1 -12   2   30.90    2.40
  -1 -12  -2   32.00    2.10
  -1 -12  -2   28.80    1.90
  -1 -12   2   30.80    2.10
   1 -12  -2   30.80    2.10
  -1 -12   2   30.90    1.90
   1 -12  -2   31.90    2.10
   1 -12  -2   31.50    2.00
  -1 -12   2   31.10    2.10
   1 -12  -2   29.80    2.10
   1  12   2   31.50    2.00
   1 -12  -2   31.90    2.10
   1 -12  -2   32.00    2.20
   1 -12  -2   29.80    2.20
  -1  12  -2   28.80    1.90
   1  12   2   33.70    2.10
  -1 -12   2   31.70    2.10
   1 -12  -2   30.70    2.00
   1 -12  -2   29.40    1.90
   1 -12  -2   31.50    2.50
  -2 -12  -2   26.10    1.70
  -2 -12  -2   23.70    2.00
   2 -12   2   26.10    2.10
   2 -12   2   25.10    2.20
  -2  12   2   25.50    1.90
  -2  12   2   26.90    1.80
  -2 -12  -2   25.30    1.90
  -2  12   2   27.10    2.10
   2 -12   2   25.50    1.90
  -2 -12  -2   24.90    1.80
  -2 -12  -2   23.30    1.90
  -2  12   2   25.40    2.00
   2 -12   2   24.80    1.90
   2 -12   2   25.50    2.10
  -2  12   2   25.60    1.90
   2 -12   2   24.30    1.90
  -2 -12  -2   28.20    2.00
  -2 -12  -2   27.10    1.70
   2 -12   2   26.10    2.00
   2 -12   2   25.10    1.90
   2  12   2   26.20    1.70
  -2  12  -2   24.50    1.90
   2 -12  -2   27.20    1.90
   2 -12  -2   26.60    1.80
   2  12   2   26.80    1.80
  -2 -12   2   25.60    1.70
   2 -12  -2   26.30    2.10
   2 -12  -2   24.60    1.80
  -2  12  -2   25.60    1.70
  -2 -12   2   27.70    1.80
  -2 -12   2   26.70    1.80
  -2  12  -2   24.60    1.90
  -2 -12   2   25.70    1.80
   2  12   2   24.50    2.00
   2 -12  -2   27.40    1.90
   2 -12  -2   27.00    2.00
   2 -12  -2   22.80    1.70
   2 -12  -2   27.30    2.20
  -2 -12   2   28.10    1.90
   3 -12   2    3.60    1.00
   3 -12   2    3.30    1.00
  -3 -12  -2    2.30    0.70
  -3 -12  -2    3.00    0.60
  -3 -12  -2    4.00    1.20
  -3  12   2    3.60    1.20
   3 -12   2    3.50    0.70
  -3 -12  -2    3.30    0.70
  -3 -12  -2    3.30    0.60
  -3 -12  -2    2.70    0.60
  -3 -12  -2    2.10    0.60
   3 -12   2    2.00    0.90
   3  12  -2    2.60    0.50
   3 -12   2    3.40    0.70
  -3  12   2    3.30    0.90
  -3 -12  -2    3.50    0.70
  -3  12   2    3.50    0.90
  -3  12   2    2.80    0.60
   3 -12   2    3.10    1.00
   3 -12  -2    3.60    0.90
   3 -12  -2    3.30    0.80
  -3 -12   2    2.20    0.60
   3 -12  -2    3.20    0.70
   3 -12  -2    2.40    0.80
   3  12   2    2.60    0.60
  -3 -12   2    3.00    0.70
  -3 -12   2    3.10    0.60
   3  12   2    3.20    0.60
  -3 -12   2    3.30    0.70
   3 -12  -2    2.50    0.80
   3 -12  -2    2.60    0.70
   3  12   2    2.40    0.70
  -3 -12   2    2.60    0.60
   3 -12  -2    2.50    0.80
  -3 -12   2    3.20    0.60
  -3  12  -2    2.70    0.60
  -3  12  -2    2.80    0.70
  -4  12   2   19.50    1.50
  -4 -12  -2   18.40    1.30
   4 -12   2   16.80    1.40
   4 -12   2   16.80    1.40
   4 -12   2   19.20    1.40
   4 -12   2   18.20    1.50
   4 -12   2   18.80    1.50
  -4 -12  -2   18.10    1.30
  -4 -12  -2   17.00    1.30
  -4  12   2   17.40    1.50
  -4 -12  -2   18.30    1.30
   4 -12   2   19.00    1.60
  -4  12   2   18.40    1.50
  -4 -12  -2   18.70    1.40
  -4  12   2   18.30    1.30
   4  12  -2   18.60    1.20
  -4 -12  -2   18.40    1.20
   4 -12   2   18.80    1.50
  -4 -12  -2   18.10    1.40
  -4 -12  -2   20.30    1.50
   4 -12  -2   20.60    1.50
   4 -12  -2   17.80    1.50
  -4 -12   2   20.70    1.50
   4 -12  -2   19.30    1.50
   4  12   2   21.20    1.30
  -4  12  -2   18.90    1.50
  -4 -12   2   19.50    1.40
  -4  12  -2   18.40    1.40
   4  12   2   20.40    1.30
   4 -12  -2   18.70    1.40
  -4  12  -2   20.60    1.60
  -4  12  -2   20.70    1.40
   4 -12  -2   19.10    1.40
   4 -12  -2   18.30    1.40
  -4 -12   2   18.70    1.40
  -4 -12   2   19.00    1.30
  -4 -12   2   19.10    1.20
   5 -12   2   19.50    1.40
  -5 -12  -2   19.30    1.40
  -5 -12  -2   19.40    1.20
  -5 -12  -2   19.10    1.40
   5 -12   2   21.30    1.70
   5 -12   2   23.00    1.80
  -5  12   2   21.20    1.20
  -5  12   2   22.80    1.80
   5 -12   2   17.50    1.60
   5 -12   2   17.40    1.80
  -5  12   2   17.20    1.30
  -5  12   2   19.70    1.40
   5 -12   2   19.00    1.50
   5  12  -2   20.70    1.20
   5  12  -2   19.70    1.20
  -5 -12  -2   20.60    1.40
  -5  12  -2   20.80    1.30
   5  12   2   21.30    1.70
  -5 -12   2   20.20    1.40
  -5 -12   2   18.50    1.40
   5  12   2   21.90    1.50
  -5  12  -2   19.00    1.60
  -5  12  -2   19.10    1.60
   5 -12  -2   17.10    1.80
   5 -12  -2   20.90    1.40
   0 -13  -2   18.90    2.20
   0 -13   2   22.80    1.40
   0  13   2   24.60    1.70
   0  13   2   22.50    2.20
   0 -13  -2   24.20    1.30
   0 -13   2   20.00    1.30
   0 -13  -2   20.80    1.40
   0  13  -2   23.10    1.40
   0 -13   2   20.10    1.50
  -1 -13  -2   67.29    3.30
  -1 -13  -2   74.39    3.60
   1 -13   2   71.39    3.10
   1 -13   2   66.69    3.40
  -1 -13  -2   77.49    3.20
   1 -13   2   76.19    3.40
  -1 -13  -2   64.89    3.40
  -1 -13   2   67.49    3.90
   1  13   2   77.29    3.50
   1 -13  -2   75.99    3.10
   1 -13  -2   67.49    3.30
  -1 -13   2   80.69    3.80
  -1 -13   2   73.39    3.20
   1 -13  -2   69.59    3.30
  -1 -13   2   76.39    3.30
  -1  13  -2   75.09    3.40
   2 -13   2   11.70    1.10
   2 -13   2   11.90    1.00
   2 -13   2   12.90    1.00
  -2 -13  -2   13.40    0.90
  -2 -13  -2   12.80    0.90
  -2  13   2   12.70    1.00
  -2 -13  -2   12.00    1.00
  -2  13   2   14.00    1.00
  -2 -13  -2   11.50    0.90
   2 -13  -2   12.20    1.10
   2 -13  -2   13.20    0.90
   2 -13  -2   12.80    0.90
  -2  13  -2   15.70    1.10
   2 -13  -2   14.70    1.00
   2  13   2   14.50    1.10
  -2 -13   2   15.10    0.90
  -2 -13   2   14.10    1.00
   2 -13  -2   12.60    1.00
  -2 -13   2   14.60    1.00
   0   0   3    5.20    0.90
   1   0   3 2166.48   78.59
  -1   0   3 1877.51   81.39
   2   0  -3  117.99    4.90
   2   0  -3  113.79    5.30
  -2   0   3  110.09    4.70
   2   0   3  114.89    5.00
   2   0  -3  115.39    4.90
   2   0   3  105.69    5.40
   2   0  -3  111.89    5.10
   2   0   3   95.99    4.80
  -2   0  -3  110.49    4.90
   3   0   3 2250.27   83.59
  -3   0   3 2126.79   92.59
   4   0  -3  365.56   14.60
  -4   0   3  366.86   13.90
   4   0  -3  372.56   15.20
   4   0   3  336.17   15.10
  -4   0  -3  322.67   15.00
  -4   0  -3  331.97   14.10
  -4   0  -3  333.27   14.00
   4   0   3  327.07   14.10
  -5   0   3  113.79    5.70
  -5   0  -3  113.69    5.90
   5   0  -3  119.59    5.80
   5   0  -3  117.79    6.60
   5   0  -3  118.29    7.10
   5   0   3  114.69    5.30
  -5   0   3  115.09    6.00
  -5   0  -3  116.29    5.30
   5   0   3  111.69    6.00
  -5   0  -3  113.09    6.00
   6   0   3  238.48   10.10
  -6   0   3  245.38   10.20
   6   0  -3  237.48   10.80
  -6   0  -3  241.58   11.00
  -6   0  -3  237.78   10.00
   6   0   3  238.78   11.10
  -6   0  -3  240.78   11.10
  -7   0  -3  100.89    6.40
  -7   0   3   99.69    5.30
   7   0   3  103.59    5.30
  -7   0  -3  102.89    5.00
   7   0  -3  104.99    5.90
  -7   0  -3  108.09    6.40
   7   0   3  110.89    6.40
  -8   0   3  170.48    7.90
   8   0  -3  168.28    8.60
  -8   0  -3  163.38    9.50
  -8   0  -3  167.58    9.30
  -8   0   3  165.18    7.60
  -8   0  -3  168.48    7.50
   8   0   3  159.18    7.80
  -8   0  -3  166.68    7.30
   8   0   3  162.18    7.50
   8   0   3  167.88    9.10
   9   0   3   19.90    2.40
  -9   0   3   11.00    1.70
  -9   0  -3   14.40    2.30
   9   0   3   14.00    2.30
  -9   0   3   11.60    1.60
  -9   0   3   13.10    2.90
   9   0  -3   13.10    2.30
  -9   0  -3   13.00    2.00
   9   0   3   15.60    2.60
   9   0   3   14.80    2.30
  -9   0   3   12.00    2.40
  -9   0  -3   13.30    1.60
  -9   0   3   15.20    2.30
  -9   0  -3   13.50    2.50
  -9   0  -3   15.30    1.60
  -9   0  -3   12.80    2.60
   9   0  -3   18.00    2.40
 -10   0  -3   74.09    4.10
  10   0   3   74.39    4.10
 -10   0  -3   75.99    6.80
 -10   0   3   74.99    4.40
 -10   0  -3   76.59    4.10
  10   0   3   72.59    4.30
 -10   0  -3   76.99    4.00
 -10   0   3   76.39    4.20
  10   0  -3   79.89    4.40
  10   0  -3   72.59    6.30
 -10   0   3   72.49    4.50
  10   0   3   77.19    4.20
 -10   0  -3   76.59    4.30
  10   0   3   72.99    7.00
 -10   0   3   73.59    4.30
  10   0   3   79.29    4.60
 -10   0   3   72.89    4.30
 -11   0   3    8.80    1.50
 -11   0  -3    9.30    1.00
 -11   0  -3    9.90    1.50
 -11   0   3   11.30    1.30
  11   0  -3   10.90    1.50
 -11   0  -3    6.80    1.10
 -11   0  -3    7.50    1.10
 -11   0   3    9.80    1.40
 -11   0   3    8.20    1.30
  11   0   3   10.00    1.00
 -11   0   3    9.80    1.40
  11   0   3   11.60    1.60
  11   0   3   13.30    1.60
 -11   0   3    9.00    1.30
  12   0  -3   13.80    1.40
 -12   0  -3   13.10    2.20
 -12   0   3   14.20    1.60
 -12   0  -3   14.20    1.40
  12   0   3   13.40    1.50
 -12   0   3   13.10    1.40
  12   0   3   13.20    1.50
 -12   0   3   13.10    1.40
 -12   0   3   13.40    2.40
 -12   0   3   13.80    1.40
 -12   0   3   13.50    1.30
 -13   0   3   12.90    1.00
 -13   0  -3   13.90    1.00
 -13   0   3   14.00    1.00
  13   0   3   13.40    1.10
  13   0  -3   13.80    1.00
   0  -1   3   91.39    3.90
   0   1  -3   94.69    4.10
   0   1  -3   92.49    4.00
   0  -1   3   80.69    4.00
   0  -1  -3   97.39    4.50
   0  -1  -3   91.29    3.60
   0   1  -3   83.69    3.70
   0  -1  -3  100.19    4.80
   0   1  -3   84.59    4.10
  -1   1   3 6923.11  263.17
  -2   1   3 9638.74  375.86
  -2  -1   3 9999.00  366.36
   3  -1   3  622.54   25.30
  -3  -1  -3  659.03   24.50
   4  -1   3 1242.48   49.40
  -4   1   3 1277.27   70.19
  -4  -1   3 1234.18   58.59
   5  -1   3  403.46   17.20
  -5   1   3  391.46   17.10
  -5  -1  -3  411.26   16.50
   5  -1   3  382.36   17.40
   5  -1   3  421.26   18.60
   5   1  -3  410.46   17.20
  -5  -1  -3  410.36   17.70
   5   1  -3  415.36   18.90
   5   1  -3  418.06   18.20
  -5  -1  -3  417.66   17.70
   5  -1   3  399.86   16.80
   5  -1   3  390.56   17.10
  -5   1  -3  457.45   17.50
  -5  -1   3  476.95   16.90
  -5  -1   3  468.25   16.70
   5   1   3  454.85   16.80
   5  -1  -3  475.15   17.40
  -5   1  -3  460.15   17.40
   5   1   3  433.66   17.50
   6   1  -3   29.10    3.10
  -6   1   3   23.90    2.00
   6   1  -3   26.80    2.50
   6  -1   3   25.60    2.00
  -6  -1  -3   24.20    2.70
   6   1  -3   27.40    3.50
  -6  -1  -3   27.20    2.70
  -6   1   3   26.90    2.50
   6  -1   3   26.90    2.60
  -6  -1  -3   24.10    1.80
   6  -1  -3   29.20    2.50
  -6   1  -3   28.40    2.50
  -6   1  -3   27.60    2.60
   6   1   3   26.80    2.00
  -6  -1   3   25.00    2.60
  -6  -1   3   26.30    2.00
  -7  -1  -3  512.45   22.50
  -7  -1  -3  525.75   20.30
  -7   1   3  519.45   20.60
   7  -1   3  515.45   20.70
   7   1  -3  524.65   21.60
  -7  -1  -3  507.35   20.30
   7  -1   3  514.45   22.00
  -7  -1  -3  515.35   22.20
  -7   1  -3  533.45   22.20
  -7   1  -3  527.95   21.90
  -7   1  -3  521.35   20.30
   7   1   3  525.15   20.70
  -7  -1   3  525.65   20.70
   7  -1  -3  512.45   21.30
  -7  -1   3  513.35   20.70
   7   1   3  536.35   22.10
   8   1  -3  131.19    7.60
  -8   1   3  142.79    6.90
   8  -1   3  143.99    7.10
  -8  -1  -3  136.79    8.50
   8  -1   3  133.69    6.70
   8   1  -3  132.89    6.40
  -8  -1  -3  134.39    6.50
  -8  -1  -3  136.69    6.50
  -8  -1  -3  136.99    6.60
   8  -1   3  141.29    8.40
  -8   1   3  132.99    6.70
  -8  -1  -3  123.19    8.40
   8  -1   3  136.49    6.70
  -8   1  -3  150.18    8.60
  -8  -1   3  162.68    7.30
   8   1   3  157.88    8.40
   8  -1  -3  159.18    7.90
  -8   1  -3  151.18    8.30
  -8   1  -3  148.89    6.50
   8   1   3  155.48    7.00
  -8   1  -3  155.58    6.70
  -8  -1   3  153.78    7.00
   8   1   3  155.58    6.70
  -9   1   3  232.98   10.50
   9  -1   3  233.38   10.30
  -9   1   3  224.08   10.40
  -9   1   3  239.38   10.40
   9  -1   3  223.58   12.10
  -9  -1  -3  224.48   10.40
   9  -1   3  230.08   10.70
  -9   1   3  234.58   10.30
  -9  -1  -3  232.18   10.20
  -9  -1  -3  220.58   10.00
   9   1  -3  229.38   10.00
   9  -1   3  228.68   10.30
  -9  -1  -3  224.08   12.40
  -9  -1  -3  222.58   10.40
  -9  -1  -3  228.38   10.00
   9   1  -3  233.98   11.40
   9  -1   3  231.58   10.70
  -9  -1   3  240.98   10.70
  -9   1  -3  230.98   10.20
  -9   1  -3  257.77   10.30
  -9  -1   3  238.18   10.10
   9   1   3  252.27   10.20
  -9   1  -3  240.98   10.00
  -9  -1   3  244.48   10.90
   9  -1  -3  230.28   10.50
   9  -1  -3  238.08   11.40
   9  -1  -3  217.38   10.70
  -9   1  -3  230.08   10.10
  -9   1  -3  242.68    9.90
   9   1   3  239.98   10.50
  -9   1  -3  234.88   12.20
  -9  -1   3  247.38   10.50
  -9  -1   3  250.17   10.90
   9   1   3  247.48   12.30
 -10  -1  -3   81.59    4.40
  10  -1   3   79.19    4.60
 -10  -1  -3   82.69    4.50
 -10  -1  -3   81.39    4.70
  10   1  -3   80.09    4.20
  10  -1   3   73.99    7.10
 -10  -1  -3   68.89    8.00
 -10   1   3   84.39    4.70
  10  -1   3   78.89    4.70
 -10  -1  -3   78.79    4.30
 -10   1   3   83.09    4.80
 -10   1   3   79.19    4.40
  10   1  -3   69.49    6.30
  10  -1   3   83.59    4.60
 -10   1   3   77.69    4.70
  10   1  -3   74.19    4.40
 -10   1   3   79.09    4.70
  10  -1   3   79.79    4.40
 -10  -1  -3   76.19    4.40
 -10   1   3   77.39    4.40
  10   1   3   88.39    4.60
 -10  -1   3   84.79    4.70
 -10   1  -3   88.19    4.40
 -10   1  -3   84.19    4.00
  10  -1  -3   88.59    6.70
 -10  -1   3   88.09    4.70
 -10   1  -3   84.19    4.50
  10  -1  -3   80.69    4.60
 -10  -1   3   87.09    4.90
 -10  -1   3   83.19    4.30
 -10   1  -3   83.69    4.40
 -10   1  -3   83.09    4.20
  10   1   3   81.99    4.60
 -10   1  -3   76.39    7.60
  10   1   3   81.59    4.00
 -10  -1   3   85.69    4.70
 -11   1   3   36.90    2.70
  11   1  -3   41.00    2.70
 -11   1   3   36.50    2.60
 -11   1   3   37.40    2.70
 -11   1   3   40.00    2.70
 -11  -1  -3   39.50    2.60
 -11  -1  -3   39.10    2.60
  11  -1   3   38.40    2.40
 -11   1   3   36.20    2.60
 -11  -1  -3   37.10    2.40
  11  -1   3   40.20    2.80
 -11  -1  -3   37.80    2.70
  11  -1   3   40.10    2.70
  11  -1   3   38.80    2.80
 -11   1   3   36.70    2.90
  11   1   3   43.50    2.80
 -11   1  -3   42.10    2.80
 -11  -1   3   43.60    2.90
 -11   1  -3   43.80    2.60
 -11   1  -3   40.10    2.60
 -11  -1   3   44.10    3.10
 -11   1  -3   43.50    2.70
 -11  -1   3   45.70    2.70
  11   1   3   43.10    2.90
 -11  -1   3   43.70    2.80
 -11  -1   3   44.30    2.80
  11  -1  -3   43.20    2.80
 -12   1   3   66.19    3.50
 -12   1   3   64.59    3.80
  12   1  -3   69.29    3.60
 -12  -1  -3   66.99    3.70
 -12   1   3   69.79    3.40
 -12   1   3   67.29    4.00
  12  -1   3   68.69    3.70
 -12  -1  -3   69.59    3.50
  12  -1   3   63.59    3.70
 -12   1   3   67.69    3.60
 -12   1   3   64.49    3.70
 -12  -1  -3   68.49    3.60
 -12  -1   3   73.29    3.70
  12   1   3   70.19    3.60
 -12   1  -3   74.09    3.60
  12  -1  -3   73.79    3.60
 -12  -1   3   65.79    3.70
 -12   1  -3   70.59    3.50
 -12   1  -3   69.49    4.30
 -12   1  -3   72.09    3.90
 -12  -1   3   69.99    3.70
 -12  -1   3   68.69    3.50
  12   1   3   74.29    3.80
 -12  -1   3   73.49    3.70
 -12  -1   3   68.89    4.40
  13  -1   3    6.90    0.80
  13   1  -3    6.90    0.70
 -13   1   3    8.10    0.80
 -13  -1  -3    8.00    0.80
 -13  -1   3    6.80    0.60
 -13   1  -3    6.80    0.70
  13  -1  -3    6.40    0.70
  13   1   3    6.40    0.80
 -13  -1   3    6.70    0.80
   1  -2   3 2484.85   92.19
  -1  -2  -3 2496.55  102.79
  -2  -2  -3 2634.24  113.59
   2  -2   3 2702.03  101.09
  -2  -2   3 2790.62  104.49
  -3   2   3   92.79    4.20
   3  -2   3   88.99    5.00
  -3  -2  -3   95.29    4.80
  -3   2   3   94.39    4.30
   3   2  -3  100.89    4.50
   3  -2   3   94.19    4.70
   3  -2   3   93.19    4.60
  -3  -2  -3   96.29    4.80
   3  -2   3   94.59    5.00
   3  -2  -3   87.09    4.30
  -3  -2   3   97.19    4.60
  -3   2  -3  102.09    4.50
  -3   2  -3  101.79    4.50
  -3  -2   3   93.39    4.30
   3   2   3   88.79    8.60
   3  -2  -3   93.69    4.40
  -3  -2   3   93.59    4.60
   3   2   3   87.69    7.60
   3   2   3   86.39    4.40
   3  -2  -3   89.39    4.60
   4  -2   3  335.97   13.80
   4   2  -3  370.36   15.20
   4  -2   3  350.46   15.10
   4  -2   3  354.76   14.50
   4  -2   3  352.66   14.70
  -4   2   3  363.06   13.90
  -4  -2  -3  377.86   14.70
  -4  -2  -3  342.47   13.60
   4  -2   3  370.56   15.00
   4   2  -3  363.06   14.10
   4   2  -3  361.36   14.70
  -4   2   3  350.76   14.50
  -4  -2  -3  381.66   14.80
   4  -2  -3  318.47   14.30
  -4   2  -3  325.87   14.00
  -4   2  -3  329.67   14.00
   4   2   3  300.97   13.70
  -4  -2   3  333.07   13.70
  -4  -2   3  341.07   14.40
  -4  -2   3  323.47   13.80
  -4  -2   3  342.77   14.40
   5  -2   3  687.23   26.80
   5  -2   3  640.14   26.30
  -5  -2  -3  695.83   27.60
  -5  -2  -3  655.63   26.10
   5  -2   3  664.53   27.30
   5  -2   3  631.54   27.90
   5   2  -3  693.23   27.90
  -5   2   3  677.73   26.80
   5  -2   3  649.43   27.20
  -5  -2  -3  677.83   27.40
   5   2  -3  697.23   28.70
   5  -2   3  629.74   26.20
   5  -2   3  664.53   26.50
   5   2   3  693.73   26.30
  -5  -2   3  719.93   26.40
   5   2   3  635.14   26.80
   5  -2  -3  712.63   26.90
  -5  -2   3  749.42   27.40
  -5   2  -3  723.23   27.40
  -5   2  -3  695.03   26.40
  -5  -2   3  725.93   26.30
  -5  -2   3  751.52   27.50
   6  -2   3  452.45   20.50
  -6   2   3  468.55   18.20
   6  -2   3  467.85   18.50
  -6  -2  -3  450.95   19.80
   6   2  -3  487.65   21.60
   6  -2   3  455.45   19.50
   6  -2   3  457.55   18.60
  -6  -2  -3  453.85   18.00
   6  -2   3  447.66   18.10
  -6   2   3  456.65   18.80
   6   2  -3  491.55   20.60
   6   2  -3  454.95   19.00
  -6  -2  -3  446.66   19.60
   6   2   3  463.45   18.30
  -6   2  -3  448.66   17.90
  -6  -2   3  457.15   18.40
  -6   2  -3  447.66   18.50
   6   2   3  479.55   19.40
  -6  -2   3  465.05   18.30
   6  -2  -3  457.75   18.80
  -6   2  -3  464.95   19.20
  -6   2  -3  455.65   18.90
  -6  -2   3  451.15   18.10
  -7  -2  -3  501.35   20.60
   7   2  -3  507.55   20.00
  -7   2   3  531.75   20.60
   7   2  -3  532.25   21.60
   7  -2   3  510.55   20.90
  -7  -2  -3  505.05   22.70
   7   2  -3  544.65   24.00
  -7  -2  -3  535.95   20.20
   7  -2   3  496.35   20.60
   7  -2   3  535.55   22.20
  -7   2   3  545.55   21.50
  -7  -2  -3  519.25   22.50
   7   2  -3  539.15   25.30
  -7  -2  -3  532.05   20.40
   7  -2   3  537.95   20.90
   7   2   3  525.65   20.60
   7   2   3  526.05   22.00
  -7  -2   3  525.75   20.80
  -7  -2   3  495.45   20.90
  -7  -2   3  515.45   20.50
  -7  -2   3  480.65   20.40
  -7   2  -3  521.55   20.20
  -7  -2   3  533.25   20.70
  -7   2  -3  459.75   20.50
   7  -2  -3  522.05   21.30
  -7   2  -3  506.15   22.00
   7   2   3  492.95   20.40
  -7   2  -3  517.25   21.60
   8   2  -3   85.39    4.10
  -8  -2  -3   82.59    6.10
  -8  -2  -3   88.89    4.40
   8  -2   3   86.99    4.40
   8  -2   3   86.79    4.80
   8   2  -3   84.69    5.30
  -8   2   3   84.79    4.40
  -8  -2  -3   82.69    4.40
  -8   2   3   89.39    4.60
  -8  -2  -3   79.09    6.20
  -8  -2  -3   87.49    4.30
   8  -2   3   90.49    6.00
   8  -2   3   86.39    4.60
  -8  -2  -3   82.59    4.20
  -8   2  -3   71.69    5.40
  -8   2  -3   74.79    4.20
  -8  -2   3   79.69    4.50
  -8  -2   3   68.29    4.20
   8   2   3   74.89    4.20
  -8   2  -3   73.59    5.70
   8   2   3   73.79    4.40
  -8   2  -3   73.79    4.00
   8  -2  -3   75.09    5.10
  -8  -2   3   81.79    4.70
   8   2   3   74.19    5.50
  -8  -2   3   72.99    4.50
  -9  -2  -3  361.96   17.80
   9  -2   3  382.76   15.50
   9  -2   3  382.86   17.50
  -9  -2  -3  378.96   15.00
  -9   2   3  360.06   15.30
  -9   2   3  376.86   15.40
  -9  -2  -3  381.56   15.40
  -9   2   3  368.26   15.10
  -9   2   3  362.06   16.10
   9  -2   3  370.06   15.20
   9   2  -3  370.16   14.70
   9  -2   3  382.66   15.40
  -9   2   3  359.26   15.30
   9   2  -3  386.76   16.60
   9   2  -3  365.96   14.90
  -9  -2  -3  361.76   14.90
  -9  -2  -3  365.16   14.90
   9  -2   3  329.17   16.00
   9  -2   3  360.96   15.70
  -9  -2  -3  374.36   15.40
  -9  -2  -3  367.96   15.10
  -9   2  -3  365.26   14.80
   9   2   3  380.86   15.10
  -9   2  -3  361.66   14.90
   9   2   3  347.27   15.40
  -9  -2   3  378.66   15.10
  -9  -2   3  349.17   16.20
   9   2   3  386.56   15.50
   9  -2  -3  364.56   16.30
  -9   2  -3  348.77   15.10
  -9  -2   3  374.86   15.70
  -9   2  -3  369.46   15.00
  -9   2  -3  339.07   15.30
  -9   2  -3  364.76   17.10
   9  -2  -3  362.76   15.50
   9   2   3  375.36   17.30
  -9  -2   3  370.46   15.50
  -9  -2   3  382.46   15.40
   9  -2  -3  357.86   15.20
   9   2   3  378.46   14.80
 -10  -2  -3   13.60    1.50
  10  -2   3   14.90    1.90
 -10   2   3   14.10    1.80
 -10  -2  -3   13.60    1.80
  10   2  -3   12.00    1.90
 -10  -2  -3   10.80    2.50
 -10  -2  -3   14.20    1.60
  10   2  -3   14.60    1.80
 -10  -2  -3   13.90    2.20
 -10   2   3   12.50    2.10
 -10   2   3   14.00    2.40
 -10  -2  -3   11.60    1.80
 -10   2   3   13.30    1.70
 -10   2   3   11.90    2.10
  10  -2   3   12.90    1.90
  10  -2   3   12.80    2.30
 -10  -2  -3   12.80    1.70
  10  -2   3   11.30    2.10
 -10  -2   3   20.70    3.10
 -10  -2   3   19.40    2.10
 -10   2  -3   16.10    1.70
  10   2   3   18.80    3.20
 -10  -2   3   15.70    2.40
 -10   2  -3   19.10    2.10
 -10   2  -3   17.80    2.30
  10  -2  -3   21.90    2.40
  10   2   3   19.90    2.50
 -10  -2   3   15.00    2.00
 -10   2  -3   17.80    2.80
  10  -2  -3   17.00    1.60
 -10   2  -3   19.30    1.80
  11  -2   3   38.00    2.80
 -11   2   3   37.20    2.70
 -11  -2  -3   32.90    2.70
 -11   2   3   34.70    3.50
 -11   2   3   33.00    3.80
 -11  -2  -3   36.40    2.50
 -11   2   3   34.00    2.40
 -11  -2  -3   36.30    3.00
 -11  -2  -3   34.60    2.60
  11  -2   3   37.00    2.50
 -11   2   3   33.60    2.50
  11  -2   3   37.30    2.60
  11   2  -3   36.60    2.50
 -11  -2  -3   37.60    2.40
  11  -2   3   35.30    2.80
  11  -2  -3   40.60    2.90
 -11  -2   3   39.10    2.50
 -11   2  -3   37.30    2.60
 -11  -2   3   44.80    2.80
  11   2   3   42.30    2.60
 -11  -2   3   39.30    2.70
 -11  -2   3   42.40    3.70
 -11   2  -3   40.10    2.50
 -11   2  -3   41.80    2.70
  11   2   3   37.30    2.60
  12  -2   3    3.70    0.90
 -12   2   3    3.30    0.80
 -12   2   3    2.50    0.70
 -12  -2  -3    3.30    0.80
  12   2  -3    4.80    1.10
 -12  -2  -3    3.00    0.70
 -12  -2  -3    2.80    0.70
  12   2   3    3.10    0.80
 -12  -2   3    3.70    0.90
 -12  -2   3    3.20    0.80
 -12   2  -3    2.60    0.60
 -12  -2   3    1.50    0.60
  12  -2  -3    3.00    0.80
 -12   2  -3    2.90    0.80
 -12   2  -3    1.90    0.80
 -13  -2  -3    9.10    0.80
 -13   2   3    8.20    0.80
 -13  -2   3    9.10    0.80
 -13   2  -3    9.60    0.80
 -13  -2   3    9.40    0.90
 -13  -2   3   11.10    0.80
   0  -3  -3 1029.00   53.99
   1  -3   3 1356.06   49.00
  -1  -3  -3 1315.87   61.79
   1  -3  -3 1250.37   64.19
   3   3  -3  281.27   11.40
   3  -3   3  276.27   11.90
  -3  -3  -3  274.37   12.10
   3  -3   3  260.27   11.40
   3   3  -3  269.17   11.60
  -3  -3  -3  263.97   11.70
   3  -3   3  263.67   11.60
   3  -3   3  267.27   12.10
  -3   3   3  276.67   11.30
   3  -3   3  286.27   11.80
   3   3  -3  271.47   12.00
   3  -3  -3  276.87   11.80
  -3  -3   3  280.67   11.30
   3   3   3  300.37   13.60
  -3   3  -3  294.87   11.50
   3  -3  -3  261.77   11.60
  -3   3  -3  286.77   12.40
   3  -3  -3  289.87   11.40
   3   3   3  298.77   11.30
   3   3   3  297.57   13.00
   4  -3  -3 1072.59   40.70
   5  -3   3  369.06   15.50
   5  -3   3  364.26   15.90
   5  -3   3  344.87   14.80
   5  -3   3  363.86   16.20
   5   3  -3  369.46   16.40
   5  -3   3  376.76   16.80
   5   3  -3  374.46   17.10
  -5  -3  -3  360.96   14.70
  -5  -3  -3  372.16   15.20
  -5  -3  -3  384.46   18.60
  -5  -3  -3  384.36   19.20
   5  -3   3  339.37   14.70
   5   3  -3  361.96   15.40
   5  -3   3  350.36   16.70
  -5   3  -3  389.96   15.50
  -5  -3   3  376.56   15.10
  -5  -3   3  407.26   15.70
  -5   3  -3  397.96   16.40
  -5  -3   3  386.66   14.80
  -6   3   3  359.46   14.70
   6   3  -3  349.27   14.80
   6   3  -3  363.36   16.20
   6  -3   3  335.07   14.20
  -6  -3  -3  343.17   15.70
   6  -3   3  346.47   13.80
   6  -3   3  330.67   15.10
  -6  -3  -3  338.87   13.80
   6  -3   3  350.26   16.50
  -6  -3  -3  340.67   15.80
   6   3  -3  357.76   17.00
   6  -3   3  345.07   14.40
  -6  -3   3  335.57   14.00
  -6   3  -3  328.17   13.50
  -6  -3   3  330.57   13.60
  -6   3  -3  328.97   14.60
  -6  -3   3  334.47   14.10
  -6  -3   3  335.67   13.90
  -6   3  -3  331.17   14.70
  -6   3  -3  337.77   14.30
  -6  -3   3  339.07   15.50
   6   3   3  334.27   14.00
   7  -3   3  658.33   26.40
  -7   3   3  660.13   26.80
   7   3  -3  692.53   30.30
  -7  -3  -3  647.54   25.80
  -7  -3  -3  641.94   25.70
   7   3  -3  696.93   29.20
   7  -3   3  647.24   26.20
   7   3  -3  638.84   25.40
   7   3  -3  655.33   27.00
  -7  -3  -3  623.34   28.30
  -7  -3  -3  620.44   28.10
   7  -3   3  590.94   35.00
   7  -3   3  625.54   27.60
   7  -3   3  658.23   27.70
   7   3   3  650.33   26.00
  -7  -3   3  700.33   26.30
  -7  -3   3  665.73   25.90
  -7  -3   3  671.93   26.00
  -7   3  -3  709.83   26.50
  -7  -3   3  672.33   25.70
   7   3   3  655.43   25.70
  -7   3  -3  716.63   25.70
  -7   3  -3  731.03   26.80
  -7  -3   3  703.33   26.30
  -7  -3   3  676.73   26.00
  -7   3  -3  643.14   27.00
  -7   3  -3  678.43   27.10
  -7   3  -3  679.03   27.30
  -8  -3  -3   55.19    3.30
  -8  -3  -3   55.09    3.50
   8   3  -3   58.99    4.30
   8  -3   3   52.09    3.80
  -8  -3  -3   55.49    5.10
   8  -3   3   54.89    3.60
  -8  -3  -3   43.40    7.10
   8  -3   3   56.19    3.40
   8  -3   3   59.69    4.90
   8   3  -3   57.29    3.20
   8  -3   3   46.90    4.90
  -8   3   3   63.19    4.50
   8   3   3   56.69    3.30
  -8  -3   3   53.19    3.50
  -8   3  -3   56.59    3.20
  -8   3  -3   58.79    4.50
   8   3   3   60.59    3.70
  -8  -3   3   54.89    3.40
  -8  -3   3   56.59    3.60
  -8  -3   3   52.89    3.80
  -8  -3   3   57.89    3.80
  -8   3  -3   59.49    3.40
  -9  -3  -3  563.84   26.40
   9  -3   3  623.24   24.00
  -9   3   3  615.24   23.90
  -9  -3  -3  598.14   23.70
  -9   3   3  600.64   23.70
   9  -3   3  611.14   24.30
   9   3  -3  603.24   23.30
  -9  -3  -3  628.14   23.50
  -9  -3  -3  617.74   23.60
  -9   3   3  611.04   24.10
  -9  -3  -3  623.14   23.50
   9  -3   3  629.14   26.10
  -9  -3  -3  620.94   23.50
  -9  -3  -3  626.34   23.70
   9   3  -3  620.94   23.20
   9  -3   3  606.04   23.70
   9   3  -3  615.14   25.00
  -9   3   3  608.54   23.90
   9  -3   3  611.64   23.60
  -9  -3   3  604.34   23.90
  -9   3  -3  584.54   23.20
  -9  -3   3  566.34   23.70
   9   3   3  586.24   23.70
   9   3   3  572.34   23.30
  -9   3  -3  592.44   23.50
  -9  -3   3  572.24   24.00
  -9   3  -3  578.44   25.50
  -9  -3   3  575.34   23.20
  -9   3  -3  590.64   23.40
   9   3   3  601.24   23.40
  -9  -3   3  580.54   24.10
  -9  -3   3  591.24   23.80
  -9  -3   3  600.04   23.30
   9  -3  -3  601.54   24.00
   9  -3  -3  588.34   24.50
  -9  -3   3  577.14   23.80
   9  -3  -3  561.94   23.70
  10   3  -3   37.90    2.40
 -10   3   3   42.10    2.90
 -10  -3  -3   42.30    2.70
 -10  -3  -3   40.60    3.30
  10  -3   3   42.00    2.70
  10  -3   3   39.90    2.90
 -10   3   3   40.60    2.80
  10  -3   3   42.60    3.20
 -10   3   3   41.60    3.00
 -10  -3  -3   41.10    2.70
 -10  -3  -3   39.80    2.60
 -10  -3  -3   44.10    2.90
  10  -3   3   39.30    2.80
 -10   3   3   37.80    2.70
 -10  -3   3   33.50    2.70
 -10  -3   3   34.90    2.70
 -10   3  -3   34.40    2.40
  10  -3  -3   36.10    3.00
 -10  -3   3   34.50    2.40
 -10   3  -3   31.90    2.50
  10  -3  -3   33.90    2.40
 -10  -3   3   31.60    3.90
  10   3   3   36.20    2.50
 -10   3  -3   38.10    2.60
 -10  -3   3   31.30    2.80
  10  -3  -3   38.90    2.80
  10   3   3   36.50    2.70
 -10  -3   3   35.50    2.70
  11   3  -3   38.80    2.30
  11  -3   3   40.80    2.60
 -11  -3  -3   41.00    2.70
 -11  -3  -3   39.30    2.50
  11  -3   3   39.80    2.80
  11  -3   3   38.70    2.60
 -11  -3  -3   40.00    2.50
 -11  -3  -3   40.60    2.50
  11  -3   3   39.90    2.90
  11   3  -3   40.50    2.50
 -11   3   3   40.60    2.20
 -11   3   3   39.90    2.70
  11  -3  -3   39.70    2.70
 -11  -3   3   39.10    2.70
 -11  -3   3   38.30    2.40
 -11  -3   3   41.60    2.70
 -11  -3   3   37.90    2.90
  11   3   3   38.80    2.50
  11   3   3   38.80    2.60
 -11   3  -3   39.90    2.50
 -11  -3   3   39.90    2.70
 -11   3  -3   40.70    2.70
 -11   3  -3   38.80    2.50
  12  -3   3    0.90    0.60
 -12  -3  -3    0.50    0.40
  12   3  -3    0.60    0.40
  12  -3   3    0.70    0.30
 -12  -3  -3    0.20    0.40
 -12   3   3    0.30    0.50
  12  -3   3    0.70    0.60
 -12   3  -3    0.10    0.40
 -12   3  -3    0.00    0.40
  12  -3  -3    0.50    0.50
 -12  -3   3    0.40    0.50
  12   3   3    0.60    0.50
  12   3   3    0.70    0.50
 -12  -3   3    0.10    0.40
 -12  -3   3   -0.20    0.40
 -12  -3   3    0.30    0.50
   0  -4  -3 2876.51  123.09
   1  -4   3  423.76   16.80
   2  -4   3 1708.43   64.89
   3  -4  -3 1047.10   40.00
   3   4   3 1070.99   39.60
  -3  -4   3  986.40   39.50
   3  -4  -3 1096.89   43.00
  -4  -4  -3  429.26   17.30
   4  -4   3  450.45   17.80
   4   4  -3  466.35   17.90
   4  -4   3  416.96   17.40
  -4  -4  -3  432.56   17.30
  -4  -4  -3  473.45   18.90
   4   4  -3  410.96   18.10
  -4   4   3  474.15   17.80
   4  -4   3  461.35   18.10
   4  -4   3  454.85   18.90
   4  -4   3  444.96   17.70
   4  -4   3  440.46   18.90
   4  -4   3  438.56   17.50
  -4   4   3  460.25   18.10
   4   4  -3  409.56   18.60
   4  -4   3  453.35   18.20
  -4  -4  -3  479.35   19.10
   4  -4  -3  421.26   18.30
  -4  -4   3  445.36   17.40
  -4   4  -3  434.96   17.80
  -4   4  -3  440.96   17.80
  -4  -4   3  434.46   17.10
  -4  -4   3  450.65   18.70
  -4   4  -3  448.06   18.00
   4  -4  -3  419.76   17.70
   4  -4  -3  425.36   17.70
   4   4   3  457.45   17.60
   4  -4  -3  396.56   17.80
  -4  -4   3  449.26   18.60
  -4  -4   3  416.76   17.40
   5   4  -3   35.80    2.90
   5  -4   3   36.10    2.70
   5  -4   3   33.60    2.70
  -5   4   3   35.30    2.90
   5  -4   3   36.40    2.90
   5  -4   3   34.40    2.50
  -5  -4  -3   38.10    2.40
   5  -4   3   34.80    2.50
  -5  -4  -3   35.50    3.50
   5   4  -3   32.90    3.10
  -5  -4  -3   33.80    2.40
   5   4  -3   32.00    3.40
  -5  -4  -3   35.20    3.30
   5  -4   3   38.30    3.30
   5  -4  -3   36.30    3.10
  -5  -4   3   41.40    2.60
  -5  -4   3   37.30    3.30
  -5   4  -3   37.60    2.80
  -5   4  -3   39.10    3.00
  -5   4  -3   39.70    2.80
  -5  -4   3   42.40    2.70
   5   4   3   38.30    2.60
   5  -4  -3   34.60    2.60
  -5  -4   3   40.60    3.50
   6  -4   3  328.37   14.90
   6  -4   3  333.67   14.60
   6  -4   3  341.27   14.80
   6   4  -3  352.36   15.10
   6  -4   3  337.27   15.80
   6  -4   3  323.57   16.60
   6  -4   3  318.27   14.10
  -6  -4  -3  328.87   14.00
  -6  -4  -3  336.77   14.00
   6   4  -3  361.66   16.60
  -6  -4  -3  330.07   16.20
   6  -4   3  324.27   14.20
   6   4  -3  353.56   17.30
  -6   4   3  343.27   15.00
  -6  -4  -3  323.07   16.00
  -6   4  -3  371.46   14.90
  -6  -4   3  356.16   15.90
  -6   4  -3  356.26   14.70
  -6  -4   3  360.86   14.40
  -6   4  -3  355.86   15.00
   6   4   3  356.46   14.40
  -6  -4   3  366.56   13.90
  -6   4  -3  348.07   15.10
  -6  -4   3  353.26   14.20
  -7   4   3   21.60    2.40
   7   4  -3   22.40    1.60
  -7  -4  -3   21.10    2.00
   7  -4   3   22.60    2.10
   7  -4   3   20.90    2.20
  -7  -4  -3   23.80    3.30
  -7  -4  -3   20.90    3.00
   7  -4   3   23.50    5.40
   7   4  -3   21.70    2.40
   7   4  -3   23.10    3.30
  -7  -4  -3   23.00    1.80
   7   4  -3   21.70    3.60
   7  -4   3   22.80    2.40
  -7   4  -3   15.60    1.40
  -7  -4   3   15.30    1.80
  -7   4  -3   16.00    2.30
  -7   4  -3   15.40    2.10
  -7   4  -3   17.50    2.40
  -7  -4   3   17.40    1.70
  -7  -4   3   16.40    2.00
   7   4   3   15.70    1.70
  -7  -4   3   17.40    1.70
   7   4   3   16.50    1.90
   8   4  -3  291.57   11.50
   8   4  -3  314.77   14.30
  -8  -4  -3  269.07   16.40
  -8  -4  -3  320.57   12.20
   8  -4   3  295.67   12.60
  -8  -4  -3  306.87   12.30
  -8   4   3  280.27   12.90
  -8   4   3  308.27   13.20
   8  -4   3  297.17   12.30
   8  -4   3  297.27   12.20
  -8  -4  -3  299.17   12.00
   8  -4   3  290.47   13.50
  -8  -4  -3  292.37   14.80
  -8   4   3  297.87   12.00
  -8   4   3  302.87   13.10
  -8  -4  -3  300.97   12.60
   8  -4   3  300.57   12.40
  -8  -4   3  259.77   11.30
  -8  -4   3  275.77   11.60
  -8  -4   3  276.97   11.90
   8  -4  -3  259.57   13.20
  -8  -4   3  257.77   12.80
  -8   4  -3  251.17   14.60
  -8  -4   3  271.97   11.80
   8   4   3  268.17   11.80
  -8  -4   3  276.57   12.50
  -8   4  -3  275.47   11.90
  -8  -4   3  257.97   12.40
  -8  -4   3  297.67   14.00
   8  -4  -3  258.67   12.80
  -8  -4   3  279.07   11.90
   8  -4  -3  264.57   13.00
   8   4   3  272.87   11.60
   8   4   3  263.87   11.60
   8   4   3  254.07   12.50
  -8  -4   3  263.17   13.00
  -8   4  -3  255.07   11.70
  -8   4  -3  271.27   13.10
   9   4  -3   25.50    1.90
  -9  -4  -3   22.10    3.70
  -9  -4  -3   27.30    2.30
   9  -4   3   23.40    2.50
   9   4  -3   21.40    1.90
   9  -4   3   24.50    2.30
  -9   4   3   24.20    2.90
  -9   4   3   26.00    2.50
   9  -4   3   23.80    2.40
  -9  -4  -3   26.80    2.10
  -9  -4  -3   23.90    2.00
  -9   4   3   22.40    2.20
  -9  -4  -3   25.30    2.10
  -9   4   3   23.90    2.00
   9  -4   3   24.80    2.30
   9  -4   3   27.90    2.20
  -9  -4  -3   25.90    2.40
  -9  -4   3   25.70    2.40
   9   4   3   25.30    2.00
   9  -4  -3   28.20    2.80
   9   4   3   28.10    2.10
  -9  -4   3   25.50    1.90
  -9   4  -3   27.40    3.70
   9   4   3   27.80    2.30
  -9  -4   3   26.10    2.40
   9  -4  -3   26.90    2.40
  -9  -4   3   25.80    2.00
   9  -4  -3   25.40    2.40
  -9   4  -3   25.90    2.10
  -9  -4   3   24.30    2.00
  -9   4  -3   27.20    1.90
  -9  -4   3   27.40    2.60
  -9  -4   3   25.50    2.50
  -9  -4   3   30.30    2.50
  -9  -4   3   24.80    2.20
 -10  -4  -3   28.50    2.30
 -10   4   3   29.00    2.50
 -10   4   3   29.50    1.90
 -10  -4  -3   29.10    2.20
  10  -4   3   31.10    2.50
  10  -4   3   31.60    2.60
 -10  -4  -3   27.10    2.20
  10  -4   3   31.00    2.20
  10   4  -3   29.30    2.00
 -10  -4  -3   31.80    2.30
  10  -4   3   33.40    2.70
 -10  -4  -3   28.90    2.40
 -10   4   3   30.30    2.40
  10   4  -3   29.90    2.00
 -10  -4   3   27.90    2.40
 -10  -4   3   32.50    2.50
  10  -4  -3   30.40    2.70
 -10  -4   3   29.30    2.10
  10  -4  -3   29.90    2.20
 -10  -4   3   30.70    2.70
 -10  -4   3   31.30    2.50
 -10   4  -3   29.70    2.20
 -10   4  -3   30.20    2.40
  10   4   3   27.80    2.20
 -10  -4   3   30.70    3.20
  10   4   3   30.40    2.30
  10  -4  -3   29.60    2.50
 -11   4   3   83.59    4.40
  11  -4   3   84.69    4.20
  11  -4   3   80.79    4.50
 -11  -4  -3   82.09    4.20
  11  -4   3   81.19    4.20
  11  -4   3   85.19    4.50
  11   4  -3   81.39    3.80
 -11  -4  -3   80.29    4.10
 -11  -4  -3   81.99    4.10
  11   4  -3   84.09    4.10
 -11   4   3   81.49    4.20
 -11  -4  -3   82.79    4.10
 -11  -4   3   75.29    4.40
  11   4   3   82.69    4.00
 -11  -4   3   81.79    4.30
  11   4   3   78.99    4.10
 -11  -4   3   84.89    4.30
  11  -4  -3   86.39    4.30
 -11   4  -3   79.69    4.00
 -11  -4   3   77.29    3.90
 -12  -4  -3    5.30    0.70
  12   4  -3    6.40    0.80
 -12   4   3    5.50    0.90
  12  -4   3    5.10    0.90
 -12  -4  -3    5.60    0.80
  12  -4   3    5.90    1.00
  12  -4   3    6.70    0.70
 -12  -4   3    6.40    0.90
 -12   4  -3    7.10    0.90
 -12  -4   3    7.10    0.80
  12  -4  -3    7.80    0.90
 -12  -4   3    6.70    0.90
  12   4   3    8.20    0.90
  12   4   3    7.40    0.90
   0   5   3 1139.39   43.10
   1  -5   3  696.23   26.90
  -1  -5  -3  667.13   27.00
  -1  -5  -3  699.23   27.70
   1  -5   3  688.73   27.30
   1  -5   3  670.43   26.90
  -1   5   3  650.03   27.10
  -1   5   3  683.13   27.20
  -1  -5  -3  695.93   27.20
  -1  -5  -3  658.03   27.00
   1  -5   3  701.33   27.40
   1  -5   3  688.73   27.10
  -1  -5  -3  719.63   27.70
  -1  -5   3  786.02   27.90
   1   5   3  709.63   27.00
   1  -5  -3  721.03   27.30
   1  -5  -3  695.03   27.00
   1  -5  -3  722.43   27.30
   1   5   3  749.33   27.10
   1   5   3  724.23   27.20
   2  -5   3  208.98    8.90
   2  -5   3  206.38    9.20
   2  -5   3  206.58   10.00
  -2  -5  -3  223.38    9.90
   2  -5   3  211.18    9.40
   2  -5   3  198.98    9.00
   2  -5   3  210.18    9.40
   2  -5   3  190.78    8.80
  -2   5   3  204.18    9.10
  -2   5   3  182.38    9.00
  -2   5   3  213.98    9.10
  -2   5   3  220.28    9.20
  -2  -5  -3  198.98    8.80
   2  -5   3  202.38    9.10
  -2   5   3  203.98    9.10
  -2  -5  -3  193.58    8.70
  -2  -5  -3  213.08    9.80
  -2   5  -3  214.48    9.40
   2   5   3  212.38    9.00
  -2  -5   3  213.08    9.80
   2  -5  -3  197.78    9.10
  -2   5  -3  212.68    9.20
   2   5   3  227.88   10.90
   2   5   3  204.68    9.00
   2  -5  -3  199.58    9.70
   2  -5  -3  203.98    9.20
  -2  -5   3  215.48    9.70
   2   5   3  231.28   11.70
   2  -5  -3  205.68    9.30
   2  -5  -3  193.68    9.10
   2  -5  -3  204.18    9.20
  -2  -5   3  195.48    8.70
  -3   5   3   82.79    5.40
  -3   5   3   91.99    4.70
   3   5  -3   92.79    4.80
  -3   5   3   90.19    4.70
  -3   5   3   90.99    4.60
  -3  -5  -3   75.29    4.50
   3  -5   3   85.49    5.40
   3  -5   3   80.59    5.30
  -3  -5  -3   90.09    5.50
   3  -5   3   86.19    5.10
  -3   5   3   84.39    4.80
   3  -5   3   89.79    4.90
   3   5  -3   94.99    5.10
  -3  -5  -3   88.39    4.60
   3  -5   3   82.09    5.20
  -3  -5  -3   81.59    4.70
  -3  -5  -3   88.59    5.40
  -3  -5  -3   82.69    4.10
   3  -5   3   76.59    4.80
   3  -5   3   89.49    4.50
   3  -5   3   86.29    4.90
   3  -5  -3   75.29    4.50
  -3  -5   3   75.49    4.20
   3   5   3   83.09    6.50
  -3  -5   3   93.49    5.40
   3  -5  -3   74.69    5.30
   3  -5  -3   84.29    4.60
  -3  -5   3   94.69    5.40
   3   5   3   84.79    4.40
   3  -5  -3   87.29    4.80
   3  -5  -3   75.49    4.50
  -3   5  -3   76.59    5.10
  -3  -5   3   81.69    4.10
   3   5   3   85.59    4.60
  -3  -5   3   81.19    4.60
   3   5   3   82.29    6.00
  -4   5   3  511.25   20.80
   4   5  -3  470.85   22.30
  -4  -5  -3  505.65   21.70
  -4   5   3  523.95   20.50
   4  -5   3  500.95   20.80
   4  -5   3  499.95   20.40
  -4  -5  -3  511.35   20.10
  -4  -5  -3  481.55   19.70
   4  -5   3  506.45   20.50
   4  -5   3  495.25   20.10
   4  -5   3  497.35   21.70
   4  -5   3  480.05   20.10
  -4  -5  -3  505.45   21.60
   4  -5   3  506.65   21.90
   4   5  -3  483.25   21.70
  -4  -5  -3  502.05   20.00
  -4  -5  -3  462.75   19.70
   4  -5   3  513.45   20.80
   4  -5  -3  508.25   20.50
  -4  -5   3  527.95   21.50
   4  -5  -3  521.45   20.70
   4   5   3  544.35   20.30
   4  -5  -3  512.75   20.60
  -4   5  -3  537.25   20.40
   4  -5  -3  524.35   21.50
   4   5   3  484.65   27.90
  -4  -5   3  547.15   20.10
   4   5   3  452.35   30.20
  -4  -5   3  497.85   20.10
  -4   5  -3  530.05   20.60
  -4  -5   3  517.85   19.70
  -4  -5   3  517.55   21.50
  -4   5  -3  532.75   20.80
   5   5  -3  137.19    8.40
  -5  -5  -3  142.59    8.10
   5   5  -3  139.39    7.90
   5  -5   3  135.59    6.60
  -5  -5  -3  136.39    6.10
  -5  -5  -3  135.29    6.40
   5  -5   3  137.09    8.40
   5  -5   3  140.09    7.00
   5  -5   3  138.49    6.90
   5  -5   3  139.09    6.60
   5  -5   3  139.79    7.20
  -5  -5  -3  138.99    8.20
  -5  -5  -3  136.09    6.30
  -5   5   3  147.39    6.80
   5  -5   3  135.79    7.90
  -5   5   3  140.69    7.10
  -5   5  -3  126.99    6.70
  -5   5  -3  128.59    6.80
   5   5   3  127.19    6.50
  -5  -5   3  127.59    7.60
  -5  -5   3  130.29    7.80
  -5  -5   3  130.69    6.40
  -5  -5   3  124.99    6.40
  -5   5  -3  126.69    7.00
  -5  -5   3  124.59    6.00
   5  -5  -3  123.49    6.80
   5  -5  -3  126.89    7.50
   5  -5  -3  122.99    6.80
   6  -5   3   88.89    6.20
   6   5  -3   86.69    9.60
  -6   5   3   89.99    5.50
   6  -5   3   90.89    5.00
   6  -5   3   91.39    5.30
  -6  -5  -3   88.49    4.70
  -6  -5  -3   85.79    4.50
  -6  -5  -3   90.79    4.80
   6  -5   3   89.89    5.50
   6  -5   3   86.49    5.00
  -6  -5  -3   91.39    4.70
   6  -5   3   93.99    5.40
  -6  -5  -3   79.89    6.30
  -6  -5  -3   84.79    6.30
   6  -5   3   91.19    5.10
  -6   5  -3   84.59    5.10
  -6  -5   3   84.49    4.70
  -6   5  -3   81.89    5.40
  -6   5  -3   85.39    5.30
  -6  -5   3   88.99    4.40
  -6  -5   3   91.09    4.80
  -6  -5   3   91.39    5.00
  -6  -5   3   91.19    4.50
  -6   5  -3   87.09    4.20
  -6  -5   3   88.89    6.30
   6   5   3   82.59    4.80
  -7  -5  -3  124.99    9.50
  -7   5   3  126.09    6.90
   7  -5   3  125.79    6.70
   7  -5   3  129.79    6.80
   7  -5   3  119.09    9.00
   7  -5   3  128.79    6.50
  -7  -5  -3  126.19    6.10
  -7  -5  -3  129.89    6.10
  -7  -5  -3  115.09    7.90
  -7  -5  -3  127.89    5.80
   7   5  -3  120.59    5.40
  -7  -5   3  113.99    5.70
  -7  -5   3  121.39    6.40
  -7   5  -3  123.19    6.80
   7   5   3  110.59    6.10
   7   5   3  113.69    5.40
  -7  -5   3  119.29    6.00
  -7   5  -3  111.49    6.80
  -7  -5   3  113.39    6.10
  -7   5  -3  113.49    7.20
  -7  -5   3  111.89    5.60
  -7   5  -3  121.49    5.50
   7   5   3  112.49    5.70
  -8   5   3    1.50    0.70
   8  -5   3    0.10    0.80
   8  -5   3    0.70    0.70
   8  -5   3    0.90    0.90
  -8  -5  -3    1.40    0.70
  -8  -5  -3    3.00    0.80
  -8  -5  -3    2.60    0.90
  -8   5   3    0.80    1.10
   8  -5   3    1.40    1.00
   8  -5   3    1.90    0.90
  -8   5   3    1.20    0.90
  -8  -5  -3    0.90    1.20
   8  -5   3    2.60    0.90
  -8  -5  -3    0.60    0.80
  -8  -5  -3    2.50    0.80
  -8  -5  -3    1.70    0.80
   8  -5  -3    3.90    1.30
  -8   5  -3    3.60    0.90
  -8   5  -3    3.30    0.80
  -8  -5   3    2.30    0.80
  -8  -5   3    2.90    1.00
  -8   5  -3    3.90    1.40
  -8  -5   3    2.00    0.80
  -8  -5   3    2.20    0.70
  -8   5  -3    2.50    0.90
   8   5   3    2.50    0.90
  -8  -5   3    2.70    0.90
   8  -5  -3    2.00    1.10
   8  -5  -3    2.30    1.10
  -8  -5   3    2.00    0.70
   8   5   3    2.90    0.90
  -8  -5   3    2.50    1.10
  -8  -5   3    1.70    0.70
   8   5   3    3.70    0.90
  -8  -5   3    1.90    0.70
  -8  -5   3    2.70    0.90
  -8  -5   3    2.60    1.10
  -8   5  -3    3.00    1.20
  -9  -5   3   13.40    1.80
  -9   5  -3   13.20    1.30
   9  -5  -3   13.20    2.00
  -9  -5   3   15.00    1.50
  -9  -5   3   15.40    1.60
  -9  -5   3   15.80    2.10
   9   5   3   14.70    1.60
   9   5   3   13.20    1.70
   9   5   3   12.60    1.50
  -9   5  -3   14.80    1.50
  -9  -5   3   13.70    1.70
  -9  -5   3   13.00    1.50
  -9  -5   3   13.30    1.80
  -9  -5   3   13.10    1.30
   9   5   3   13.90    1.40
  -9  -5   3   12.90    1.40
  -9   5  -3   12.20    2.00
   9  -5  -3   15.70    1.80
  -9  -5   3   13.90    1.50
  -9  -5   3   13.20    1.40
  -9  -5   3   13.10    1.80
   9  -5  -3   13.90    1.80
  10  -5   3   80.09    4.20
 -10   5   3   70.89    4.90
 -10  -5  -3   81.59    4.10
  10   5  -3   76.09    3.80
 -10  -5  -3   73.19    4.30
  10  -5   3   78.39    4.40
 -10  -5  -3   81.49    4.20
 -10   5   3   72.69    4.20
  10  -5   3   81.39    4.80
  10   5  -3   79.89    4.30
  10  -5   3   82.09    4.70
 -10   5   3   73.79    4.40
 -10  -5  -3   78.29    4.00
 -10  -5   3   72.09    4.50
  10  -5  -3   76.19    4.10
  10   5   3   75.79    4.00
 -10  -5   3   72.89    4.50
  10  -5  -3   72.19    4.30
 -10  -5   3   71.79    3.80
  10   5   3   71.19    3.80
 -10  -5   3   78.59    3.90
 -10   5  -3   72.99    4.80
 -10   5  -3   67.79    3.90
  10   5   3   70.19    3.80
 -10  -5   3   67.79    4.40
 -10  -5   3   74.59    4.20
  10  -5  -3   74.29    4.50
 -10  -5   3   75.39    4.20
  11  -5   3    2.50    0.80
 -11  -5  -3    1.50    0.60
 -11  -5  -3    2.10    0.70
 -11   5   3    1.50    0.70
  11  -5   3    1.40    0.70
 -11   5   3    1.50    0.70
  11  -5   3    1.60    0.70
  11  -5   3    2.60    0.70
  11   5  -3    2.30    0.60
  11   5  -3    1.70    0.60
 -11  -5  -3    2.70    0.70
 -11   5  -3    1.80    0.60
  11  -5  -3    0.70    0.60
 -11   5  -3    0.90    0.50
  11   5   3    0.50    0.50
 -11  -5   3    0.90    0.60
 -11  -5   3    0.60    0.60
 -11  -5   3    1.20    0.50
  11   5   3    1.50    0.60
  12  -5   3   39.90    2.20
  12  -5   3   40.40    1.70
 -12  -5  -3   41.20    1.80
  12   5  -3   39.80    1.90
 -12   5   3   40.10    1.90
 -12  -5  -3   39.20    2.00
 -12   5   3   39.50    2.00
 -12  -5   3   30.80    1.90
  12   5   3   33.30    1.90
 -12  -5   3   31.80    1.80
 -12   5  -3   34.20    1.90
  12  -5  -3   32.20    1.90
   0  -6  -3   92.49    5.00
   0  -6  -3   84.69    4.50
   0  -6   3   94.09    5.40
   0  -6   3   87.89    5.30
   0  -6  -3   90.39    5.30
   0  -6   3   93.79    5.30
   0  -6   3   91.39    5.00
   0  -6  -3   89.29    5.20
   0  -6  -3   88.49    5.20
   0  -6   3   97.49    5.50
   0   6  -3   94.09    5.40
   0   6   3   91.29    5.00
   0  -6   3   92.09    5.10
   0  -6  -3   96.79    5.70
   0  -6  -3   92.29    5.00
   1  -6   3  107.59    5.70
  -1  -6  -3  104.39    5.80
   1  -6   3  108.89    5.80
  -1   6   3  110.29    6.00
  -1  -6  -3  122.89    5.90
   1  -6   3  112.59    6.30
  -1  -6  -3  112.29    6.50
  -1  -6  -3  110.19    6.40
  -1   6   3  111.99    7.00
  -1   6   3  103.79    5.80
   1  -6   3  110.09    6.60
   1  -6   3  107.39    6.00
  -1  -6  -3  107.39    6.00
  -1  -6  -3  106.69    7.20
   1  -6   3  113.29    6.20
   1  -6   3  108.39    5.60
   1  -6  -3  124.09    6.00
  -1  -6   3  131.89    6.70
   1   6   3  134.59    6.00
   1  -6  -3  132.99    6.70
   1  -6  -3  132.39    6.20
   1   6   3  133.29    6.10
  -1  -6   3  138.19    7.60
  -1  -6   3  135.49    6.70
   1   6   3  126.59    5.80
   1  -6  -3  117.39    5.70
   1  -6  -3  126.79    6.60
   1  -6  -3  132.79    6.10
   2  -6   3    2.00    0.80
   2  -6   3    1.80    0.70
   2  -6   3    0.90    0.60
  -2  -6  -3    1.70    0.80
  -2   6   3    1.30    0.70
   2  -6   3    1.50    0.70
   2  -6   3    3.30    1.20
   2  -6   3    0.90    0.60
  -2   6   3    1.60    0.70
  -2   6   3    1.30    0.70
  -2  -6  -3    1.50    0.80
  -2   6   3    1.60    0.80
  -2  -6  -3    0.90    0.60
  -2  -6  -3    2.20    0.70
  -2  -6  -3    2.10    0.70
   2  -6   3    3.10    1.00
   2  -6  -3    0.70    0.60
   2  -6  -3    0.20    0.50
   2   6   3    3.00    1.30
  -2  -6   3    1.20    0.80
  -2  -6   3    2.00    0.90
   2  -6  -3    3.40    1.00
  -2   6  -3    2.40    0.80
   2   6   3    0.50    0.60
   2   6   3    2.60    1.30
  -2   6  -3    2.70    0.90
  -2  -6   3    1.20    0.60
   2  -6  -3    0.50    0.70
  -2   6  -3    0.30    0.60
   2  -6  -3    3.40    1.20
   2  -6  -3    0.50    0.50
   3  -6   3   14.20    1.70
  -3  -6  -3   14.60    1.40
  -3  -6  -3   16.30    1.70
  -3   6   3   13.40    1.80
  -3   6   3   16.40    2.80
  -3  -6  -3   17.90    2.40
  -3   6   3   15.10    1.90
   3  -6   3   15.00    1.70
   3  -6   3   14.30    1.90
  -3  -6  -3   17.40    2.30
   3  -6   3   16.10    2.30
   3  -6   3   16.70    1.80
  -3   6   3   16.50    1.80
   3   6  -3   15.20    1.60
  -3  -6  -3   14.30    1.60
   3   6  -3   15.20    1.80
   3  -6   3   15.20    1.80
  -3   6   3   19.20    2.00
   3  -6   3   14.40    1.80
   4  -6   3  198.38    9.40
   4  -6   3  216.78   11.10
   4   6  -3  199.08   10.40
   4   6  -3  200.48    9.90
  -4   6   3  220.68    9.80
   4  -6   3  211.08    9.80
   4  -6   3  209.18   10.60
  -4  -6  -3  220.48   11.10
   4  -6   3  210.48    9.40
  -4   6   3  205.38    9.80
   4  -6   3  215.18   10.00
   4  -6   3  216.48   10.20
  -4  -6  -3  212.48    9.30
  -4  -6  -3  200.38    8.90
  -4  -6  -3  212.08   10.90
  -4  -6  -3  209.58    9.00
  -4  -6  -3  205.98    9.20
   4  -6   3  205.48    9.70
  -4  -6   3  213.38    9.20
  -4  -6   3  204.38    8.80
   4  -6  -3  195.38    9.70
   4   6   3  208.58    9.40
   4  -6  -3  202.78   10.70
  -4  -6   3  213.58   10.80
   4   6   3  193.18   11.90
  -4   6  -3  205.68    9.80
  -4  -6   3  197.28    9.20
  -4  -6   3  211.18   10.90
   4  -6  -3  204.68    9.80
  -4   6  -3  214.98    9.70
  -4   6  -3  197.88    9.60
   4   6   3  199.38   12.80
   4  -6  -3  200.78    9.80
   5  -6   3   70.49    4.60
   5  -6   3   74.79    5.00
  -5  -6  -3   67.89    4.30
  -5  -6  -3   75.09    4.10
   5  -6   3   70.59    4.70
   5  -6   3   76.99    4.50
   5  -6   3   68.89    4.30
  -5   6   3   75.29    4.60
   5  -6   3   81.49    4.80
  -5  -6  -3   70.79    5.60
   5   6  -3   67.99    7.30
  -5  -6  -3   71.39    4.20
  -5   6   3   71.39    4.80
   5  -6   3   69.89    5.50
   5  -6   3   71.29    4.40
  -5  -6  -3   69.19    5.70
  -5  -6  -3   64.09    4.80
   5  -6   3   79.29    4.50
  -5   6   3   70.89    4.50
  -5  -6  -3   70.49    3.90
  -5  -6   3   76.99    5.60
  -5   6  -3   71.79    4.70
  -5  -6   3   72.49    5.60
   5   6   3   73.59    4.40
  -5  -6   3   70.69    3.90
   5  -6  -3   72.39    5.40
   5  -6  -3   66.89    4.60
  -5  -6   3   74.09    4.40
  -5   6  -3   72.19    4.60
  -5   6  -3   70.19    4.30
   5   6   3   73.19    3.70
   5  -6  -3   72.09    4.70
  -5  -6   3   70.99    4.20
  -5   6  -3   70.49    4.80
  -5  -6   3   72.39    4.20
  -5  -6   3   72.49    3.90
   6  -6   3  439.26   21.00
   6  -6   3  446.16   19.00
  -6  -6  -3  433.86   20.40
  -6  -6  -3  422.86   20.70
   6  -6   3  453.55   18.30
  -6  -6  -3  448.86   17.90
  -6  -6  -3  451.55   17.80
   6  -6   3  459.15   18.40
  -6  -6  -3  444.46   17.50
   6  -6   3  452.45   17.50
   6  -6   3  451.15   18.20
  -6  -6  -3  441.86   17.40
  -6   6   3  462.75   19.00
  -6  -6  -3  443.86   17.40
   6  -6   3  436.96   18.60
   6  -6   3  442.56   17.50
   6  -6   3  434.26   20.10
   6  -6   3  460.15   18.80
  -6   6  -3  428.86   18.70
  -6  -6   3  429.16   17.90
  -6  -6   3  416.66   17.40
  -6  -6   3  425.46   18.10
  -6  -6   3  410.96   17.40
  -6   6  -3  430.56   19.70
  -6  -6   3  426.76   20.10
  -6  -6   3  415.96   17.60
   6   6   3  425.26   17.20
   6   6   3  420.06   18.00
  -6   6  -3  427.86   17.10
  -6   6  -3  422.36   18.40
  -6   6  -3  445.56   18.10
   7  -6   3  202.78    9.40
   7  -6   3  201.98    9.90
   7  -6   3  190.18   12.10
   7   6  -3  208.28    8.40
  -7  -6  -3  202.68    9.10
   7  -6   3  210.38   10.00
   7  -6   3  205.58    9.90
   7  -6   3  211.48   10.00
   7   6  -3  205.98    8.70
  -7   6   3  206.08   10.20
  -7   6   3  204.78    9.80
  -7  -6  -3  207.68    9.10
  -7  -6  -3  201.48    9.10
  -7  -6  -3  196.48    9.00
   7  -6   3  185.08    9.80
  -7  -6  -3  199.78    8.70
  -7  -6  -3  189.28   11.50
  -7  -6  -3  206.18    9.30
   7  -6   3  202.18    9.50
  -7   6   3  193.38    9.70
   7  -6   3  191.68    9.30
  -7  -6  -3  213.48    9.40
  -7  -6  -3  187.28    8.90
   7   6   3  187.78    8.90
  -7   6  -3  200.58    9.90
   7   6   3  198.58    8.40
  -7  -6   3  204.38    9.30
  -7  -6   3  202.98    9.70
   7   6   3  193.68    9.20
   7  -6  -3  190.08    9.60
  -7  -6   3  205.08    9.00
  -7  -6   3  190.88    8.80
  -7  -6   3  197.48    9.50
  -7  -6   3  195.68    8.90
  -7  -6   3  198.68    8.70
   7  -6  -3  199.68   10.10
  -7   6  -3  201.58    8.40
  -7   6  -3  198.18    9.00
  -7  -6   3  196.78    8.80
  -7   6  -3  198.38   10.10
  -7  -6   3  187.88    8.50
   7   6   3  203.18    8.80
   7  -6  -3  183.38   10.70
   7   6   3  193.58    8.60
  -7  -6   3  195.98    8.60
  -7  -6   3  205.28    9.00
  -8  -6  -3   60.09    6.30
   8  -6   3   69.09    4.50
  -8  -6  -3   74.59    4.20
   8   6  -3   71.39    3.70
  -8  -6  -3   77.19    4.20
  -8  -6  -3   70.09    3.90
  -8  -6  -3   74.09    4.10
  -8  -6  -3   72.09    5.20
   8  -6   3   74.19    5.00
  -8  -6  -3   72.69    3.80
  -8  -6  -3   73.69    4.40
  -8   6   3   68.39    5.10
   8   6  -3   74.49    4.60
   8  -6   3   72.19    4.40
  -8   6   3   74.19    4.60
   8  -6   3   74.19    4.20
   8  -6   3   67.99    4.70
   8  -6   3   72.09    4.40
  -8  -6  -3   75.79    4.00
   8   6   3   74.49    3.90
   8   6   3   73.89    4.60
  -8  -6   3   75.99    3.90
  -8   6  -3   73.09    5.80
  -8  -6   3   76.49    4.50
  -8  -6   3   78.29    4.10
  -8  -6   3   76.69    4.00
  -8  -6   3   69.99    4.40
   8  -6  -3   78.49    4.90
  -8   6  -3   77.69    4.00
  -8   6  -3   71.19    4.90
  -8  -6   3   73.09    4.00
  -8   6  -3   73.79    3.80
   8  -6  -3   76.89    4.60
   8   6   3   73.59    4.00
  -8  -6   3   78.59    4.00
  -8  -6   3   78.29    3.80
   8  -6  -3   77.59    4.60
  -8  -6   3   78.29    4.80
  -8   6  -3   72.49    3.70
  -8  -6   3   77.69    4.20
  -8  -6   3   73.79    4.20
  -9  -6  -3  180.88    8.40
   9   6  -3  184.38    7.80
  -9  -6  -3  182.28    7.80
  -9  -6  -3  181.78    7.90
  -9  -6  -3  187.88    8.10
  -9  -6  -3  188.58    8.10
  -9   6   3  175.58    8.40
   9  -6   3  180.08    7.90
   9  -6   3  184.38    8.70
   9  -6   3  184.08    8.50
   9  -6   3  171.78    8.30
  -9   6   3  172.58    9.10
   9  -6   3  182.28    8.20
  -9  -6  -3  190.08    7.90
   9   6  -3  182.88    7.70
  -9  -6   3  180.58    8.70
   9  -6  -3  167.48    8.30
  -9  -6   3  174.98    7.70
  -9  -6   3  186.88    8.40
   9   6   3  178.18    8.00
  -9  -6   3  179.98    8.00
  -9  -6   3  176.68    7.80
  -9  -6   3  185.38    8.00
  -9   6  -3  168.88    8.80
   9  -6  -3  181.98    8.40
  -9   6  -3  189.98    7.90
   9  -6  -3  184.58    8.80
  -9  -6   3  177.18    7.60
   9   6   3  176.78    7.80
  -9   6  -3  175.68    7.60
  -9  -6   3  180.58    7.70
  -9  -6   3  177.88    7.90
  -9  -6   3  176.18    8.30
  -9  -6   3  181.58    7.70
   9   6   3  177.28    7.50
  -9   6  -3  177.68    8.20
   9   6   3  176.38    7.70
  10  -6   3   71.59    4.10
  10  -6   3   77.49    4.40
  10   6  -3   71.79    3.60
 -10  -6  -3   74.79    3.80
  10   6  -3   72.79    3.50
  10  -6   3   74.79    4.10
 -10   6   3   70.59    4.00
  10  -6   3   76.59    3.80
 -10  -6  -3   78.69    3.90
 -10  -6  -3   72.99    3.60
 -10  -6  -3   75.09    3.70
  10  -6  -3   79.79    4.10
 -10  -6   3   68.19    3.90
 -10  -6   3   71.89    3.50
  10   6   3   69.09    3.50
 -10  -6   3   69.89    3.60
 -10  -6   3   76.79    3.70
 -10  -6   3   74.39    3.80
 -10  -6   3   72.69    4.00
 -10  -6   3   74.89    3.80
  10  -6  -3   74.69    3.90
  10  -6  -3   77.49    4.40
  10   6   3   76.29    3.80
  10   6   3   71.19    3.70
 -10   6  -3   74.49    4.00
 -10   6  -3   71.39    3.60
  11  -6   3    4.30    0.90
  11  -6   3    3.30    0.70
 -11  -6  -3    3.50    0.70
  11   6  -3    3.10    0.60
 -11  -6  -3    3.80    0.70
  11  -6   3    3.80    0.80
 -11   6   3    3.70    0.80
  11  -6   3    3.60    0.80
 -11  -6  -3    3.00    0.70
  11   6  -3    3.90    0.70
 -11   6  -3    4.50    0.80
 -11  -6   3    3.70    0.60
 -11   6  -3    4.00    0.70
 -11  -6   3    3.80    0.60
  11   6   3    4.20    0.70
  11  -6  -3    4.40    0.80
  11   6   3    4.40    0.70
 -11  -6   3    3.70    0.80
   0   7  -3  499.15   21.00
   0  -7   3  492.85   21.00
   0  -7  -3  483.15   19.50
   0  -7   3  494.25   20.10
   0   7   3  503.35   20.80
   0   7   3  485.85   20.30
   0   7   3  487.65   20.20
   0  -7  -3  484.35   20.80
   0   7   3  499.45   20.20
   0  -7  -3  501.85   21.10
   0  -7  -3  494.25   20.30
   0  -7   3  476.05   19.90
   0  -7  -3  502.95   20.20
   0  -7  -3  514.05   20.40
   0  -7   3  481.25   20.70
   0  -7  -3  524.15   21.40
   1  -7   3    3.10    1.00
   1  -7   3    4.80    1.50
  -1   7   3    4.30    1.20
   1  -7   3    4.00    1.10
  -1  -7  -3    7.20    1.60
   1  -7   3    4.00    1.10
  -1   7   3    4.60    1.20
  -1  -7  -3    6.90    1.10
  -1  -7  -3    5.30    1.20
  -1  -7  -3    4.60    1.10
  -1   7   3    4.20    1.20
   1   7  -3    4.00    1.30
   1  -7   3    4.10    1.20
   1  -7   3    3.80    1.20
   1  -7   3    3.70    1.10
  -2  -7  -3  443.76   18.50
  -2  -7  -3  402.66   18.00
   2  -7   3  462.55   19.40
  -2   7   3  457.45   20.20
  -2  -7  -3  452.35   20.00
  -2   7   3  454.05   19.00
  -2   7   3  405.06   17.80
   2  -7   3  457.35   19.30
  -2  -7  -3  444.76   19.80
  -2   7   3  464.05   19.60
  -2  -7  -3  451.85   18.40
   2  -7   3  454.85   19.50
   2  -7   3  468.15   20.40
  -2  -7  -3  438.16   18.10
   2  -7   3  457.05   18.80
   2  -7   3  468.75   19.10
  -2   7   3  471.45   19.00
   2  -7   3  464.05   18.60
   2  -7  -3  462.75   20.30
   2   7   3  456.35   18.70
  -2  -7   3  475.65   19.00
  -2   7  -3  464.85   19.10
   2  -7  -3  442.86   18.90
   2  -7  -3  436.66   19.00
   2  -7  -3  461.65   19.30
   2  -7  -3  462.15   19.20
   2  -7  -3  467.75   20.80
   2  -7  -3  450.15   18.80
   2   7   3  470.55   18.80
  -2  -7   3  473.15   19.90
  -2   7  -3  455.05   19.30
  -2  -7   3  454.05   19.90
   2   7   3  448.16   18.10
   3  -7   3   56.49    4.30
  -3  -7  -3   60.29    3.80
  -3   7   3   61.69    4.20
   3  -7   3   64.19    4.50
  -3  -7  -3   59.19    3.80
  -3   7   3   59.29    3.40
  -3  -7  -3   58.19    4.80
   3  -7   3   56.39    3.40
  -3  -7  -3   56.59    3.60
   3  -7   3   63.09    4.20
   3  -7   3   62.49    4.10
  -3   7   3   58.49    4.20
   3  -7   3   69.69    4.20
  -3  -7  -3   59.39    5.00
  -3  -7  -3   59.29    3.50
   3  -7   3   59.49    3.90
  -3  -7  -3   57.59    3.50
   3  -7   3   61.09    5.10
  -3   7  -3   60.59    4.30
  -3  -7   3   63.69    5.00
  -3  -7   3   62.09    4.50
  -3   7  -3   60.29    4.20
   3   7   3   60.29    3.90
  -3  -7   3   67.29    3.70
   3   7   3   56.59    6.50
   3  -7  -3   59.49    3.70
   3  -7  -3   59.19    4.90
   3  -7  -3   63.69    4.70
   3   7   3   56.89    6.00
  -3  -7   3   61.09    4.80
   3  -7  -3   58.89    3.70
  -3  -7   3   62.59    3.50
   3  -7  -3   60.59    4.20
   3  -7  -3   60.89    4.20
   3  -7  -3   62.59    4.40
  -3  -7   3   68.59    4.40
   3  -7  -3   57.99    3.90
   3   7   3   61.19    3.30
  -4   7   3  509.65   21.90
  -4  -7  -3  520.95   23.20
  -4  -7  -3  519.85   23.50
   4  -7   3  527.55   22.30
  -4   7   3  534.35   21.70
   4   7  -3  478.65   21.30
   4  -7   3  541.35   21.40
  -4  -7  -3  520.45   21.20
  -4  -7  -3  503.55   20.90
  -4  -7  -3  501.15   20.50
   4  -7   3  538.05   21.50
   4  -7   3  501.35   20.60
   4  -7   3  544.15   22.00
  -4   7   3  554.04   21.70
   4  -7   3  512.85   21.50
   4  -7   3  517.05   20.70
  -4  -7  -3  522.45   20.70
  -4   7   3  532.75   20.50
  -4  -7  -3  506.75   21.30
   4  -7   3  525.75   23.50
   4  -7   3  530.05   21.70
  -4  -7  -3  511.65   21.00
   4   7  -3  475.65   21.70
   4  -7   3  530.25   22.10
  -4  -7   3  541.45   20.70
   4   7   3  539.05   20.40
   4   7   3  493.15   25.60
   4  -7  -3  520.35   21.80
  -4  -7   3  546.05   23.20
  -4  -7   3  528.85   23.30
   4  -7  -3  519.75   21.10
   4  -7  -3  528.35   23.20
  -4   7  -3  536.75   21.60
  -4   7  -3  515.65   22.00
  -4   7  -3  525.55   21.70
   4   7   3  500.15   24.60
   4  -7  -3  540.45   22.10
  -4  -7   3  529.65   20.90
   4  -7  -3  515.95   21.70
  -4  -7   3  553.84   21.20
  -4  -7   3  526.75   20.60
   4   7   3  544.85   21.40
  -4  -7   3  541.55   20.50
   4  -7  -3  550.54   22.90
  -4   7  -3  545.15   21.40
   5  -7   3  457.95   21.90
  -5  -7  -3  468.55   19.10
  -5   7   3  487.05   20.00
  -5  -7  -3  463.25   19.00
  -5  -7  -3  469.15   18.80
   5  -7   3  473.55   20.30
  -5  -7  -3  437.16   23.90
  -5  -7  -3  447.46   19.10
  -5  -7  -3  460.95   21.70
   5  -7   3  473.95   19.90
   5  -7   3  481.75   19.80
  -5  -7  -3  471.75   19.30
   5  -7   3  463.65   20.50
  -5   7   3  444.36   20.20
   5  -7   3  473.05   19.00
  -5   7   3  495.75   18.80
   5  -7   3  461.55   18.90
  -5  -7  -3  475.05   19.50
   5  -7   3  470.95   20.10
   5  -7   3  467.35   19.70
   5   7   3  494.75   19.70
  -5  -7   3  486.95   21.50
  -5   7  -3  506.35   20.20
  -5   7  -3  535.25   20.00
  -5  -7   3  482.95   19.40
   5   7   3  491.55   18.70
   5  -7  -3  421.86   24.50
  -5   7  -3  496.05   18.60
   5  -7  -3  486.15   20.40
   5  -7  -3  473.25   19.30
  -5  -7   3  480.25   19.20
  -5   7  -3  502.75   20.30
  -5  -7   3  495.45   18.80
  -5  -7   3  491.05   19.00
  -5  -7   3  478.15   19.60
  -5   7  -3  476.25   21.10
  -5  -7   3  484.75   19.00
   6  -7   3  311.27   13.40
   6  -7   3  306.17   13.70
   6  -7   3  296.47   12.50
   6  -7   3  299.97   13.80
   6  -7   3  294.57   12.70
   6  -7   3  290.67   14.00
  -6  -7  -3  291.17   13.00
  -6   7   3  291.27   14.40
  -6  -7  -3  312.87   12.90
  -6  -7  -3  313.87   13.10
   6  -7   3  301.77   14.00
   6  -7   3  312.97   13.50
  -6   7   3  310.47   13.40
   6  -7   3  306.67   13.80
  -6  -7  -3  301.17   12.40
  -6  -7  -3  312.87   12.50
   6  -7   3  289.87   14.40
  -6   7   3  305.77   14.00
  -6   7   3  309.47   13.40
  -6  -7  -3  306.07   12.90
  -6  -7  -3  299.37   12.60
   6  -7   3  296.97   13.20
  -6  -7  -3  294.17   12.50
   6  -7   3  292.37   13.20
   6  -7   3  296.77   13.10
  -6  -7  -3  302.57   12.60
   6  -7   3  303.37   13.30
  -6  -7  -3  283.67   15.30
  -6  -7  -3  285.17   13.30
  -6   7   3  306.37   12.50
  -6  -7   3  319.67   13.00
  -6  -7   3  297.47   12.50
  -6   7  -3  322.97   13.40
  -6  -7   3  285.97   13.10
  -6  -7   3  299.97   12.50
   6  -7  -3  296.97   13.40
  -6  -7   3  289.97   12.30
   6  -7  -3  286.67   13.20
  -6  -7   3  294.27   12.70
   6   7   3  284.47   12.40
  -6  -7   3  307.07   13.10
  -6   7  -3  298.47   13.80
  -6  -7   3  301.27   12.30
   6   7   3  291.27   12.10
   6  -7  -3  294.67   14.30
  -6   7  -3  308.67   13.70
  -6  -7   3  298.97   12.20
  -6   7  -3  302.77   12.10
   6   7   3  304.87   13.20
  -6  -7   3  296.47   12.40
   6  -7  -3  268.07   13.60
  -6  -7   3  292.87   12.50
  -7  -7  -3   80.99    4.60
  -7  -7  -3   83.09    4.60
  -7  -7  -3   78.69    4.90
  -7  -7  -3   79.59    4.60
   7  -7   3   82.09    5.00
   7  -7   3   85.39    5.20
   7  -7   3   75.69    6.50
   7  -7   3   77.29    5.10
  -7  -7  -3   85.39    4.90
  -7   7   3   86.79    5.20
   7  -7   3   78.09    5.40
  -7  -7  -3   86.69    4.70
  -7  -7  -3   82.29    4.60
   7  -7   3   79.49    4.60
   7  -7   3   81.59    5.30
   7  -7   3   82.09    5.60
  -7   7   3   81.09    5.80
  -7  -7  -3   78.59    4.90
  -7  -7  -3   85.89    4.60
  -7  -7  -3   81.89    4.50
   7  -7   3   79.19    4.60
   7  -7   3   83.19    4.90
   7   7  -3   80.59    4.30
  -7   7   3   87.39    5.10
  -7   7  -3  105.79    6.00
  -7   7  -3   99.39    4.70
  -7  -7   3  103.29    5.30
  -7   7  -3  101.99    5.50
  -7  -7   3  103.79    4.70
  -7   7  -3  102.59    4.50
   7   7   3   98.99    4.60
   7   7   3   96.89    4.80
  -7  -7   3  103.89    5.00
  -7  -7   3   99.39    5.30
   7   7   3   99.69    4.80
   7  -7  -3  104.39    5.50
  -7  -7   3  105.29    5.60
  -7  -7   3  105.99    4.80
  -7  -7   3  105.19    4.80
   7   7   3  103.39    5.40
   7   7   3  100.99    4.50
  -7  -7   3  101.39    4.60
  -7  -7   3  105.99    4.80
   7  -7  -3   98.79    5.40
  -7  -7   3  106.29    5.10
  -7  -7   3  105.29    5.00
  -8  -7  -3   51.19    3.10
   8   7  -3   46.20    2.70
  -8  -7  -3   47.70    2.90
  -8   7   3   50.49    3.30
  -8  -7  -3   49.99    2.90
   8  -7   3   48.60    3.40
  -8  -7  -3   49.10    3.10
   8   7  -3   47.50    2.90
  -8   7   3   46.70    4.00
  -8  -7  -3   45.10    3.30
   8  -7   3   52.29    3.40
   8  -7   3   48.00    3.10
  -8   7   3   48.40    3.40
  -8  -7  -3   45.60    3.10
   8  -7   3   50.09    3.70
   8  -7   3   49.60    3.50
  -8  -7  -3   43.60    3.20
   8  -7   3   46.20    3.70
  -8  -7  -3   45.80    2.90
  -8   7  -3   52.49    2.80
  -8  -7   3   54.19    3.50
   8  -7  -3   52.09    3.50
  -8  -7   3   49.99    3.00
  -8  -7   3   53.09    3.20
  -8   7  -3   52.79    2.90
  -8  -7   3   54.49    3.80
  -8  -7   3   52.39    2.80
   8   7   3   52.69    2.80
  -8  -7   3   51.89    3.00
  -8  -7   3   49.30    3.40
  -8  -7   3   53.69    3.00
   8  -7  -3   52.49    3.80
  -8   7  -3   54.29    4.00
   8  -7  -3   55.09    3.50
   8   7   3   50.19    2.90
   8   7   3   49.99    3.40
  -8  -7   3   52.19    3.00
  -8  -7   3   49.30    3.10
  -8  -7   3   54.79    3.20
   8   7   3   52.29    3.00
   9   7  -3   33.60    2.20
  -9  -7  -3   34.70    2.30
   9  -7   3   33.80    2.40
  -9  -7  -3   33.80    2.40
   9  -7   3   33.30    2.50
  -9  -7  -3   34.20    2.30
  -9  -7  -3   33.90    2.40
  -9  -7  -3   33.20    2.20
   9  -7   3   35.00    2.80
  -9   7   3   32.50    2.60
  -9  -7  -3   35.00    2.30
   9  -7   3   33.20    2.70
   9   7  -3   35.70    2.20
   9  -7   3   34.40    2.70
   9  -7  -3   41.50    2.90
  -9  -7   3   38.60    2.30
  -9  -7   3   37.30    2.30
  -9  -7   3   41.20    2.30
   9   7   3   40.30    2.50
  -9  -7   3   37.20    2.20
   9   7   3   40.80    2.10
  -9   7  -3   39.20    2.60
  -9   7  -3   38.40    2.20
   9  -7  -3   38.60    2.70
   9  -7  -3   40.00    2.90
  -9  -7   3   38.70    2.30
  -9  -7   3   39.60    2.50
  -9  -7   3   39.30    2.50
  -9  -7   3   40.80    2.60
   9  -7  -3   39.50    2.60
  -9  -7   3   39.80    2.70
   9   7   3   39.80    2.30
   9   7   3   39.70    2.30
 -10  -7  -3   13.10    1.50
  10  -7   3   11.80    1.80
 -10  -7  -3   14.30    1.40
  10   7  -3   16.00    1.50
  10  -7   3   15.90    1.80
 -10  -7  -3   14.90    1.20
  10   7  -3   15.90    1.20
 -10   7   3   13.60    1.70
  10   7   3   13.40    1.40
  10  -7  -3   14.40    1.80
  10  -7  -3   14.10    1.60
 -10  -7   3   15.80    1.40
  10   7   3   11.80    1.80
 -10  -7   3   14.40    1.10
 -10  -7   3   13.60    1.20
 -10  -7   3   11.60    1.10
 -10  -7   3   13.60    1.50
 -10  -7   3   13.50    1.30
 -10  -7   3   14.20    1.60
 -10  -7   3   13.40    1.20
 -10   7  -3   12.20    1.60
 -11  -7  -3    3.20    0.60
  11   7  -3    4.00    0.60
 -11   7   3    2.60    0.60
  11  -7   3    2.40    0.60
 -11  -7  -3    2.50    0.50
  11  -7   3    2.40    0.60
 -11  -7  -3    2.40    0.50
  11  -7   3    3.40    0.60
 -11  -7   3    2.30    0.50
  11   7   3    2.30    0.50
 -11  -7   3    2.10    0.40
  11  -7  -3    2.60    0.50
 -11   7  -3    3.00    0.50
 -11  -7   3    2.60    0.40
 -11  -7   3    2.70    0.60
   0  -8  -3  142.99    8.00
   0  -8  -3  149.19    7.50
   0  -8   3  147.89    7.50
   0  -8  -3  156.58    7.80
   0  -8  -3  148.89    6.80
   0   8   3  136.29    7.10
   0  -8  -3  144.99    6.70
   0   8   3  138.59    8.00
   0  -8   3  150.28    7.50
   0  -8  -3  139.49    6.80
   0  -8  -3  146.19    7.70
   0  -8  -3  143.89    8.20
   0   8   3  143.49    7.50
   0  -8   3  144.19    6.90
   0  -8   3  151.78    8.30
   0   8   3  141.59    7.60
   0   8   3  148.29    7.20
   0   8   3  135.39    7.40
   0  -8   3  145.89    8.40
   0  -8  -3  143.99    7.10
   0  -8  -3  148.59    7.40
   0   8   3  144.59    6.60
   0  -8  -3  151.38    7.10
   0   8  -3  144.99    8.30
  -1   8   3  183.98    9.00
  -1   8   3  188.08    9.10
  -1  -8  -3  187.78    8.80
  -1  -8  -3  179.28    7.90
   1  -8   3  185.98    9.60
   1  -8   3  191.28    8.30
  -1   8   3  180.08    7.90
  -1   8   3  193.78    9.00
  -1   8   3  196.98    9.20
   1  -8   3  196.68    9.00
  -1   8   3  163.08   11.60
   1  -8   3  196.08    9.30
  -1   8   3  195.78    9.10
   1  -8   3  188.08    8.90
   1  -8   3  188.78    9.40
  -1  -8  -3  182.38    8.20
  -1  -8  -3  187.98    8.10
   1  -8   3  183.68    8.10
   1  -8   3  190.28    8.60
  -1  -8  -3  186.58    8.00
  -1  -8  -3  181.68    9.50
  -1  -8  -3  176.58    8.20
  -1  -8  -3  178.28    9.70
  -1  -8  -3  185.78    8.70
   1   8  -3  180.48    9.70
  -1   8  -3  154.78    8.40
  -1   8  -3  166.38    9.00
  -1  -8   3  170.78    9.40
   1   8   3  166.58    8.70
   1   8   3  164.08    8.50
   1  -8  -3  164.88    8.30
   1  -8  -3  175.08    8.80
   1   8   3  169.08    9.50
  -1  -8   3  173.28    8.50
   1   8   3  169.78    8.70
   1  -8  -3  166.98    8.60
  -1   8  -3  161.58    9.20
   1  -8  -3  164.48    8.10
   1  -8  -3  176.18    9.10
   1  -8  -3  166.18    8.80
   1  -8  -3  160.68    8.10
   1  -8  -3  169.88    9.20
  -1  -8   3  171.68    8.00
   1  -8  -3  186.98   10.20
   1   8   3  167.28    7.70
  -1  -8   3  164.28    9.60
   1  -8  -3  165.98    9.30
  -2  -8  -3   51.89    3.40
  -2  -8  -3   47.40    3.60
   2  -8   3   54.49    4.80
  -2   8   3   49.90    3.00
  -2  -8  -3   56.99    3.30
   2  -8   3   54.89    4.20
   2   8  -3   50.69    3.50
   2  -8   3   56.09    3.70
   2  -8   3   50.79    4.20
  -2  -8  -3   50.79    4.50
   2   8  -3   49.90    4.50
   2  -8   3   58.19    4.00
  -2   8   3   52.09    3.90
   2  -8   3   51.39    3.20
   2  -8   3   54.99    3.20
  -2  -8  -3   52.19    3.10
  -2  -8  -3   52.09    3.60
   2  -8   3   54.59    3.50
  -2  -8  -3   51.49    4.40
  -2   8   3   56.19    4.10
  -2   8   3   50.89    3.90
   2  -8   3   53.79    4.10
   2  -8  -3   46.20    3.40
  -2   8  -3   44.20    3.90
   2   8   3   43.20    3.50
   2  -8  -3   48.50    4.00
   2  -8  -3   42.10    3.50
   2  -8  -3   41.20    3.10
   2  -8  -3   45.30    3.80
   2   8   3   43.20    3.50
   2  -8  -3   44.10    3.80
   2   8   3   45.70    2.90
   2  -8  -3   46.90    4.60
   2  -8  -3   45.70    3.30
  -2   8  -3   40.50    3.40
  -2   8  -3   44.40    3.80
  -2  -8   3   46.00    3.40
  -2  -8   3   43.60    3.00
  -3   8   3  190.08    9.80
  -3  -8  -3  194.28    9.40
  -3   8   3  189.98    9.90
   3  -8   3  193.98   10.20
   3  -8   3  193.28    9.90
  -3   8   3  192.38    8.70
  -3  -8  -3  192.28   10.80
   3  -8   3  186.78    8.80
   3  -8   3  192.68    9.50
  -3  -8  -3  178.58    8.60
  -3  -8  -3  183.88    9.10
  -3  -8  -3  192.78    9.20
   3  -8   3  199.98    9.80
   3  -8   3  198.48   10.30
  -3  -8  -3  182.38   11.40
  -3  -8  -3  193.68    8.90
   3  -8   3  195.78    9.30
   3  -8   3  190.98    8.90
  -3  -8  -3  198.58    8.90
   3  -8  -3  198.08   15.20
   3   8   3  208.78    9.50
  -3  -8   3  212.38    8.80
   3  -8  -3  213.78   10.10
  -3  -8   3  197.48   11.30
  -3   8  -3  217.08    9.80
   3  -8  -3  221.38    9.30
   3  -8  -3  205.28    9.20
   3   8   3  212.38    8.60
   3   8   3  206.48    9.60
  -3  -8   3  213.08    8.90
  -3   8  -3  198.58   13.20
   3  -8  -3  209.48    9.40
   3  -8  -3  222.08   10.40
  -3  -8   3  219.58    8.90
  -3  -8   3  212.58   10.90
  -3   8  -3  209.88   10.00
  -3  -8   3  211.88    9.20
  -4  -8  -3   51.49    3.00
   4  -8   3   55.99    3.60
   4  -8   3   54.49    4.10
   4  -8   3   60.39    5.10
   4  -8   3   53.09    5.80
  -4  -8  -3   51.19    3.30
   4  -8   3   51.59    3.80
   4  -8   3   55.39    3.30
  -4   8   3   52.19    3.30
   4  -8   3   53.99    4.30
  -4   8   3   55.89    3.60
  -4  -8  -3   55.59    3.60
   4  -8   3   53.99    4.00
   4  -8   3   54.39    4.70
  -4  -8  -3   50.79    4.10
   4  -8   3   57.09    4.00
  -4  -8  -3   52.39    4.10
  -4   8   3   53.69    4.20
   4  -8   3   54.99    4.40
  -4  -8  -3   59.39    5.50
  -4  -8  -3   53.89    3.50
  -4  -8  -3   48.30    4.90
  -4  -8  -3   51.39    3.50
   4  -8   3   58.79    4.10
  -4  -8  -3   53.69    3.30
  -4  -8  -3   51.79    3.30
  -4  -8  -3   49.50    4.90
   4  -8   3   53.79    4.30
  -4  -8  -3   52.89    3.40
   4  -8   3   55.19    3.40
  -4  -8  -3   52.89    3.40
   4  -8  -3   47.20    3.90
   4  -8  -3   46.40    4.00
   4  -8  -3   46.20    3.80
   4  -8  -3   43.50    3.10
  -4  -8   3   50.29    3.30
  -4  -8   3   45.80    3.20
  -4  -8   3   48.20    4.70
  -4  -8   3   50.29    3.80
   4  -8  -3   47.10    5.50
  -4  -8   3   48.30    3.10
   4   8   3   51.19    3.10
  -4   8  -3   49.80    3.90
   4  -8  -3   46.70    3.40
  -4   8  -3   45.40    3.80
   4   8   3   48.20    3.10
  -4  -8   3   48.10    3.20
  -4  -8   3   43.80    3.10
   4  -8  -3   48.20    3.40
   4  -8  -3   48.10    3.40
  -4  -8   3   44.10    3.40
   4   8   3   47.10    4.10
  -4  -8   3   47.30    4.70
  -4   8  -3   44.40    4.20
   5  -8   3   35.70    2.80
  -5   8   3   34.70    3.50
  -5  -8  -3   35.90    2.70
   5  -8   3   38.40    3.20
  -5  -8  -3   36.00    2.60
   5  -8   3   36.60    3.40
   5  -8   3   33.40    2.70
   5  -8   3   37.40    3.20
  -5  -8  -3   40.10    3.10
  -5   8   3   37.60    2.60
  -5  -8  -3   39.40    2.80
  -5  -8  -3   34.90    2.80
   5  -8   3   39.30    2.80
   5  -8   3   35.80    3.30
  -5   8   3   39.90    3.10
  -5  -8  -3   31.80    3.90
  -5  -8  -3   38.50    2.60
   5  -8   3   39.70    3.30
  -5  -8  -3   35.60    2.70
   5  -8   3   37.40    3.50
  -5  -8  -3   39.50    2.70
   5  -8   3   33.80    3.50
  -5   8   3   38.50    2.60
  -5  -8  -3   37.20    2.60
  -5  -8  -3   38.20    2.60
   5  -8   3   36.90    2.70
   5  -8   3   39.80    3.40
   5  -8   3   37.00    3.10
  -5   8   3   40.20    3.40
  -5  -8  -3   36.00    2.40
  -5  -8   3   40.70    2.70
  -5   8  -3   44.20    3.50
   5   8   3   39.70    3.20
  -5  -8   3   39.60    2.60
  -5  -8   3   40.40    2.90
  -5  -8   3   42.30    2.80
  -5  -8   3   38.70    2.80
   5   8   3   42.60    2.50
   5   8   3   38.50    2.50
   5  -8  -3   39.80    3.10
   5  -8  -3   39.80    3.60
  -5  -8   3   42.30    3.10
  -5  -8   3   42.00    2.70
   5  -8  -3   39.40    2.90
  -5  -8   3   41.20    2.70
  -5   8  -3   44.40    2.50
  -5  -8   3   43.20    2.60
   5  -8  -3   41.10    2.90
  -5  -8   3   42.20    2.90
   5  -8  -3   42.70    3.20
  -5  -8   3   38.80    4.10
  -5  -8   3   43.00    2.60
   5  -8  -3   38.40    2.90
  -5   8  -3   40.00    3.50
  -5   8  -3   46.00    3.70
  -6   8   3   57.99    5.00
   6  -8   3   54.69    4.20
   6  -8   3   53.19    5.10
  -6  -8  -3   59.79    3.30
   6  -8   3   56.99    4.00
  -6  -8  -3   53.59    3.60
  -6  -8  -3   46.60    5.20
   6  -8   3   54.89    3.30
   6  -8   3   51.49    3.40
   6  -8   3   52.79    3.20
  -6  -8  -3   55.29    3.10
  -6  -8  -3   55.99    3.30
  -6  -8  -3   54.09    3.30
   6  -8   3   52.89    3.60
  -6  -8  -3   55.59    3.20
   6  -8   3   49.60    4.10
  -6  -8  -3   55.59    3.10
   6  -8   3   54.19    4.20
   6  -8   3   54.59    3.30
  -6  -8  -3   55.59    3.10
   6  -8   3   54.19    3.80
  -6  -8  -3   57.59    3.30
   6  -8   3   51.99    3.70
  -6  -8  -3   55.49    3.30
  -6   8   3   57.39    3.20
  -6   8   3   50.29    4.50
   6  -8   3   59.09    3.60
  -6   8   3   54.49    3.60
  -6   8  -3   48.20    4.00
  -6  -8   3   46.10    2.90
  -6  -8   3   50.29    3.30
   6   8   3   45.50    2.80
   6  -8  -3   46.30    3.40
  -6  -8   3   48.60    3.00
   6   8   3   46.00    3.50
  -6   8  -3   48.00    4.00
  -6  -8   3   47.00    3.00
  -6  -8   3   47.30    3.00
  -6  -8   3   46.30    3.20
   6  -8  -3   45.60    3.50
  -6  -8   3   46.50    3.10
  -6   8  -3   45.00    2.80
  -6   8  -3   44.80    4.20
   6  -8  -3   42.10    4.60
  -6  -8   3   46.00    2.80
   6  -8  -3   41.20    3.10
  -6  -8   3   46.30    2.90
  -6  -8   3   43.10    3.40
   6   8   3   43.80    2.80
  -6  -8   3   49.30    3.10
  -7  -8  -3   14.60    1.40
   7  -8   3   13.60    1.90
   7   8  -3   15.10    1.30
  -7   8   3   11.70    1.60
   7  -8   3   13.10    1.80
  -7  -8  -3   12.00    1.70
   7  -8   3   10.10    1.60
   7  -8   3   14.20    1.50
   7  -8   3   13.10    1.50
   7   8  -3   14.80    1.50
  -7  -8  -3   14.10    1.60
   7  -8   3   12.70    2.10
  -7  -8  -3   11.40    1.40
  -7  -8  -3   13.30    1.50
   7  -8   3   12.30    1.50
   7  -8   3   12.80    1.60
  -7   8   3   12.30    2.30
   7  -8   3   12.20    1.90
  -7  -8  -3   13.10    1.40
  -7   8   3   10.90    1.60
  -7  -8  -3   14.30    1.50
   7  -8   3   10.40    1.70
  -7  -8  -3   14.90    1.50
   7  -8   3   13.20    1.70
  -7  -8  -3   11.40    1.40
   7  -8  -3   11.50    1.80
  -7   8  -3   11.90    2.10
  -7  -8   3   15.00    1.70
   7   8   3   11.70    1.40
  -7  -8   3   13.20    1.50
   7  -8  -3   13.00    1.80
  -7   8  -3   12.20    1.90
  -7   8  -3   11.40    1.40
  -7  -8   3   12.80    1.40
   7   8   3   11.20    1.30
  -7  -8   3   13.70    1.30
  -7  -8   3   13.60    1.50
  -7  -8   3   12.20    1.30
  -7  -8   3   13.80    1.40
  -7  -8   3   15.40    1.60
  -7  -8   3   12.40    1.40
  -7  -8   3   11.40    1.60
  -7  -8   3   11.60    1.70
   7   8   3   12.70    1.40
   7   8   3   11.90    1.20
   7  -8  -3   13.30    2.00
   7   8   3   11.80    1.60
  -7   8  -3   12.20    1.30
   8  -8   3    6.60    1.60
  -8  -8  -3    5.30    0.90
  -8  -8  -3    8.10    1.10
  -8   8   3    4.40    1.50
  -8   8   3    4.40    1.10
  -8   8   3    6.00    1.20
   8  -8   3    5.20    1.10
  -8  -8  -3    5.20    0.90
   8   8  -3    4.50    1.00
   8  -8   3    5.90    1.20
  -8  -8  -3    5.40    1.00
  -8  -8  -3    5.60    0.90
  -8  -8  -3    6.60    1.10
   8  -8   3    5.00    1.10
   8  -8   3    7.60    2.00
   8   8  -3    6.00    1.00
  -8  -8  -3    6.00    1.40
   8   8   3    8.70    1.30
   8  -8  -3    9.30    1.40
  -8  -8   3   10.60    2.20
   8  -8  -3    8.90    1.50
   8   8   3    9.20    1.10
  -8   8  -3    8.60    1.30
  -8  -8   3    9.10    1.40
  -8  -8   3    8.70    1.20
  -8   8  -3    7.70    1.60
  -8   8  -3    7.60    1.40
  -8  -8   3    9.30    1.50
   8  -8  -3    8.70    1.50
  -8  -8   3    7.40    1.40
  -8  -8   3    7.40    1.10
  -8  -8   3   10.10    1.40
  -9   8   3   22.70    2.00
  -9  -8  -3   22.20    1.50
   9  -8   3   20.90    1.90
   9  -8   3   22.90    1.90
   9   8  -3   21.20    1.40
   9  -8   3   19.90    2.10
   9  -8   3   22.00    1.90
   9   8  -3   21.00    1.40
  -9   8   3   20.50    1.80
  -9  -8  -3   22.70    1.80
   9  -8   3   23.10    1.90
  -9  -8  -3   22.00    1.60
  -9  -8   3   18.50    1.40
   9   8   3   17.00    1.60
  -9  -8   3   18.20    1.40
  -9  -8   3   18.90    1.60
  -9  -8   3   17.80    1.60
   9  -8  -3   19.00    1.70
   9  -8  -3   19.90    1.80
   9   8   3   19.00    1.50
   9   8   3   19.20    1.50
   9  -8  -3   21.10    2.10
  -9  -8   3   18.30    1.50
  -9   8  -3   20.90    1.40
  -9  -8   3   18.10    1.70
  -9  -8   3   18.50    1.50
  -9  -8   3   17.90    1.40
  -9   8  -3   17.90    1.60
  -9  -8   3   18.60    1.90
  10  -8   3    1.30    0.70
  10   8  -3    2.20    0.60
  10   8  -3    1.80    0.40
 -10  -8  -3    1.60    0.50
 -10   8   3    1.50    0.60
 -10  -8  -3    1.40    0.50
  10  -8   3    1.50    0.50
 -10  -8  -3    2.10    0.60
 -10  -8  -3    1.10    0.40
 -10  -8  -3    0.90    0.40
  10  -8   3    1.60    0.60
 -10  -8   3    0.60    0.40
 -10  -8   3    1.60    0.40
 -10   8  -3    0.70    0.40
 -10  -8   3    0.60    0.50
  10   8   3    1.10    0.50
  10  -8  -3    1.10    0.40
 -10  -8   3    0.70    0.40
  10  -8  -3    0.80    0.60
 -10  -8   3    1.10    0.40
  10   8   3    0.70    0.40
 -10  -8   3    1.00    0.40
 -10  -8   3    1.20    0.50
   0  -9   3    3.60    1.20
   0  -9   3    2.00    1.10
   0  -9   3    3.80    1.40
   0   9  -3    2.50    1.10
   0  -9  -3    4.40    1.50
   0   9   3    4.80    1.20
   0  -9  -3    3.10    1.00
   0   9   3    3.70    1.10
   0  -9  -3    3.50    1.20
   0  -9   3    2.60    1.40
   0  -9   3    1.50    1.20
   0   9   3    1.40    1.00
   0  -9  -3    3.20    1.00
   0  -9  -3    4.00    1.30
   0  -9  -3    3.30    1.20
   0  -9  -3    3.10    1.20
   0  -9  -3    2.80    1.10
   0   9   3    4.10    1.30
   0  -9  -3    3.00    1.30
   0  -9   3    2.50    0.90
   0  -9  -3    4.10    1.50
   0  -9  -3    1.80    1.20
   0   9   3    5.30    1.70
   0  -9  -3    3.50    1.20
   0   9   3    4.70    1.00
   1  -9   3   19.30    2.40
  -1  -9  -3   16.20    2.30
  -1  -9  -3   17.60    2.80
  -1  -9  -3   17.50    1.80
  -1   9   3   16.60    2.80
  -1  -9  -3   17.40    2.30
  -1   9   3   17.20    1.90
  -1   9   3   17.10    2.30
   1  -9   3   19.40    2.50
   1  -9  -3   14.20    2.10
   1  -9  -3   13.00    1.80
  -1  -9   3   12.40    1.90
  -1  -9   3   14.00    2.20
   1  -9  -3    9.80    1.60
   1  -9  -3   10.90    1.50
   1  -9  -3    9.80    2.10
  -1  -9   3   10.50    1.50
   1  -9  -3   10.70    1.80
  -1  -9   3   13.20    1.90
   1  -9  -3    9.60    2.20
  -1   9  -3   13.80    2.30
   1  -9  -3   10.10    1.80
   1   9   3   11.10    2.10
   1   9   3   11.50    2.00
  -1  -9   3   11.80    2.20
  -1   9  -3   11.70    2.10
  -1  -9   3   10.70    1.80
   1  -9  -3   11.70    2.10
   1  -9  -3    9.60    2.00
   1   9   3   13.60    2.10
   1   9   3   12.00    1.40
  -2   9   3   55.59    4.30
  -2  -9  -3   50.99    3.20
   2  -9   3   54.79    3.90
   2  -9   3   59.09    4.20
   2  -9   3   54.89    3.60
  -2  -9  -3   60.29    4.30
  -2  -9  -3   56.39    3.90
   2  -9   3   54.69    4.30
  -2  -9  -3   51.29    4.00
  -2  -9  -3   55.09    3.20
   2  -9   3   56.69    3.40
  -2  -9  -3   56.19    3.90
  -2  -9  -3   51.49    3.60
  -2   9   3   53.99    4.00
  -2  -9  -3   56.89    3.60
  -2   9   3   53.99    3.80
   2   9  -3   50.19    3.60
  -2  -9  -3   59.39    3.70
  -2  -9  -3   53.69    3.40
   2  -9   3   50.39    3.50
   2  -9   3   55.59    4.40
  -2   9   3   52.69    3.20
   2  -9   3   52.19    4.00
  -2  -9  -3   56.69    3.30
  -2   9   3   49.60    4.10
   2  -9   3   54.09    3.60
  -2   9   3   45.90    4.20
  -2   9   3   53.49    3.60
   2  -9   3   55.79    4.10
  -2  -9  -3   52.89    4.60
   2  -9   3   52.69    3.90
  -2  -9   3   44.30    3.20
   2  -9  -3   43.10    3.10
  -2  -9   3   46.30    3.50
   2   9   3   42.90    3.70
   2   9   3   43.30    2.90
  -2  -9   3   42.20    4.20
   2  -9  -3   44.80    3.40
  -2  -9   3   44.80    3.10
  -2  -9   3   46.10    3.10
   2  -9  -3   43.60    3.90
  -2   9  -3   41.10    3.70
   2  -9  -3   50.79    4.20
   2  -9  -3   41.20    3.60
   2   9   3   42.10    3.60
   2  -9  -3   44.60    3.60
   2  -9  -3   40.80    3.30
   2  -9  -3   43.40    3.30
   2  -9  -3   48.30    4.30
   2  -9  -3   45.90    3.30
  -2   9  -3   42.80    3.70
  -3  -9  -3  147.69    7.50
  -3  -9  -3  152.98    6.90
  -3  -9  -3  139.69    8.90
  -3   9   3  152.48    8.40
  -3  -9  -3  161.08    7.80
   3  -9   3  149.09    8.50
  -3   9   3  153.68    7.50
  -3  -9  -3  152.58    7.00
   3  -9   3  148.89    8.10
   3  -9   3  160.88    7.40
   3  -9   3  152.78    8.20
  -3  -9  -3  153.38    7.20
   3  -9   3  154.08    7.60
  -3   9   3  143.39    8.20
  -3  -9  -3  152.28    7.30
  -3   9   3  155.28    7.70
   3  -9   3  152.58    8.00
  -3  -9  -3  156.58    7.30
  -3  -9  -3  158.08    7.90
  -3  -9  -3  151.58    7.10
   3  -9   3  146.29    8.50
   3  -9   3  156.08    8.10
   3  -9   3  162.08    7.40
   3  -9   3  162.38    7.70
  -3   9   3  153.28    7.10
  -3  -9  -3  151.88    7.30
  -3  -9  -3  153.38    7.10
   3  -9   3  157.18    7.30
  -3   9   3  148.39    7.20
   3  -9   3  154.08    7.90
  -3  -9  -3  150.28    7.40
  -3  -9   3  159.58    7.40
   3  -9  -3  157.18    8.70
  -3  -9   3  143.49    6.80
  -3  -9   3  144.89    8.90
   3   9   3  146.39    7.80
   3  -9  -3  163.78    8.10
   3  -9  -3  156.18    7.60
   3  -9  -3  159.18    7.50
   3  -9  -3  145.69    7.70
   3   9   3  154.08    7.10
  -3  -9   3  151.18    6.90
   3  -9  -3  155.98    7.50
[truncated: 2,362,666 more chars]
