# Supplementary material for: Crystal structures of (S)-3-{1-[(4-chloro­phen­yl)sulfon­yl]piperidin-2-yl}pyridine, (S)-3-[1-(4-methyl­phen­yl)piperidin-2-yl]pyridine, (S)-3-{1-[(4-meth­oxy­phen­yl)sulfon­yl]piperidin-2-yl}pyridine and (S)-3-{1-[(3,4-di­methyl­phen­yl)sulfon­yl]piperidin-2-yl}pyridine
Source: Acta Crystallogr E Crystallogr Commun. 2026 May 7;82(Pt 6):557–61. doi: 10.1107/S2056989026004524 (PMC13238982; doi:10.1107/S2056989026004524)
Supplement: Supplementary file 2 [file e-82-00557-1sup2.hkl]

data_1                                                                          
_shelx_title ' 1 in P2(1)2(1)2(1)'                                              
_shelx_refln_list_code          4                                               
_shelx_F_calc_maximum      110.52                                               
_exptl_crystal_F_000       704.00                                               
_reflns_d_resolution_high  0.8006                                               
                                                                                
loop_                                                                           
 _space_group_symop_operation_xyz                                               
 'x, y, z'                                                                      
 '-x+1/2, -y, z+1/2'                                                            
 '-x, y+1/2, -z+1/2'                                                            
 'x+1/2, -y+1/2, -z'                                                            
                                                                                
_cell_length_a    10.6945                                                       
_cell_length_b    10.7146                                                       
_cell_length_c    14.1101                                                       
_cell_angle_alpha  90.000                                                       
_cell_angle_beta   90.000                                                       
_cell_angle_gamma  90.000                                                       
                                                                                
_shelx_F_squared_multiplier     1.000                                           
                                                                                
loop_                                                                           
 _refln_index_h                                                                 
 _refln_index_k                                                                 
 _refln_index_l                                                                 
 _refln_F_squared_calc                                                          
 _refln_F_squared_meas                                                          
 _refln_F_squared_sigma                                                         
 _refln_observed_status                                                         
   4   0   0       1064.88       1060.71        51.92 o                         
   6   0   0        755.33        890.70        24.27 o                         
   8   0   0        979.98       1138.82        18.15 o                         
  10   0   0       1149.60       1151.94        13.35 o                         
  12   0   0         34.26         36.95         0.91 o                         
   2   1   0       1290.08       1068.96        46.87 o                         
   3   1   0          2.06          5.29         0.34 o                         
   4   1   0       1289.13       1172.51        54.50 o                         
   5   1   0       4770.88       4852.08       191.29 o                         
   6   1   0         45.76         56.78         1.87 o                         
   7   1   0         52.41         40.36         1.01 o                         
   8   1   0        488.41        534.24         6.76 o                         
   9   1   0          0.11          0.99         0.18 o                         
  10   1   0         50.74         50.27         0.81 o                         
  11   1   0          9.59          7.71         0.36 o                         
  12   1   0          8.32          5.04         0.29 o                         
  13   1   0         38.38         32.26         0.72 o                         
   0   2   0        461.72        438.94        23.13 o                         
   1   2   0        379.89        426.55        16.73 o                         
   2   2   0        104.75        104.37         2.39 o                         
   3   2   0       4741.65       4046.54       108.68 o                         
   4   2   0        203.86        232.29         2.99 o                         
   5   2   0        830.98        786.81        12.61 o                         
   6   2   0        471.71        519.96         7.07 o                         
   7   2   0         20.15         20.50         0.88 o                         
   8   2   0         55.77         69.15         1.15 o                         
   9   2   0         13.04         14.36         0.41 o                         
  10   2   0         12.51         19.03         0.47 o                         
  11   2   0          3.23          4.28         0.26 o                         
  12   2   0         21.74         24.81         0.59 o                         
  13   2   0          5.31          3.19         0.31 o                         
   1   3   0         10.05         11.86         0.43 o                         
   2   3   0        164.43        204.18         3.39 o                         
   3   3   0        171.80        183.04         2.46 o                         
   4   3   0        715.53        797.39        15.50 o                         
   5   3   0       1303.75       1312.88        29.25 o                         
   6   3   0        666.46        796.66        10.56 o                         
   7   3   0         44.26         28.95         0.70 o                         
   8   3   0          2.05          3.03         0.25 o                         
   9   3   0         36.21         41.25         0.66 o                         
  10   3   0          3.45          7.04         0.32 o                         
  11   3   0         64.71         62.32         1.12 o                         
  12   3   0          1.90          1.37         0.22 o                         
  13   3   0         64.57         59.71         1.86 o                         
   0   4   0       3421.70       3500.16       140.09 o                         
   1   4   0         49.94         42.14         0.81 o                         
   2   4   0         13.41         11.57         0.71 o                         
   3   4   0       1528.36       1369.57        53.16 o                         
   4   4   0        249.23        286.20         2.75 o                         
   5   4   0        621.53        586.98         5.76 o                         
   6   4   0         52.98         55.24         1.23 o                         
   7   4   0        350.36        365.10         5.04 o                         
   8   4   0        436.61        456.78         6.11 o                         
   9   4   0          3.96          3.48         0.23 o                         
  10   4   0         58.29         57.42         0.88 o                         
  11   4   0         43.38         45.59         0.86 o                         
  12   4   0          3.82          4.22         0.28 o                         
   1   5   0        133.39        177.35         2.11 o                         
   2   5   0        339.91        381.04         4.56 o                         
   3   5   0        761.16        738.07         8.10 o                         
   4   5   0          0.65          0.53         0.16 o                         
   5   5   0         29.66         40.31         0.72 o                         
   6   5   0        117.59        109.53         1.49 o                         
   7   5   0        185.21        191.04         2.51 o                         
   8   5   0       1333.79       1314.57        12.69 o                         
   9   5   0         70.90         69.85         0.98 o                         
  10   5   0         16.50         22.12         0.53 o                         
  11   5   0          4.38          7.13         0.34 o                         
  12   5   0         19.72         20.89         0.78 o                         
   0   6   0       1156.85        999.00        17.13 o                         
   1   6   0        491.33        501.81         5.45 o                         
   2   6   0       5257.22       4730.55       132.53 o                         
   3   6   0       1269.32       1383.77        37.22 o                         
   4   6   0        469.33        506.50         4.59 o                         
   5   6   0         31.81         31.64         0.59 o                         
   6   6   0        320.16        318.32         3.21 o                         
   7   6   0        774.32        775.19         5.97 o                         
   8   6   0         40.33         43.51         0.64 o                         
   9   6   0         15.51         16.87         0.43 o                         
  10   6   0         24.59         30.32         0.60 o                         
  11   6   0         18.86         19.25         0.47 o                         
   1   7   0         14.31         18.92         0.60 o                         
   2   7   0          0.01          2.50         0.28 o                         
   3   7   0          0.48          1.75         0.21 o                         
   4   7   0          0.44          0.77         0.17 o                         
   5   7   0         31.23         19.78         0.45 o                         
   6   7   0         34.34         26.14         0.49 o                         
   7   7   0        122.85        112.71         1.12 o                         
   8   7   0        112.09         99.39         1.05 o                         
   9   7   0          0.32          1.11         0.16 o                         
  10   7   0        132.44        128.19         1.56 o                         
  11   7   0         40.45         33.16         0.76 o                         
   0   8   0        142.64        132.86         2.37 o                         
   1   8   0        128.50        116.15         1.57 o                         
   2   8   0        219.88        207.83         2.16 o                         
   3   8   0        500.19        471.44         4.04 o                         
   4   8   0         13.94         11.65         0.45 o                         
   5   8   0        770.69        801.09         5.92 o                         
   6   8   0          2.05          1.59         0.15 o                         
   7   8   0        203.20        228.00         1.97 o                         
   8   8   0         16.26         14.43         0.34 o                         
   9   8   0          8.98          6.70         0.24 o                         
  10   8   0         80.45         71.22         0.92 o                         
   1   9   0        206.57        197.69         1.83 o                         
   2   9   0          1.77          3.32         0.24 o                         
   3   9   0        567.72        552.58         4.23 o                         
   4   9   0          6.19          4.19         0.19 o                         
   5   9   0         49.80         44.17         0.58 o                         
   6   9   0         72.06         71.42         0.83 o                         
   7   9   0          2.64          1.91         0.15 o                         
   8   9   0         46.47         35.80         0.50 o                         
   9   9   0          0.01          0.15         0.09 o                         
   0  10   0         44.41         51.00         0.97 o                         
   1  10   0         67.92         58.30         0.74 o                         
   2  10   0          0.86          2.25         0.20 o                         
   3  10   0          1.96          2.05         0.20 o                         
   4  10   0         22.02         25.82         0.43 o                         
   5  10   0         55.31         59.67         0.69 o                         
   6  10   0         83.11         72.77         0.81 o                         
   7  10   0          0.84          0.49         0.11 o                         
   8  10   0          0.21          0.27         0.08 o                         
   1  11   0          6.26         11.86         0.32 o                         
   2  11   0          1.70          1.90         0.16 o                         
   3  11   0         28.82         25.23         0.43 o                         
   4  11   0         15.53         12.90         0.31 o                         
   5  11   0          6.89          3.55         0.16 o                         
   6  11   0         10.24          9.03         0.22 o                         
   7  11   0          0.52          0.35         0.09 o                         
   0  12   0        178.56        190.98         3.09 o                         
   1  12   0          0.16          0.60         0.14 o                         
   2  12   0        163.32        174.43         1.78 o                         
   3  12   0          3.61          3.49         0.20 o                         
   4  12   0         23.01         23.93         0.36 o                         
   5  12   0         23.66         25.94         0.37 o                         
   1  13   0         32.19         29.75         0.46 o                         
   2  13   0          1.41          0.15         0.09 o                         
   3  13   0         20.03         14.67         0.28 o                         
   1   0   1         60.77         48.48         1.20 o                         
   4   0   1        320.70        329.06         4.79 o                         
   5   0   1        400.71        319.71         5.03 o                         
   6   0   1        511.89        632.48         8.35 o                         
   7   0   1          1.76         11.41         0.58 o                         
   8   0   1        635.02        678.73         8.73 o                         
   9   0   1         45.71         50.26         0.98 o                         
  10   0   1         11.76         13.35         0.39 o                         
  11   0   1        103.94        114.22         1.43 o                         
  12   0   1         35.98         28.84         0.52 o                         
  13   0   1          9.62          8.92         0.44 o                         
 -13   1   1          3.26          1.90         0.22 o                         
 -12   1   1        151.86        146.19         1.77 o                         
 -11   1   1         81.93         74.34         1.03 o                         
 -10   1   1        393.78        398.52         3.56 o                         
  -9   1   1         89.69         91.74         1.20 o                         
  -8   1   1        300.45        331.68         4.14 o                         
  -7   1   1        341.97        342.94         4.93 o                         
  -6   1   1        428.22        458.72         6.42 o                         
  -5   1   1        726.44        763.25        23.77 o                         
  -4   1   1       1586.80       1465.88        48.00 o                         
  -3   1   1       2471.12       2053.96        58.70 o                         
   3   1   1       2554.30       2108.09        83.51 o                         
   4   1   1       1411.79       1414.16        64.41 o                         
   5   1   1        678.34        702.98        20.25 o                         
   6   1   1        425.51        462.55         6.05 o                         
   7   1   1        347.63        345.90         4.94 o                         
   8   1   1        285.79        318.78         4.30 o                         
   9   1   1        102.62        103.36         1.20 o                         
  10   1   1        394.87        396.51         3.74 o                         
  11   1   1         80.64         73.74         1.06 o                         
  12   1   1        162.74        152.41         1.86 o                         
  13   1   1          2.25          1.10         0.20 o                         
 -13   2   1         34.04         32.22         0.95 o                         
 -12   2   1          3.58          3.78         0.26 o                         
 -11   2   1         41.44         40.37         0.68 o                         
 -10   2   1         49.43         57.99         0.86 o                         
  -9   2   1        215.98        212.85         2.06 o                         
  -8   2   1        397.71        432.16         4.68 o                         
  -7   2   1        225.88        246.82         3.50 o                         
  -6   2   1        766.52        838.16         9.71 o                         
  -5   2   1        372.50        406.72         4.66 o                         
  -4   2   1        607.22        611.21        12.61 o                         
  -3   2   1        552.35        455.19        12.37 o                         
  -2   2   1       2184.96       1913.06        50.87 o                         
  -1   2   1       5882.68       4451.13       278.31 o                         
   0   2   1       4086.07       3630.55       135.13 o                         
   1   2   1       6033.77       4912.47       170.33 o                         
   2   2   1       1991.33       1745.28        50.40 o                         
   3   2   1        544.33        448.95         9.89 o                         
   4   2   1        681.37        688.11        12.89 o                         
   5   2   1        369.94        403.06         4.83 o                         
   6   2   1        793.35        882.10        11.16 o                         
   7   2   1        215.82        240.17         3.69 o                         
   8   2   1        401.56        439.36         4.88 o                         
   9   2   1        196.35        193.35         2.04 o                         
  10   2   1         57.25         65.60         0.91 o                         
  11   2   1         40.18         39.34         0.72 o                         
  12   2   1          2.62          2.36         0.26 o                         
  13   2   1         33.70         32.95         0.90 o                         
 -12   3   1          5.03          5.49         0.35 o                         
 -11   3   1          7.50          6.67         0.34 o                         
 -10   3   1          5.12          4.11         0.25 o                         
  -9   3   1        167.57        167.84         1.63 o                         
  -8   3   1         34.95         34.24         0.81 o                         
  -7   3   1        250.27        257.40         3.79 o                         
  -6   3   1        195.86        218.81         3.06 o                         
  -5   3   1        744.51        829.33        11.18 o                         
  -4   3   1        322.44        295.07         5.24 o                         
  -3   3   1        209.21        183.13         5.47 o                         
  -2   3   1        598.40        561.84        15.69 o                         
   0   3   1       3367.16       3478.36        94.88 o                         
   1   3   1        851.29        810.98        31.49 o                         
   2   3   1        564.56        591.41        22.40 o                         
   3   3   1        148.68        155.90         3.10 o                         
   4   3   1        302.48        283.08         3.57 o                         
   5   3   1        861.74        946.63        20.14 o                         
   6   3   1        217.12        241.77         3.26 o                         
   7   3   1        290.43        298.47         3.49 o                         
   8   3   1         44.06         40.15         0.83 o                         
   9   3   1        146.20        153.08         1.57 o                         
  10   3   1          9.88          6.91         0.39 o                         
  11   3   1          5.98          6.44         0.32 o                         
  12   3   1          5.84          6.37         0.31 o                         
 -12   4   1          9.81          8.55         0.35 o                         
 -11   4   1         31.19         34.76         0.71 o                         
 -10   4   1         18.70         21.96         0.52 o                         
  -9   4   1         84.35         78.33         0.99 o                         
  -8   4   1        145.17        131.18         2.21 o                         
  -7   4   1         93.36         84.05         1.54 o                         
  -6   4   1        227.76        214.61         2.95 o                         
  -5   4   1          3.03         11.36         2.48 o                         
  -4   4   1         27.63         24.47         0.55 o                         
  -3   4   1       2219.24       2211.32        63.58 o                         
  -2   4   1        163.49        226.96         3.60 o                         
  -1   4   1        401.02        365.17         5.80 o                         
   0   4   1        218.08        262.26         3.86 o                         
   1   4   1        483.59        388.77        14.66 o                         
   2   4   1        184.40        245.59         4.54 o                         
   3   4   1       2351.38       2295.25        87.33 o                         
   4   4   1         36.74         29.50         0.99 o                         
   5   4   1         11.98         11.65         0.51 o                         
   6   4   1        250.53        234.36         3.41 o                         
   7   4   1         96.24         86.43         1.37 o                         
   8   4   1        115.95        107.83         1.97 o                         
   9   4   1         66.88         65.02         0.94 o                         
  10   4   1         16.69         20.60         0.51 o                         
  11   4   1         31.61         35.03         0.70 o                         
  12   4   1          9.57          8.21         0.39 o                         
 -12   5   1         82.65         71.22         1.76 o                         
 -11   5   1         42.72         38.15         0.75 o                         
 -10   5   1        157.82        160.61         1.97 o                         
  -9   5   1         35.85         43.34         0.80 o                         
  -8   5   1         21.32         24.49         0.65 o                         
  -7   5   1        155.72        160.23         2.28 o                         
  -6   5   1         42.50         45.04         0.83 o                         
  -5   5   1         70.68         59.70         0.95 o                         
  -4   5   1        438.83        424.33         3.86 o                         
  -3   5   1        283.62        320.42         2.92 o                         
  -2   5   1         99.94         82.75         1.22 o                         
  -1   5   1       1622.71       1716.22        51.44 o                         
   0   5   1       3822.29       3497.76        97.98 o                         
   1   5   1       1608.98       1596.50        50.39 o                         
   2   5   1        110.45         91.28         1.15 o                         
   3   5   1        269.34        309.03         3.09 o                         
   4   5   1        446.06        424.97         4.34 o                         
   6   5   1         41.57         42.41         0.80 o                         
   7   5   1        120.05        129.01         1.84 o                         
   8   5   1         26.18         30.11         0.59 o                         
   9   5   1         40.85         47.65         0.79 o                         
  10   5   1        149.90        156.57         1.82 o                         
  11   5   1         43.71         38.31         0.68 o                         
  12   5   1         72.43         68.98         1.51 o                         
 -11   6   1         30.68         27.94         0.59 o                         
 -10   6   1         38.70         41.03         0.78 o                         
  -9   6   1         13.86         12.69         0.40 o                         
  -8   6   1         79.25         79.58         1.04 o                         
  -7   6   1        139.26        142.83         1.54 o                         
  -6   6   1       1068.79       1041.16         9.10 o                         
  -5   6   1        341.41        345.12         3.60 o                         
  -4   6   1        961.33       1013.06         9.96 o                         
  -3   6   1       1272.06       1225.90        19.43 o                         
  -2   6   1        411.75        434.07         4.60 o                         
  -1   6   1        513.09        477.79         5.19 o                         
   0   6   1        253.81        273.11         2.80 o                         
   1   6   1        552.98        514.77         5.61 o                         
   2   6   1        361.14        390.46         4.15 o                         
   3   6   1       1367.24       1309.54        27.66 o                         
   4   6   1        971.87       1025.03        10.65 o                         
   5   6   1        322.04        327.96         3.48 o                         
   6   6   1       1075.62       1046.39         9.10 o                         
   7   6   1        136.85        140.29         1.42 o                         
   8   6   1         85.30         83.46         0.91 o                         
   9   6   1         11.06          9.81         0.34 o                         
  10   6   1         38.53         41.11         0.66 o                         
  11   6   1         27.92         25.24         0.57 o                         
 -11   7   1          5.43          5.02         0.27 o                         
 -10   7   1         57.56         55.72         0.87 o                         
  -9   7   1        121.44        121.66         1.48 o                         
  -8   7   1        225.81        195.09         1.94 o                         
  -7   7   1        336.63        339.61         2.97 o                         
  -6   7   1        115.57        105.23         1.03 o                         
  -5   7   1        450.62        456.02         4.05 o                         
  -4   7   1        198.27        191.37         1.80 o                         
  -3   7   1        507.12        498.50         4.54 o                         
  -2   7   1        341.35        330.84         3.37 o                         
  -1   7   1        352.24        351.69         3.70 o                         
   0   7   1        375.73        359.69         3.77 o                         
   1   7   1        326.06        327.79         3.94 o                         
   2   7   1        297.58        298.22         3.34 o                         
   3   7   1        494.30        484.75         4.69 o                         
   4   7   1        196.85        189.52         1.90 o                         
   5   7   1        469.72        469.06         4.02 o                         
   6   7   1        108.41         98.25         1.15 o                         
   7   7   1        329.29        333.36         2.64 o                         
   8   7   1        231.20        202.80         1.82 o                         
   9   7   1        128.04        126.18         1.27 o                         
  10   7   1         54.41         51.87         0.83 o                         
  11   7   1          5.80          5.78         0.34 o                         
 -10   8   1         12.23         16.07         0.36 o                         
  -9   8   1         53.87         51.81         0.68 o                         
  -8   8   1         29.99         34.14         0.56 o                         
  -7   8   1         56.17         58.84         0.73 o                         
  -6   8   1         55.32         46.63         0.58 o                         
  -5   8   1         38.36         38.44         0.59 o                         
  -4   8   1         21.71         15.53         0.48 o                         
  -3   8   1        668.33        671.56         5.55 o                         
  -2   8   1        310.40        318.51         2.83 o                         
  -1   8   1        441.23        454.65         4.07 o                         
   0   8   1        552.04        542.16         5.67 o                         
   1   8   1        448.23        469.93         4.12 o                         
   2   8   1        310.70        320.86         3.20 o                         
   3   8   1        668.96        670.98         5.65 o                         
   4   8   1         22.42         16.02         0.45 o                         
   5   8   1         33.36         34.52         0.59 o                         
   6   8   1         54.02         45.20         0.59 o                         
   7   8   1         61.16         63.49         0.73 o                         
   8   8   1         27.30         31.31         0.50 o                         
   9   8   1         49.83         50.05         0.63 o                         
  10   8   1         11.49         15.53         0.38 o                         
  -9   9   1         31.01         31.76         0.54 o                         
  -8   9   1         54.42         56.41         0.72 o                         
  -7   9   1         12.07         13.73         0.30 o                         
  -6   9   1         50.85         55.81         0.65 o                         
  -5   9   1         83.78         77.62         0.87 o                         
  -4   9   1         63.02         65.28         0.70 o                         
  -3   9   1         29.98         29.17         0.50 o                         
  -2   9   1        131.90        136.13         1.29 o                         
  -1   9   1        228.84        199.61         1.70 o                         
   0   9   1        211.66        201.53         2.19 o                         
   1   9   1        209.45        187.12         1.63 o                         
   2   9   1        121.18        127.73         1.40 o                         
   3   9   1         39.82         38.28         0.60 o                         
   4   9   1         52.16         55.60         0.69 o                         
   5   9   1         89.69         82.75         0.98 o                         
   6   9   1         48.36         52.36         0.67 o                         
   7   9   1         20.91         17.54         1.46 o                         
   8   9   1         58.23         61.08         0.70 o                         
   9   9   1         42.03         40.35         0.54 o                         
  -8  10   1         58.70         57.50         0.71 o                         
  -7  10   1          1.14          0.51         0.11 o                         
  -6  10   1         41.22         43.88         0.58 o                         
  -5  10   1         39.13         44.39         0.59 o                         
  -4  10   1        111.26        122.13         1.15 o                         
  -3  10   1         82.01         75.02         0.93 o                         
  -2  10   1          6.52          8.28         0.29 o                         
  -1  10   1        217.11        212.72         1.92 o                         
   0  10   1         26.29         22.75         0.45 o                         
   1  10   1        229.41        223.07         1.95 o                         
   2  10   1          3.52          5.35         0.25 o                         
   3  10   1         81.97         74.69         0.93 o                         
   4  10   1        112.84        123.57         1.24 o                         
   5  10   1         47.78         51.74         0.64 o                         
   6  10   1         42.86         44.95         0.62 o                         
   7  10   1          1.21          0.49         0.12 o                         
   8  10   1         57.79         56.08         0.66 o                         
  -7  11   1          9.85         10.32         0.24 o                         
  -6  11   1          6.44          7.72         0.21 o                         
  -5  11   1         41.27         38.41         0.49 o                         
  -4  11   1         29.98         25.05         0.43 o                         
  -3  11   1         27.82         31.91         0.48 o                         
  -2  11   1         97.23         93.92         0.98 o                         
  -1  11   1          1.10          4.20         0.21 o                         
   0  11   1        121.08        117.53         1.26 o                         
   1  11   1          1.50          4.89         0.22 o                         
   2  11   1         96.47         95.07         1.08 o                         
   3  11   1         26.11         29.88         0.52 o                         
   4  11   1         33.24         28.37         0.44 o                         
   5  11   1         36.98         35.33         0.51 o                         
   6  11   1          7.85          9.12         0.21 o                         
   7  11   1         12.48         12.31         0.27 o                         
  -5  12   1          4.74          6.07         0.19 o                         
  -4  12   1         13.44         14.58         0.27 o                         
  -3  12   1         29.93         32.80         0.54 o                         
  -2  12   1         13.89         12.99         0.31 o                         
  -1  12   1         12.09         15.54         0.35 o                         
   0  12   1         40.89         34.65         0.60 o                         
   1  12   1         12.68         16.56         0.35 o                         
   2  12   1         14.68         13.54         0.32 o                         
   3  12   1         25.98         27.85         0.52 o                         
   4  12   1         14.13         15.87         0.29 o                         
   5  12   1          4.62          6.27         0.18 o                         
  -3  13   1         28.29         24.66         0.47 o                         
  -2  13   1          8.44          6.78         0.23 o                         
  -1  13   1          4.21          7.04         0.22 o                         
   0  13   1         20.61         19.32         0.36 o                         
   1  13   1          4.78          7.82         0.28 o                         
   2  13   1          9.39          7.67         0.22 o                         
   3  13   1         29.26         25.09         0.44 o                         
   2   0   2         53.34         45.13         1.15 o                         
   3   0   2        765.24        689.69        27.15 o                         
   4   0   2        592.38        626.72        38.51 o                         
   5   0   2       1263.05       1409.52        69.68 o                         
   6   0   2        714.24        745.65         9.81 o                         
   7   0   2         65.52         74.04         1.52 o                         
   8   0   2         15.54         27.65         0.80 o                         
   9   0   2        188.40        183.14         2.07 o                         
  10   0   2        353.23        363.75         3.46 o                         
  11   0   2         89.67         86.35         1.23 o                         
  12   0   2        109.62        111.18         1.53 o                         
  13   0   2          7.43          7.15         0.33 o                         
 -13   1   2          1.37          1.38         0.27 o                         
 -12   1   2          8.27          8.57         0.34 o                         
 -11   1   2         32.01         35.09         0.69 o                         
 -10   1   2          6.68         11.72         0.40 o                         
  -9   1   2        326.66        333.85         3.52 o                         
  -8   1   2         39.24         39.00         0.88 o                         
  -7   1   2        189.74        208.80         3.09 o                         
  -6   1   2       1560.90       1680.20        62.04 o                         
  -5   1   2         57.90         63.13         1.19 o                         
  -4   1   2       1070.86        915.25        35.82 o                         
  -3   1   2       2367.59       2114.79        87.04 o                         
  -1   1   2       3013.55       2793.85       106.23 o                         
   1   1   2       3203.13       2958.09       108.60 o                         
   2   1   2       2978.30       2459.69        95.69 o                         
   3   1   2       2543.95       2233.20        86.30 o                         
   5   1   2         70.28         76.08         1.45 o                         
   6   1   2       1568.40       1642.51        62.55 o                         
   7   1   2        187.05        212.21         3.11 o                         
   8   1   2         46.30         47.69         1.03 o                         
   9   1   2        320.18        326.46         3.22 o                         
  10   1   2          7.97         13.75         0.42 o                         
  11   1   2         38.00         41.05         0.72 o                         
  12   1   2          7.56          7.84         0.34 o                         
  13   1   2          2.40          2.45         0.23 o                         
 -13   2   2          9.30         10.56         0.48 o                         
 -12   2   2         15.96         12.89         0.50 o                         
 -11   2   2         15.39         18.87         0.45 o                         
 -10   2   2         27.60         30.03         0.57 o                         
  -9   2   2        438.55        422.96         4.05 o                         
  -8   2   2          4.61          4.54         0.30 o                         
  -7   2   2        713.50        755.40         9.01 o                         
  -6   2   2        215.54        216.72         2.94 o                         
  -5   2   2        433.65        477.96         5.43 o                         
  -4   2   2        688.96        626.63        21.88 o                         
  -2   2   2       2841.91       2506.10        69.74 o                         
  -1   2   2       8216.16       6888.52       256.74 o                         
   1   2   2       8126.51       6676.80       249.20 o                         
   2   2   2       2899.33       2561.69       167.49 o                         
   3   2   2       1350.52       1381.86        53.47 o                         
   4   2   2        648.39        629.36        13.28 o                         
   5   2   2        444.52        487.35         6.09 o                         
   6   2   2        211.67        208.82         2.75 o                         
   7   2   2        691.29        746.54         9.44 o                         
   8   2   2          6.86          5.66         0.35 o                         
   9   2   2        447.49        428.03         4.07 o                         
  10   2   2         29.95         31.15         0.63 o                         
  11   2   2         18.02         19.75         0.56 o                         
  12   2   2         19.83         15.91         0.46 o                         
  13   2   2          8.80         10.11         0.40 o                         
 -12   3   2          1.22          0.93         0.21 o                         
 -11   3   2         38.49         38.27         0.79 o                         
 -10   3   2         38.35         38.50         0.70 o                         
  -9   3   2        267.44        286.57         2.81 o                         
  -8   3   2         27.37         37.25         0.93 o                         
  -7   3   2        215.10        237.19         4.31 o                         
  -6   3   2        137.57        146.56         2.11 o                         
  -5   3   2        595.54        674.43         6.27 o                         
  -4   3   2        139.84        156.73         1.81 o                         
  -3   3   2       1024.14        920.69        24.78 o                         
  -2   3   2       1410.07       1425.40        41.99 o                         
  -1   3   2       9623.00       7923.42       300.51 o                         
   0   3   2        199.90        209.04         3.45 o                         
   2   3   2       1461.89       1383.80        39.27 o                         
   4   3   2        150.56        169.96         2.03 o                         
   5   3   2        570.85        660.95         9.93 o                         
   6   3   2        139.61        146.90         2.04 o                         
   7   3   2        153.05        192.74         3.40 o                         
   8   3   2         25.82         35.96         0.85 o                         
   9   3   2        273.53        294.00         3.05 o                         
  10   3   2         42.37         42.46         0.78 o                         
  11   3   2         29.54         31.26         0.77 o                         
  12   3   2          1.65          1.50         0.19 o                         
 -12   4   2         35.93         31.13         0.68 o                         
 -11   4   2         86.26         94.61         1.25 o                         
 -10   4   2         65.00         58.16         0.92 o                         
  -9   4   2         26.50         30.68         0.62 o                         
  -8   4   2        170.07        173.16         2.10 o                         
  -7   4   2         37.22         36.76         0.85 o                         
  -6   4   2        977.38        981.93        10.40 o                         
  -5   4   2         76.43         79.19         1.24 o                         
  -4   4   2         41.31         36.80         0.91 o                         
  -3   4   2        263.09        296.26         2.99 o                         
  -2   4   2        734.83        714.26        28.08 o                         
  -1   4   2       1173.71       1005.78        39.13 o                         
   0   4   2        455.99        430.20         7.80 o                         
   2   4   2        712.32        719.58        16.26 o                         
   3   4   2        282.13        310.46         4.44 o                         
   4   4   2         32.33         29.63         0.82 o                         
   5   4   2         74.57         77.30         1.35 o                         
   6   4   2        972.43        985.58        13.51 o                         
   7   4   2         24.76         27.69         0.66 o                         
   8   4   2        179.12        178.44         1.96 o                         
   9   4   2         29.25         32.86         0.66 o                         
  10   4   2         67.58         60.11         1.00 o                         
  11   4   2         85.37         93.76         1.62 o                         
  12   4   2         27.11         23.76         0.61 o                         
 -12   5   2          0.85          0.65         0.21 o                         
 -11   5   2         47.52         52.34         0.88 o                         
 -10   5   2         60.18         58.10         0.93 o                         
  -9   5   2          1.35          3.33         0.31 o                         
  -8   5   2        327.88        347.45         3.69 o                         
  -7   5   2        243.66        244.40         3.16 o                         
  -6   5   2        352.82        375.46         4.11 o                         
  -5   5   2        113.54        122.76         1.53 o                         
  -4   5   2        807.85        774.17         7.49 o                         
  -3   5   2       1183.44       1157.63        21.64 o                         
  -2   5   2       2116.25       2010.95        87.85 o                         
  -1   5   2         87.15         74.11         1.14 o                         
   0   5   2       1449.44       1628.06        77.32 o                         
   1   5   2        107.48         87.51         1.33 o                         
   2   5   2       2146.26       1878.19        93.32 o                         
   3   5   2       1152.10       1114.25        19.51 o                         
   4   5   2        842.04        796.14         8.72 o                         
   5   5   2        102.92        111.98         1.70 o                         
   6   5   2        395.23        413.89         4.41 o                         
   7   5   2        246.27        247.46         2.76 o                         
   8   5   2        312.77        332.75         2.83 o                         
   9   5   2          0.33          1.60         0.23 o                         
  10   5   2         58.77         57.40         0.95 o                         
  11   5   2         46.77         52.94         0.98 o                         
  12   5   2          0.87          0.76         0.18 o                         
 -11   6   2         18.95         19.01         0.46 o                         
 -10   6   2         11.07          7.48         0.32 o                         
  -9   6   2          9.73          8.53         0.40 o                         
  -8   6   2         40.90         39.05         0.73 o                         
  -7   6   2        584.21        569.58         4.81 o                         
  -6   6   2         78.80         68.85         1.02 o                         
  -5   6   2         11.91         14.52         0.40 o                         
  -4   6   2        299.52        262.51         2.52 o                         
  -3   6   2         11.70         14.69         0.40 o                         
  -2   6   2        365.28        379.44         3.73 o                         
  -1   6   2        111.84        115.17         1.99 o                         
   0   6   2        220.31        220.11         2.63 o                         
   1   6   2        130.47        132.72         2.04 o                         
   2   6   2        345.02        371.03         4.16 o                         
   3   6   2         16.25         19.00         0.63 o                         
   4   6   2        271.20        235.81         2.87 o                         
   5   6   2         12.39         14.72         0.43 o                         
   6   6   2         85.38         75.86         1.07 o                         
   7   6   2        564.74        557.03         4.44 o                         
   8   6   2         35.38         33.82         0.52 o                         
   9   6   2          7.14          5.62         0.23 o                         
  10   6   2         10.47          6.93         0.30 o                         
  11   6   2         19.96         20.75         0.50 o                         
 -11   7   2          4.25          3.92         0.24 o                         
 -10   7   2         25.64         27.30         0.54 o                         
  -9   7   2         91.36         87.86         1.29 o                         
  -8   7   2        131.01        152.28         1.59 o                         
  -7   7   2        129.51        126.37         1.30 o                         
  -6   7   2        309.12        317.63         2.51 o                         
  -5   7   2        234.23        223.74         2.22 o                         
  -4   7   2        714.30        689.23         5.60 o                         
  -3   7   2        120.50        131.91         1.68 o                         
  -2   7   2         74.34         75.58         1.17 o                         
  -1   7   2        916.69        952.96         9.31 o                         
   0   7   2         33.49         49.24         0.94 o                         
   1   7   2       1015.90       1033.52        11.19 o                         
   2   7   2         64.75         68.28         1.14 o                         
   3   7   2        134.80        145.18         1.60 o                         
   4   7   2        729.61        696.60         5.93 o                         
   5   7   2        221.38        216.08         2.23 o                         
   6   7   2        299.21        306.65         2.69 o                         
   7   7   2        121.03        121.13         1.17 o                         
   8   7   2        134.81        155.12         1.43 o                         
   9   7   2         83.65         82.51         0.99 o                         
  10   7   2         26.14         28.06         0.52 o                         
  11   7   2          3.21          3.00         0.23 o                         
 -10   8   2         10.90          8.93         0.32 o                         
  -9   8   2        119.52        113.79         1.44 o                         
  -8   8   2          1.79          2.30         0.18 o                         
  -7   8   2         88.56         73.46         0.81 o                         
  -6   8   2        128.91        123.95         1.13 o                         
  -5   8   2         34.06         30.03         0.47 o                         
  -4   8   2         64.21         75.76         0.88 o                         
  -3   8   2        141.45        143.26         1.54 o                         
  -2   8   2        359.46        333.64         2.96 o                         
  -1   8   2         22.50         22.57         0.53 o                         
   0   8   2         41.69         29.33         0.62 o                         
   1   8   2         17.87         19.53         0.51 o                         
   2   8   2        357.42        339.21         3.16 o                         
   3   8   2        131.73        136.12         1.52 o                         
   4   8   2         70.84         83.17         0.93 o                         
   5   8   2         33.23         29.97         0.49 o                         
   6   8   2        123.59        118.39         1.20 o                         
   7   8   2         86.33         72.18         0.80 o                         
   8   8   2          1.26          1.41         0.15 o                         
   9   8   2        138.90        129.99         1.32 o                         
  10   8   2         12.41         10.43         0.30 o                         
  -9   9   2          7.92         12.43         0.31 o                         
  -8   9   2          8.65          9.34         0.29 o                         
  -7   9   2         41.57         47.79         0.70 o                         
  -6   9   2         60.35         66.39         0.75 o                         
  -5   9   2         10.18         10.69         0.38 o                         
  -4   9   2         99.86        104.52         0.99 o                         
  -3   9   2        509.27        540.81         4.03 o                         
  -2   9   2        310.71        289.65         2.46 o                         
  -1   9   2        591.54        612.30         5.10 o                         
   0   9   2         24.73         17.51         0.40 o                         
   1   9   2        628.56        643.03         5.30 o                         
   2   9   2        304.86        288.65         2.65 o                         
   3   9   2        536.22        560.87         4.50 o                         
   4   9   2         83.20         90.39         1.03 o                         
   5   9   2         10.99         11.46         0.42 o                         
   6   9   2         65.46         70.67         0.78 o                         
   7   9   2         43.23         50.51         0.76 o                         
   8   9   2          7.05          8.22         0.27 o                         
   9   9   2          8.01         12.45         0.27 o                         
  -8  10   2         27.01         25.68         0.41 o                         
  -7  10   2          2.21          2.31         0.15 o                         
  -6  10   2          1.67          0.96         0.12 o                         
  -5  10   2         11.38         10.76         0.29 o                         
  -4  10   2         91.44         83.57         0.86 o                         
  -3  10   2         71.09         52.18         0.66 o                         
  -2  10   2         45.20         48.51         0.64 o                         
  -1  10   2         18.51         19.94         0.43 o                         
   0  10   2          5.99          5.85         0.26 o                         
   1  10   2         18.05         20.82         0.47 o                         
   2  10   2         41.15         46.37         0.70 o                         
   3  10   2         64.92         47.20         0.73 o                         
   4  10   2         88.34         81.29         0.95 o                         
   5  10   2          9.07          9.41         0.30 o                         
   6  10   2          2.21          2.30         0.15 o                         
   7  10   2          1.66          2.04         0.15 o                         
   8  10   2         26.04         24.70         0.39 o                         
  -7  11   2          6.47          6.44         0.22 o                         
  -6  11   2         88.01        101.73         0.91 o                         
  -5  11   2          7.72          6.50         0.23 o                         
  -4  11   2        186.24        198.44         1.86 o                         
  -3  11   2         15.22         15.98         0.38 o                         
  -2  11   2         16.59         19.52         0.39 o                         
  -1  11   2          3.90          3.14         0.20 o                         
   0  11   2         34.17         34.51         0.58 o                         
   1  11   2          4.03          3.94         0.21 o                         
   2  11   2         23.12         25.81         0.48 o                         
   3  11   2         16.65         16.52         0.41 o                         
   4  11   2        199.96        207.60         2.10 o                         
   5  11   2         10.19          8.88         0.31 o                         
   6  11   2         82.71         97.02         1.00 o                         
   7  11   2          8.18          7.87         0.24 o                         
  -5  12   2         22.72         20.52         0.36 o                         
  -4  12   2         20.85         18.95         0.32 o                         
  -3  12   2          4.10          3.15         0.17 o                         
  -2  12   2         31.70         26.47         0.44 o                         
  -1  12   2         31.91         31.73         0.53 o                         
   0  12   2         15.33         11.02         0.31 o                         
   1  12   2         33.28         32.04         0.52 o                         
   2  12   2         32.57         26.92         0.44 o                         
   3  12   2          4.25          2.97         0.16 o                         
   4  12   2         22.68         20.15         0.35 o                         
   5  12   2         21.73         20.73         0.52 o                         
  -2  13   2         13.78         13.02         0.33 o                         
  -1  13   2         80.34         73.84         1.77 o                         
   0  13   2         22.21         22.87         0.62 o                         
   1  13   2         81.47         76.33         1.36 o                         
   2  13   2         14.85         14.46         0.34 o                         
   1   0   3       1953.56       2103.38       149.17 o                         
   2   0   3        117.92        114.59         1.72 o                         
   3   0   3       2367.63       2267.75        64.06 o                         
   4   0   3        352.50        356.57         7.05 o                         
   5   0   3        131.29        119.08         1.93 o                         
   6   0   3        219.20        247.85         4.13 o                         
   7   0   3        103.57        107.53         2.24 o                         
   8   0   3        162.32        171.30         2.65 o                         
   9   0   3         12.25         14.66         0.53 o                         
  10   0   3         69.43         77.93         1.13 o                         
  11   0   3          9.91         10.02         0.36 o                         
  12   0   3         15.39         14.00         0.47 o                         
  13   0   3         19.46         14.06         0.47 o                         
 -13   1   3         11.75          7.72         0.40 o                         
 -12   1   3         65.59         69.55         1.09 o                         
 -11   1   3         42.97         39.65         0.71 o                         
 -10   1   3         75.72         81.88         1.09 o                         
  -9   1   3        222.16        236.68         2.64 o                         
  -8   1   3        141.53        140.35         2.02 o                         
  -7   1   3        505.99        533.76         7.75 o                         
  -6   1   3         31.98         26.67         0.78 o                         
  -5   1   3        393.70        419.03         5.21 o                         
  -4   1   3       1407.76       1294.88        41.71 o                         
  -3   1   3        619.91        662.70        18.84 o                         
  -2   1   3      12177.27       9951.20       388.04 o                         
  -1   1   3       7777.64       7147.54       271.70 o                         
   0   1   3         69.78         93.44         1.90 o                         
   2   1   3      12215.25      10323.14       378.24 o                         
   4   1   3       1408.45       1274.19        60.49 o                         
   5   1   3        469.70        476.49         6.70 o                         
   6   1   3         32.55         28.07         0.98 o                         
   7   1   3        503.65        541.25         7.74 o                         
   8   1   3        159.48        160.12         2.39 o                         
   9   1   3        238.53        248.40         2.66 o                         
  10   1   3         83.97         87.27         1.19 o                         
  11   1   3         47.20         44.81         0.83 o                         
  12   1   3         70.24         73.59         1.07 o                         
  13   1   3         11.66          6.86         0.33 o                         
 -13   2   3          9.17          8.95         0.58 o                         
 -12   2   3          5.01          3.38         0.31 o                         
 -11   2   3         41.92         36.98         0.72 o                         
 -10   2   3         11.72         13.68         0.46 o                         
  -9   2   3        388.35        381.36         3.50 o                         
  -8   2   3         80.30         88.61         1.30 o                         
  -7   2   3        510.78        541.80         5.72 o                         
  -6   2   3        444.28        475.51         5.50 o                         
  -5   2   3        579.17        688.26         7.76 o                         
  -4   2   3        345.93        371.24         4.15 o                         
  -3   2   3        116.27         97.74         1.59 o                         
  -2   2   3       3162.58       2759.13        77.96 o                         
  -1   2   3       2813.62       2570.80        70.86 o                         
   2   2   3       3245.94       2881.08       107.88 o                         
   3   2   3        117.84         96.74         1.49 o                         
   4   2   3        309.06        337.72         5.12 o                         
   5   2   3        623.70        735.97         9.23 o                         
   6   2   3        437.46        473.86         6.06 o                         
   7   2   3        498.74        526.44         5.98 o                         
   8   2   3         66.41         77.08         1.37 o                         
   9   2   3        378.02        378.59         3.67 o                         
  10   2   3         16.45         18.81         0.62 o                         
  11   2   3         47.56         41.75         0.89 o                         
  12   2   3          4.56          2.83         0.27 o                         
  13   2   3         10.40         10.21         0.42 o                         
 -12   3   3          0.19          0.57         0.16 o                         
 -11   3   3         38.33         41.30         0.76 o                         
 -10   3   3         40.73         42.10         0.77 o                         
  -9   3   3        608.83        632.87         5.68 o                         
  -8   3   3         54.03         57.63         1.19 o                         
  -7   3   3        661.03        669.60         7.60 o                         
  -6   3   3        350.59        357.59         4.49 o                         
  -5   3   3        394.90        376.26         4.44 o                         
  -3   3   3        287.56        280.90         3.64 o                         
  -1   3   3       1430.25       1384.30        39.64 o                         
   0   3   3       1025.02       1062.36        55.74 o                         
   1   3   3       1400.05       1290.90        66.27 o                         
   3   3   3        330.75        296.77         4.10 o                         
   4   3   3       1508.47       1107.36        42.02 o                         
   5   3   3        426.44        404.18         7.14 o                         
   6   3   3        332.35        344.30         4.63 o                         
   7   3   3        689.59        705.41         7.25 o                         
   8   3   3         55.44         58.62         1.17 o                         
   9   3   3        574.13        603.98         5.78 o                         
  10   3   3         35.01         36.14         0.74 o                         
  11   3   3         38.47         40.69         0.81 o                         
  12   3   3          0.11          0.26         0.15 o                         
 -12   4   3          7.07          6.08         0.32 o                         
 -11   4   3         79.95         85.12         1.25 o                         
 -10   4   3         30.73         30.94         0.63 o                         
  -9   4   3         28.30         25.63         0.56 o                         
  -8   4   3        296.99        308.73         3.21 o                         
  -7   4   3         17.70         22.90         0.68 o                         
  -6   4   3        352.94        346.40         4.05 o                         
  -5   4   3         32.22         36.42         0.78 o                         
  -4   4   3        427.72        461.87         4.60 o                         
  -2   4   3       1718.11       1763.81        66.99 o                         
   0   4   3       2820.21       2969.76       127.08 o                         
   3   4   3       1142.17       1084.06        20.88 o                         
   4   4   3        416.93        448.44         5.10 o                         
   5   4   3         34.63         40.15         0.93 o                         
   6   4   3        373.75        370.21         5.06 o                         
   7   4   3         11.79         16.84         0.60 o                         
   8   4   3        264.25        276.37         2.78 o                         
   9   4   3         30.55         27.30         0.55 o                         
  10   4   3         29.25         30.94         0.69 o                         
  11   4   3         81.33         83.58         1.52 o                         
  12   4   3          8.85          7.52         0.34 o                         
 -12   5   3         47.11         41.38         0.75 o                         
 -11   5   3          2.84          2.04         0.21 o                         
 -10   5   3         82.88         80.40         1.23 o                         
  -8   5   3          1.12          1.57         0.22 o                         
  -7   5   3        133.30        129.62         2.08 o                         
  -6   5   3         88.04         92.04         1.42 o                         
  -5   5   3        127.34        143.21         1.84 o                         
  -4   5   3        498.44        514.19         5.05 o                         
  -3   5   3         77.85         89.29         1.10 o                         
  -2   5   3        216.82        211.91         2.30 o                         
  -1   5   3        775.27        707.38         8.11 o                         
   0   5   3       1180.03       1176.33        44.50 o                         
   1   5   3        821.85        753.88        10.63 o                         
   2   5   3        217.91        214.86         2.52 o                         
   3   5   3         74.64         85.04         1.34 o                         
   4   5   3        527.20        538.29         5.69 o                         
   5   5   3        115.17        130.79         2.03 o                         
   6   5   3         85.73         90.14         1.52 o                         
   7   5   3        117.51        119.35         1.80 o                         
   8   5   3          3.79          2.74         0.20 o                         
   9   5   3         16.34         14.24         0.35 o                         
  10   5   3         78.83         75.39         1.11 o                         
  11   5   3          1.93          1.03         0.20 o                         
  12   5   3         37.21         33.54         0.87 o                         
 -11   6   3          3.33          3.70         0.24 o                         
 -10   6   3         84.65         76.68         1.20 o                         
  -9   6   3        185.32        188.22         2.18 o                         
  -8   6   3         71.85         74.95         1.04 o                         
  -7   6   3        225.19        208.19         2.05 o                         
  -6   6   3        470.27        461.08         4.51 o                         
  -5   6   3         73.38         74.65         1.08 o                         
  -4   6   3        221.28        216.04         2.40 o                         
  -3   6   3         15.34         16.05         0.43 o                         
  -2   6   3          1.25          1.69         0.19 o                         
  -1   6   3        109.76        113.54         1.58 o                         
   0   6   3         97.40         94.60         1.38 o                         
   1   6   3        138.45        134.47         1.88 o                         
   2   6   3          1.28          1.39         0.29 o                         
   4   6   3        213.92        211.28         2.66 o                         
   5   6   3         72.62         74.35         1.15 o                         
   6   6   3        432.44        438.72         5.17 o                         
   7   6   3        217.17        203.56         1.96 o                         
   8   6   3         73.87         78.03         0.93 o                         
   9   6   3        184.29        184.68         1.76 o                         
  10   6   3         85.07         75.83         1.01 o                         
  11   6   3          4.07          4.20         0.26 o                         
 -11   7   3          2.83          3.02         0.21 o                         
 -10   7   3         13.09         15.22         0.53 o                         
  -9   7   3         33.48         35.17         0.66 o                         
  -8   7   3         51.34         49.60         0.76 o                         
  -7   7   3         78.46         84.66         1.04 o                         
  -6   7   3        310.11        311.12         2.50 o                         
  -5   7   3        472.47        483.49         4.59 o                         
  -4   7   3        546.36        536.36         4.54 o                         
  -3   7   3         48.71         62.00         0.97 o                         
  -2   7   3        488.43        465.52         4.63 o                         
  -1   7   3          3.01          4.86         0.32 o                         
   0   7   3        524.63        511.33         5.29 o                         
   2   7   3        496.19        473.63         5.13 o                         
   3   7   3         49.60         63.55         0.97 o                         
   4   7   3        567.55        549.20         4.93 o                         
   5   7   3        497.95        505.26         4.97 o                         
   6   7   3        304.64        307.45         2.83 o                         
   7   7   3        101.23        105.95         1.10 o                         
   8   7   3         58.14         54.02         0.71 o                         
   9   7   3         39.23         40.74         0.58 o                         
  10   7   3         10.98         14.05         0.39 o                         
  11   7   3          3.01          2.60         0.18 o                         
 -10   8   3          2.48          1.60         0.16 o                         
  -9   8   3         23.81         22.47         0.51 o                         
  -8   8   3          6.32          5.96         0.28 o                         
  -7   8   3         13.19         13.54         0.33 o                         
  -6   8   3         57.19         56.70         0.70 o                         
  -5   8   3         35.03         38.53         0.55 o                         
  -4   8   3         54.15         55.55         0.71 o                         
  -3   8   3        216.30        197.90         2.24 o                         
  -2   8   3         51.37         54.60         0.82 o                         
  -1   8   3        209.85        192.46         1.82 o                         
   0   8   3        140.85        150.18         1.56 o                         
   1   8   3        183.51        173.35         1.93 o                         
   2   8   3         40.85         45.80         0.90 o                         
   3   8   3        241.58        218.62         2.39 o                         
   4   8   3         45.96         48.84         0.77 o                         
   5   8   3         40.62         42.69         0.60 o                         
   6   8   3         48.04         47.68         0.70 o                         
   7   8   3         12.31         13.07         0.32 o                         
   8   8   3         10.07          9.02         0.36 o                         
   9   8   3         19.21         19.36         0.39 o                         
  10   8   3          1.56          0.99         0.13 o                         
  -9   9   3         63.38         58.49         0.88 o                         
  -8   9   3         10.01         10.11         0.31 o                         
  -7   9   3         93.37         93.38         1.06 o                         
  -6   9   3          0.97          0.94         0.13 o                         
  -5   9   3        178.44        178.39         1.67 o                         
  -4   9   3         82.67         84.38         0.90 o                         
  -3   9   3        138.19        158.38         1.41 o                         
  -2   9   3         49.42         55.99         0.70 o                         
  -1   9   3         17.45         18.18         0.78 o                         
   0   9   3          8.14          3.40         0.24 o                         
   1   9   3         10.29         12.04         0.41 o                         
   2   9   3         36.12         45.56         0.80 o                         
   3   9   3        143.44        159.12         1.74 o                         
   4   9   3         95.93         95.28         1.04 o                         
   5   9   3        177.46        173.49         1.81 o                         
   6   9   3          0.04          0.48         0.13 o                         
   7   9   3         93.97         93.19         1.05 o                         
   8   9   3         11.86         12.59         0.30 o                         
   9   9   3         69.30         63.43         0.79 o                         
  -8  10   3         20.32         19.55         0.41 o                         
  -7  10   3         11.60          6.23         0.26 o                         
  -6  10   3         43.16         46.84         0.57 o                         
  -5  10   3         88.06         89.08         0.93 o                         
  -4  10   3        103.28        106.13         1.01 o                         
  -3  10   3         12.12         13.09         0.33 o                         
  -2  10   3         16.32         16.95         0.47 o                         
  -1  10   3        195.48        195.32         1.85 o                         
   0  10   3          0.23          0.95         0.16 o                         
   1  10   3        187.27        190.06         1.91 o                         
   2  10   3         17.66         17.51         0.51 o                         
   3  10   3         12.93         12.57         0.37 o                         
   4  10   3        101.45        105.21         1.13 o                         
   5  10   3         90.12         89.44         1.12 o                         
   6  10   3         41.95         44.36         0.60 o                         
   7  10   3         10.84          5.79         0.24 o                         
   8  10   3         23.13         21.79         0.39 o                         
  -7  11   3          6.43          5.24         0.18 o                         
  -6  11   3         11.39         13.71         0.26 o                         
  -5  11   3          0.54          0.91         0.12 o                         
  -4  11   3         29.84         33.00         0.51 o                         
  -3  11   3          8.85         10.64         0.31 o                         
  -2  11   3         63.13         73.78         0.86 o                         
  -1  11   3         65.72         73.79         0.90 o                         
   0  11   3         26.30         34.30         0.55 o                         
   1  11   3         60.22         67.73         0.90 o                         
   2  11   3         67.47         75.99         0.98 o                         
   3  11   3         10.28         11.44         0.34 o                         
   4  11   3         34.14         37.34         0.62 o                         
   5  11   3          1.08          1.79         0.17 o                         
   6  11   3         10.94         13.03         0.27 o                         
   7  11   3          5.58          5.02         0.18 o                         
  -5  12   3          0.79          1.04         0.12 o                         
  -4  12   3         34.21         29.18         0.41 o                         
  -3  12   3         53.52         59.38         0.69 o                         
  -2  12   3         15.08         16.78         0.40 o                         
  -1  12   3         24.85         25.04         0.49 o                         
   0  12   3         43.89         53.76         0.79 o                         
   1  12   3         23.29         24.21         0.46 o                         
   2  12   3         17.47         19.22         0.42 o                         
   3  12   3         52.87         59.82         0.79 o                         
   4  12   3         34.31         30.13         0.46 o                         
   5  12   3          0.52          0.54         0.10 o                         
  -2  13   3         17.03         13.90         0.37 o                         
  -1  13   3          3.52          3.69         0.19 o                         
   0  13   3         59.93         55.37         1.02 o                         
   1  13   3          3.79          4.13         0.20 o                         
   2  13   3         18.43         15.19         0.51 o                         
   1   0   4        137.03        128.57         1.91 o                         
   2   0   4         98.67         71.35         1.32 o                         
   3   0   4       1029.03        957.16        37.27 o                         
   4   0   4          1.30          6.07         0.33 o                         
   5   0   4        147.51        160.86         2.11 o                         
   6   0   4         15.40         21.92         0.73 o                         
   7   0   4        118.00        138.86         2.13 o                         
   8   0   4        282.14        307.61         3.89 o                         
   9   0   4        133.96        136.09         1.55 o                         
  10   0   4         49.50         48.98         0.96 o                         
  11   0   4         35.85         35.64         0.73 o                         
  12   0   4          6.08          5.84         0.35 o                         
  13   0   4         95.89         70.16         1.83 o                         
 -12   1   4         25.38         28.43         0.77 o                         
 -11   1   4         36.55         31.09         0.75 o                         
 -10   1   4        218.57        218.08         2.25 o                         
  -9   1   4         98.55         99.96         1.24 o                         
  -8   1   4        378.24        397.95         4.55 o                         
  -7   1   4        283.66        291.16         3.45 o                         
  -6   1   4        369.26        427.70         5.20 o                         
  -5   1   4       1229.80       1213.18        27.64 o                         
  -4   1   4        369.00        386.05         4.38 o                         
  -3   1   4       1327.83       1318.88        46.51 o                         
  -1   1   4       2122.70       2080.27        55.29 o                         
   0   1   4       2294.64       2409.25        63.83 o                         
   1   1   4       2077.10       2039.20        54.81 o                         
   2   1   4        766.67        796.53        31.18 o                         
   3   1   4       1425.27       1343.60        53.16 o                         
   4   1   4        395.07        398.06         4.81 o                         
   5   1   4       1256.35       1285.59        33.07 o                         
   6   1   4        367.65        437.68         5.60 o                         
   7   1   4        259.42        274.34         3.63 o                         
   8   1   4        346.61        375.47         4.75 o                         
   9   1   4        106.74        106.48         1.23 o                         
  10   1   4        193.42        199.86         2.41 o                         
  11   1   4         37.32         33.73         0.78 o                         
  12   1   4         30.98         33.98         0.72 o                         
 -12   2   4         19.70         23.41         0.71 o                         
 -11   2   4          7.11          8.23         0.31 o                         
 -10   2   4         90.19         84.08         1.11 o                         
  -9   2   4         67.87         78.88         0.99 o                         
  -8   2   4         33.42         35.26         0.77 o                         
  -7   2   4        699.32        716.83         8.75 o                         
  -6   2   4        129.09        108.95         1.70 o                         
  -5   2   4        904.98        865.57         9.61 o                         
  -4   2   4        317.11        307.57         3.32 o                         
  -3   2   4       2655.85       2612.69        98.59 o                         
  -2   2   4       1163.80       1140.50        65.75 o                         
  -1   2   4       3079.35       3010.73        81.38 o                         
   0   2   4       2527.84       2213.22        76.76 o                         
   1   2   4       3155.89       3145.21       121.81 o                         
   2   2   4       1231.97       1205.22        50.18 o                         
   4   2   4        348.33        324.02         4.33 o                         
   5   2   4        991.44        920.36        11.44 o                         
   6   2   4        136.73        114.58         1.73 o                         
   7   2   4        688.88        700.99         7.58 o                         
   8   2   4         32.37         34.47         0.85 o                         
   9   2   4         72.05         82.61         1.06 o                         
  10   2   4        100.29         91.45         1.30 o                         
  11   2   4          7.97          8.66         0.36 o                         
  12   2   4         18.42         21.96         0.53 o                         
 -12   3   4          7.91          6.30         0.33 o                         
 -11   3   4         65.15         56.94         0.88 o                         
 -10   3   4         24.74         30.62         0.65 o                         
  -9   3   4        120.04        124.70         1.39 o                         
  -8   3   4        248.27        234.73         2.30 o                         
  -7   3   4        513.84        511.54         5.91 o                         
  -6   3   4         47.03         52.27         1.06 o                         
  -5   3   4        511.78        513.57         5.27 o                         
  -4   3   4        758.82        753.03         9.19 o                         
  -2   3   4        752.35        752.60        31.98 o                         
  -1   3   4        178.47        185.49         2.95 o                         
   1   3   4        171.56        176.67         3.50 o                         
   3   3   4       2110.12       2317.24        92.29 o                         
   4   3   4        719.46        733.80        14.34 o                         
   5   3   4        514.35        514.51         6.20 o                         
   6   3   4         42.02         48.38         1.09 o                         
   7   3   4        574.63        561.98         5.57 o                         
   8   3   4        227.18        215.84         2.07 o                         
   9   3   4        116.23        120.05         1.42 o                         
  10   3   4         27.21         32.39         0.65 o                         
  11   3   4         60.35         53.08         0.92 o                         
  12   3   4         10.67          8.56         0.36 o                         
 -12   4   4         12.61         11.27         0.51 o                         
 -11   4   4          1.11          1.57         0.18 o                         
 -10   4   4         13.52         14.85         0.45 o                         
  -9   4   4        141.14        137.03         1.70 o                         
  -8   4   4        390.55        409.33         4.14 o                         
  -7   4   4        272.84        269.08         3.76 o                         
  -6   4   4        134.26        147.98         1.88 o                         
  -5   4   4        621.48        629.12         6.42 o                         
  -4   4   4         31.29         34.53         0.66 o                         
  -3   4   4       1320.28       1148.04        43.88 o                         
  -2   4   4       1771.69       1776.75        52.77 o                         
   0   4   4       3749.03       3839.28       162.79 o                         
   1   4   4       1340.74       1176.22        44.81 o                         
   4   4   4         30.58         33.86         0.97 o                         
   5   4   4        620.32        641.81         8.86 o                         
   6   4   4        104.98        123.05         2.00 o                         
   7   4   4        269.58        270.55         3.26 o                         
   8   4   4        368.30        391.00         3.33 o                         
   9   4   4        141.62        139.32         1.46 o                         
  10   4   4         14.27         14.80         0.42 o                         
  11   4   4          0.73          1.15         0.19 o                         
  12   4   4         11.07         10.14         0.40 o                         
 -12   5   4         18.85         18.44         0.78 o                         
 -11   5   4         13.87         13.62         0.40 o                         
 -10   5   4         81.04         83.96         1.20 o                         
  -9   5   4          8.67          8.63         0.34 o                         
  -8   5   4        380.49        369.77         3.59 o                         
  -7   5   4        289.15        279.49         2.68 o                         
  -6   5   4        421.75        426.97         4.51 o                         
  -5   5   4        136.43        129.04         1.88 o                         
  -4   5   4         99.91        105.65         1.43 o                         
  -3   5   4        276.39        322.42         3.63 o                         
  -2   5   4          3.59          5.91         0.38 o                         
  -1   5   4        253.84        300.03         3.16 o                         
   0   5   4         97.84        108.82         1.33 o                         
   1   5   4        246.21        294.37         3.80 o                         
   2   5   4          0.52          4.17         0.44 o                         
   3   5   4        289.50        335.69         4.65 o                         
   4   5   4         92.34         99.56         1.81 o                         
   5   5   4        130.48        118.35         2.33 o                         
   6   5   4        459.69        463.86         5.29 o                         
   7   5   4        281.25        272.94         2.66 o                         
   8   5   4        357.41        351.02         3.03 o                         
   9   5   4          8.59          8.82         0.29 o                         
  10   5   4         66.41         73.10         1.07 o                         
  11   5   4         14.16         13.72         0.41 o                         
  12   5   4         19.12         18.61         0.53 o                         
 -11   6   4         17.94         16.88         0.42 o                         
 -10   6   4         23.64         30.98         0.59 o                         
  -9   6   4          7.94          6.82         0.30 o                         
  -8   6   4        147.60        156.23         2.04 o                         
  -7   6   4         28.85         27.23         0.50 o                         
  -6   6   4        198.82        188.38         2.23 o                         
  -5   6   4         27.06         27.31         0.58 o                         
  -4   6   4        365.66        355.17         3.68 o                         
  -3   6   4        270.51        315.95         3.71 o                         
  -2   6   4       1075.21       1035.62        11.87 o                         
  -1   6   4        637.06        701.44         6.68 o                         
   0   6   4        280.24        258.31         3.03 o                         
   1   6   4        682.82        738.50         8.20 o                         
   2   6   4       1005.68        980.34        13.91 o                         
   3   6   4        317.22        354.75         4.53 o                         
   4   6   4        331.90        325.81         4.68 o                         
   5   6   4         28.94         28.55         0.67 o                         
   6   6   4        215.78        204.24         2.65 o                         
   7   6   4         30.23         28.05         0.49 o                         
   8   6   4        148.60        157.18         1.79 o                         
   9   6   4          9.26          8.01         0.29 o                         
  10   6   4         23.58         30.45         0.53 o                         
  11   6   4         17.88         17.39         0.50 o                         
 -10   7   4         56.75         61.39         0.92 o                         
  -9   7   4         28.19         25.40         0.52 o                         
  -8   7   4         25.29         22.71         2.06 o                         
  -7   7   4         64.00         63.68         0.97 o                         
  -6   7   4        127.32        131.68         1.22 o                         
  -5   7   4        755.66        721.99         5.57 o                         
  -4   7   4        208.06        197.23         2.05 o                         
  -3   7   4        317.69        317.31         3.09 o                         
  -2   7   4        187.65        197.07         2.16 o                         
  -1   7   4        140.18        127.76         1.64 o                         
   0   7   4        279.98        242.33         3.08 o                         
   1   7   4        132.67        119.54         1.94 o                         
   2   7   4        195.82        211.03         2.87 o                         
   3   7   4        323.62        308.47         3.39 o                         
   4   7   4        201.27        190.62         2.38 o                         
   5   7   4        812.17        755.48         6.25 o                         
   6   7   4        114.59        122.96         1.43 o                         
   7   7   4         71.08         69.53         1.02 o                         
   8   7   4         16.74         17.36         0.37 o                         
   9   7   4         27.75         25.78         0.47 o                         
  10   7   4         58.04         63.22         0.84 o                         
 -10   8   4          4.28          2.43         0.17 o                         
  -9   8   4         20.81         23.03         0.50 o                         
  -8   8   4          4.24          3.15         0.23 o                         
  -7   8   4        114.42        121.42         1.25 o                         
  -6   8   4          3.01          2.66         0.25 o                         
  -5   8   4        354.02        370.69         2.78 o                         
  -4   8   4        225.08        238.55         2.25 o                         
  -3   8   4        395.35        373.28         2.93 o                         
  -2   8   4        210.20        193.80         2.02 o                         
  -1   8   4        108.50        101.25         1.25 o                         
   0   8   4         70.09         72.05         1.00 o                         
   1   8   4         97.26         93.90         1.26 o                         
   2   8   4        211.88        197.41         2.68 o                         
   3   8   4        395.37        376.80         4.07 o                         
   4   8   4        243.29        246.84         2.74 o                         
   5   8   4        319.87        338.31         3.10 o                         
   6   8   4          1.64          1.17         0.24 o                         
   7   8   4        136.13        138.95         1.40 o                         
   8   8   4          6.32          4.77         0.21 o                         
   9   8   4         21.46         23.82         0.48 o                         
  10   8   4          6.35          3.68         0.22 o                         
  -9   9   4          3.10          5.32         0.21 o                         
  -8   9   4          6.67          3.83         0.21 o                         
  -7   9   4         19.73         22.01         0.41 o                         
  -6   9   4         30.38         29.01         0.50 o                         
  -5   9   4          8.07          7.05         0.25 o                         
  -4   9   4         60.70         56.54         0.73 o                         
  -3   9   4        158.79        146.04         1.32 o                         
  -2   9   4         42.96         43.23         0.61 o                         
  -1   9   4         16.81         18.93         0.41 o                         
   0   9   4        499.62        526.02         4.44 o                         
   1   9   4         12.81         15.98         0.46 o                         
   2   9   4         42.03         40.62         0.75 o                         
   3   9   4        163.66        150.40         1.66 o                         
   4   9   4         65.25         58.04         0.84 o                         
   5   9   4          8.37          7.93         0.30 o                         
   6   9   4         28.04         27.59         0.48 o                         
   7   9   4         16.94         19.46         0.42 o                         
   8   9   4          7.25          5.11         0.23 o                         
   9   9   4          3.54          5.63         0.26 o                         
  -8  10   4         15.17         13.93         0.36 o                         
  -7  10   4         67.89         69.96         0.84 o                         
  -6  10   4          8.10          6.43         0.23 o                         
  -5  10   4         61.89         69.34         0.78 o                         
  -4  10   4         17.65         21.90         0.40 o                         
  -3  10   4         63.35         78.46         0.88 o                         
  -2  10   4        215.48        238.68         2.14 o                         
  -1  10   4         29.95         25.07         0.52 o                         
   0  10   4        552.06        552.72         5.26 o                         
   1  10   4         30.79         24.90         0.61 o                         
   2  10   4        216.22        239.75         2.75 o                         
   3  10   4         58.93         74.26         1.02 o                         
   4  10   4         19.11         23.14         0.47 o                         
   5  10   4         60.59         67.51         0.97 o                         
   6  10   4         11.49          9.47         0.33 o                         
   7  10   4         68.26         70.97         0.88 o                         
   8  10   4         14.95         14.55         0.29 o                         
  -6  11   4         46.97         41.62         0.54 o                         
  -5  11   4          9.83          7.59         0.25 o                         
  -4  11   4         54.57         49.21         0.64 o                         
  -3  11   4          2.22          2.72         0.17 o                         
  -2  11   4         24.47         27.49         0.46 o                         
  -1  11   4         23.51         17.09         0.45 o                         
   0  11   4          0.47          0.56         0.15 o                         
   1  11   4         29.25         21.93         0.52 o                         
   2  11   4         23.46         27.08         0.59 o                         
   3  11   4          3.74          4.07         0.23 o                         
   4  11   4         57.55         51.39         0.78 o                         
   5  11   4          7.43          5.71         0.26 o                         
   6  11   4         44.71         40.04         0.62 o                         
  -5  12   4         36.93         31.89         0.61 o                         
  -4  12   4         18.95         18.91         0.39 o                         
  -3  12   4         11.16          8.75         0.24 o                         
  -2  12   4         51.86         57.73         0.85 o                         
  -1  12   4          1.90          1.47         0.19 o                         
   0  12   4          9.22         14.11         0.41 o                         
   1  12   4          1.97          2.01         0.21 o                         
   2  12   4         49.66         55.38         0.86 o                         
   3  12   4         12.20          9.91         0.31 o                         
   4  12   4         18.69         18.62         0.42 o                         
   5  12   4         37.63         33.65         0.65 o                         
   0  13   4         28.33         25.42         0.56 o                         
   1   0   5        149.11        141.91         2.11 o                         
   2   0   5       2417.75       2139.05        83.82 o                         
   3   0   5        320.92        334.23         4.74 o                         
   4   0   5       1190.19       1167.20        22.25 o                         
   5   0   5       1308.16       1271.57        21.45 o                         
   6   0   5       1372.69       1398.77        19.98 o                         
   7   0   5          2.00          1.69         0.25 o                         
   8   0   5       1480.85       1537.70        16.99 o                         
   9   0   5         87.31         97.47         1.11 o                         
  10   0   5         51.70         63.52         1.01 o                         
  11   0   5          1.21          3.01         0.22 o                         
  12   0   5         17.02         16.32         0.43 o                         
 -12   1   5         14.74         13.59         0.41 o                         
 -11   1   5          8.20          6.80         0.30 o                         
 -10   1   5          6.90          7.02         0.60 o                         
  -9   1   5        108.79        109.37         1.22 o                         
  -8   1   5         19.58         23.22         0.68 o                         
  -7   1   5        205.26        190.13         2.45 o                         
  -6   1   5         47.14         54.33         1.03 o                         
  -5   1   5        147.25        146.37         1.79 o                         
  -4   1   5         29.54         45.53         0.83 o                         
  -3   1   5        363.99        352.62         7.09 o                         
  -2   1   5        292.09        284.20         4.45 o                         
  -1   1   5        479.85        500.40         6.76 o                         
   0   1   5         17.75          7.73         0.38 o                         
   1   1   5        400.90        440.65         5.85 o                         
   2   1   5        344.25        325.70         4.60 o                         
   3   1   5        363.15        348.43         4.06 o                         
   4   1   5         48.85         55.09         1.57 o                         
   5   1   5        120.15        123.52         2.20 o                         
   6   1   5         52.90         58.11         1.15 o                         
   7   1   5        236.39        217.38         2.61 o                         
   8   1   5         28.25         32.82         0.89 o                         
   9   1   5        114.88        113.56         1.32 o                         
  10   1   5          2.90          3.90         0.25 o                         
  11   1   5         11.44          9.68         0.35 o                         
  12   1   5         11.77         10.91         0.34 o                         
 -12   2   5          4.13          4.69         0.33 o                         
 -11   2   5        126.44        129.68         1.57 o                         
 -10   2   5         23.08         28.37         0.54 o                         
  -9   2   5         56.60         55.24         0.76 o                         
  -8   2   5        248.38        244.76         2.15 o                         
  -7   2   5        338.29        345.96         3.98 o                         
  -6   2   5         19.10         24.02         0.69 o                         
  -5   2   5       1625.41       1848.15        70.09 o                         
  -4   2   5        306.19        350.62         3.47 o                         
  -3   2   5       1269.06       1212.86        47.49 o                         
  -2   2   5        523.79        523.42         8.75 o                         
   0   2   5       1802.54       1818.05        48.94 o                         
   3   2   5       1231.53       1193.25        56.05 o                         
   4   2   5        257.49        306.56         5.71 o                         
   6   2   5         20.41         21.38         0.64 o                         
   7   2   5        340.10        346.78         3.71 o                         
   8   2   5        227.99        228.39         2.12 o                         
   9   2   5         43.33         43.92         0.74 o                         
  10   2   5         24.46         30.67         0.57 o                         
  11   2   5        126.59        131.76         1.68 o                         
  12   2   5          5.12          5.98         0.25 o                         
 -12   3   5         18.43         16.29         0.53 o                         
 -11   3   5          1.29          0.83         0.17 o                         
 -10   3   5        230.68        219.47         2.60 o                         
  -9   3   5        303.06        293.36         2.80 o                         
  -8   3   5        291.79        276.52         2.57 o                         
  -7   3   5        507.29        505.79         5.75 o                         
  -6   3   5        153.21        148.84         2.15 o                         
  -5   3   5        815.36        873.85         9.32 o                         
  -4   3   5        222.93        215.49         2.95 o                         
  -3   3   5       2168.91       2115.84        80.41 o                         
  -2   3   5        529.29        542.29         6.19 o                         
   2   3   5        471.21        484.45         7.03 o                         
   4   3   5        190.24        188.74         2.78 o                         
   5   3   5        852.70        915.63        10.92 o                         
   6   3   5        144.96        140.27         2.14 o                         
   7   3   5        521.32        526.45         5.22 o                         
   8   3   5        269.24        257.42         2.30 o                         
   9   3   5        275.71        273.19         2.63 o                         
  10   3   5        239.59        225.46         2.51 o                         
  11   3   5          2.28          2.26         0.20 o                         
  12   3   5         16.69         14.18         0.41 o                         
 -12   4   5          0.88          0.92         0.18 o                         
 -11   4   5         78.21         71.52         1.15 o                         
 -10   4   5         41.68         50.64         0.95 o                         
  -9   4   5        186.95        170.75         1.91 o                         
  -8   4   5        110.73        112.12         1.49 o                         
  -7   4   5          4.62          7.29         0.42 o                         
  -6   4   5        199.08        212.84         2.57 o                         
  -5   4   5        215.77        204.65         2.54 o                         
  -4   4   5         79.92        106.81         1.47 o                         
  -3   4   5        557.74        522.02         5.35 o                         
  -2   4   5         67.27         84.86         1.17 o                         
   0   4   5          3.34          3.03         0.26 o                         
   2   4   5         62.72         79.49         1.35 o                         
   3   4   5        507.13        478.81         8.47 o                         
   4   4   5         82.54        109.25         1.71 o                         
   5   4   5        240.05        224.51         2.82 o                         
   6   4   5        218.52        233.92         2.74 o                         
   7   4   5          3.92          7.91         0.36 o                         
   8   4   5         84.48         91.75         1.00 o                         
   9   4   5        194.12        176.77         1.63 o                         
  10   4   5         45.42         53.05         0.89 o                         
  11   4   5         79.08         70.99         1.14 o                         
  12   4   5          0.62          0.59         0.16 o                         
 -11   5   5         21.06         16.21         0.39 o                         
 -10   5   5         38.15         37.39         0.78 o                         
  -9   5   5          7.81         11.15         0.37 o                         
  -8   5   5        105.06        112.81         1.43 o                         
  -7   5   5         14.12         22.65         0.49 o                         
  -6   5   5         34.59         37.29         0.85 o                         
  -5   5   5        123.99        131.81         1.72 o                         
  -4   5   5        192.37        186.84         2.32 o                         
  -3   5   5          5.96          5.83         0.40 o                         
  -2   5   5        272.28        241.79         2.95 o                         
  -1   5   5        864.69        870.92        13.47 o                         
   0   5   5       1056.34        896.05        26.81 o                         
   1   5   5        874.52        895.45        17.17 o                         
   2   5   5        294.49        253.49         3.77 o                         
   3   5   5          5.66          5.63         0.40 o                         
   4   5   5        189.61        183.96         2.75 o                         
   5   5   5        101.68        116.13         2.01 o                         
   6   5   5         31.67         35.53         0.84 o                         
   7   5   5         12.01         18.74         0.48 o                         
   8   5   5        109.26        116.37         1.20 o                         
   9   5   5         10.62         14.24         0.34 o                         
  10   5   5         43.79         43.38         0.67 o                         
  11   5   5         24.71         18.39         0.46 o                         
 -11   6   5         10.61          9.99         0.41 o                         
 -10   6   5         83.26         94.00         1.38 o                         
  -9   6   5         13.59         10.77         0.37 o                         
  -8   6   5         49.41         53.88         0.81 o                         
  -7   6   5        265.43        260.80         2.13 o                         
  -6   6   5        451.37        481.25         4.27 o                         
  -5   6   5        594.85        578.13         5.72 o                         
  -4   6   5        587.61        590.68         6.24 o                         
  -3   6   5        587.88        543.70         7.42 o                         
  -2   6   5         41.75         47.12         1.01 o                         
  -1   6   5        225.11        226.96         3.00 o                         
   0   6   5        205.33        196.14         3.28 o                         
   1   6   5        201.21        205.37         3.16 o                         
   2   6   5         58.84         59.19         2.63 o                         
   3   6   5        615.68        560.03         7.07 o                         
   4   6   5        604.89        602.17         6.43 o                         
   5   6   5        589.55        569.98         6.26 o                         
   6   6   5        415.27        449.46         4.61 o                         
   7   6   5        261.05        254.95         2.25 o                         
   8   6   5         39.30         45.40         0.64 o                         
   9   6   5         11.99          9.36         0.34 o                         
  10   6   5         83.40         92.41         1.25 o                         
  11   6   5          8.45          8.22         0.33 o                         
 -10   7   5          2.07          1.27         0.15 o                         
  -9   7   5         15.53         12.06         0.33 o                         
  -8   7   5         29.28         21.77         0.50 o                         
  -7   7   5          2.45          3.96         0.21 o                         
  -6   7   5         74.32         60.47         0.75 o                         
  -5   7   5         32.84         33.49         0.68 o                         
  -4   7   5        177.15        174.86         2.13 o                         
  -3   7   5         48.79         41.03         0.80 o                         
  -2   7   5         49.67         46.49         0.78 o                         
  -1   7   5        138.41        146.86         1.93 o                         
   0   7   5          2.27          1.27         0.23 o                         
   1   7   5        150.65        153.28         2.10 o                         
   2   7   5         46.04         41.04         0.95 o                         
   3   7   5         33.79         30.21         0.97 o                         
   4   7   5        171.77        169.00         2.18 o                         
   5   7   5         46.80         42.53         0.69 o                         
   6   7   5         64.80         52.65         0.76 o                         
   7   7   5          3.12          2.66         0.18 o                         
   8   7   5         35.01         26.41         0.48 o                         
   9   7   5         17.11         12.97         0.31 o                         
  10   7   5          4.21          2.94         0.20 o                         
 -10   8   5         12.47         11.92         0.45 o                         
  -9   8   5         41.40         40.56         0.61 o                         
  -8   8   5         24.59         23.63         0.45 o                         
  -7   8   5         21.52         24.43         0.45 o                         
  -6   8   5         95.20         89.34         1.02 o                         
  -5   8   5         50.22         53.37         0.72 o                         
  -4   8   5         29.54         25.53         1.63 o                         
  -3   8   5         42.00         48.78         0.73 o                         
  -2   8   5        438.31        448.20         3.73 o                         
  -1   8   5        541.03        583.57         6.14 o                         
   0   8   5        212.03        203.63         2.58 o                         
   1   8   5        498.57        552.06         6.41 o                         
   2   8   5        450.34        450.45         5.05 o                         
   3   8   5         59.92         61.08         1.76 o                         
   4   8   5         19.75         17.50         0.41 o                         
   5   8   5         51.85         52.74         0.74 o                         
   6   8   5        110.09        102.01         1.19 o                         
   7   8   5         20.88         24.13         0.48 o                         
   8   8   5         24.98         25.53         0.44 o                         
   9   8   5         43.56         42.17         0.58 o                         
  10   8   5         12.79         11.19         0.36 o                         
  -9   9   5         37.71         34.61         0.56 o                         
  -8   9   5         46.87         47.73         0.68 o                         
  -7   9   5        144.20        135.86         1.43 o                         
  -6   9   5         14.25         15.84         0.41 o                         
  -5   9   5        328.42        316.09         2.68 o                         
  -4   9   5         70.67         70.70         0.85 o                         
  -3   9   5         41.81         42.89         0.61 o                         
  -2   9   5        123.03        121.44         1.29 o                         
  -1   9   5         35.57         26.46         0.53 o                         
   0   9   5         72.34         71.80         1.03 o                         
   1   9   5         37.73         29.40         0.64 o                         
   2   9   5        125.26        122.43         1.67 o                         
   3   9   5         40.98         42.05         0.83 o                         
   4   9   5         76.63         76.42         1.12 o                         
   5   9   5        311.01        297.15         2.95 o                         
   6   9   5         16.49         17.11         0.44 o                         
   7   9   5        147.23        140.05         1.60 o                         
   8   9   5         47.40         48.80         0.67 o                         
   9   9   5         38.51         35.78         0.60 o                         
  -8  10   5         20.68         21.64         0.55 o                         
  -7  10   5          0.00          0.29         0.10 o                         
  -6  10   5         11.74         11.73         0.32 o                         
  -5  10   5         16.59         21.51         0.42 o                         
  -4  10   5         33.85         45.02         0.64 o                         
  -3  10   5        105.88        111.59         1.15 o                         
  -2  10   5         38.15         49.99         0.73 o                         
  -1  10   5         26.61         31.12         0.56 o                         
   0  10   5         77.07         83.67         1.13 o                         
   1  10   5         23.37         28.40         0.65 o                         
   2  10   5         40.00         51.35         0.95 o                         
   3  10   5        105.98        109.55         1.59 o                         
   4  10   5         36.48         47.11         0.78 o                         
   5  10   5         14.99         20.15         0.44 o                         
   6  10   5          9.85         10.36         0.32 o                         
   7  10   5          0.08          0.73         0.12 o                         
   8  10   5         21.97         23.60         0.48 o                         
  -6  11   5          4.75          4.52         0.24 o                         
  -5  11   5         14.94         13.20         0.31 o                         
  -4  11   5         11.68         11.88         0.31 o                         
  -3  11   5          3.42          1.47         0.16 o                         
  -2  11   5         81.48         73.72         1.00 o                         
  -1  11   5          8.81         12.88         0.37 o                         
   0  11   5         10.98          8.83         0.37 o                         
   1  11   5         10.44         14.94         0.51 o                         
   2  11   5         83.39         76.79         1.35 o                         
   3  11   5          3.35          1.50         0.21 o                         
   4  11   5         12.08         11.75         0.42 o                         
   5  11   5         15.39         13.54         0.31 o                         
   6  11   5          3.61          3.48         0.20 o                         
  -4  12   5         40.94         41.04         0.77 o                         
  -3  12   5          7.82          9.46         0.27 o                         
  -2  12   5        127.94        119.60         1.50 o                         
  -1  12   5         12.01          9.37         0.35 o                         
   0  12   5        115.74        105.42         1.51 o                         
   1  12   5         13.88         11.96         0.43 o                         
   2  12   5        133.30        128.86         1.81 o                         
   3  12   5          5.65          7.84         0.27 o                         
   4  12   5         45.83         46.88         0.78 o                         
   0   0   6        825.82       1050.28        41.71 o                         
   1   0   6         15.72         18.62         0.52 o                         
   2   0   6       1645.62       1726.03        81.61 o                         
   3   0   6         62.14         58.02         0.86 o                         
   4   0   6          2.34          2.96         0.27 o                         
   5   0   6         33.63         33.51         0.68 o                         
   6   0   6        549.69        547.62         6.97 o                         
   7   0   6        162.94        164.72         2.06 o                         
   8   0   6         70.31         73.90         1.00 o                         
   9   0   6         67.67         68.49         0.94 o                         
  10   0   6          6.78          5.61         0.26 o                         
  11   0   6         41.06         37.91         0.62 o                         
  12   0   6          1.69          1.86         0.18 o                         
 -12   1   6         16.11         13.31         0.41 o                         
 -11   1   6          8.55         11.93         0.35 o                         
 -10   1   6          1.61          1.65         0.18 o                         
  -9   1   6         10.67          9.08         0.30 o                         
  -8   1   6        426.47        450.33         4.24 o                         
  -7   1   6         42.21         45.34         0.90 o                         
  -6   1   6        554.58        546.67         5.74 o                         
  -5   1   6        119.87        137.47         1.64 o                         
  -4   1   6       1181.22       1101.55        17.63 o                         
  -3   1   6        412.96        456.83         5.48 o                         
  -2   1   6       3838.61       3763.90       100.11 o                         
  -1   1   6        722.98        634.04         7.82 o                         
   0   1   6          1.52          2.22         0.20 o                         
   1   1   6        656.52        607.04         7.83 o                         
   2   1   6       3701.70       3740.69       141.64 o                         
   3   1   6        455.85        478.03         4.46 o                         
   4   1   6       1291.05       1162.77        17.53 o                         
   5   1   6        113.86        134.43         1.73 o                         
   6   1   6        531.71        533.93         5.82 o                         
   7   1   6         30.44         35.46         0.74 o                         
   8   1   6        436.88        453.83         4.19 o                         
   9   1   6          6.87          6.26         0.31 o                         
  10   1   6          2.73          2.92         0.21 o                         
  11   1   6          8.96         12.69         0.37 o                         
  12   1   6         17.88         14.48         0.38 o                         
 -12   2   6         11.67         11.15         0.50 o                         
 -11   2   6         27.15         32.53         0.64 o                         
 -10   2   6         40.84         37.73         0.61 o                         
  -9   2   6        160.85        167.44         1.70 o                         
  -8   2   6        197.48        204.63         2.20 o                         
  -7   2   6       1357.21       1363.70        15.68 o                         
  -6   2   6        459.82        479.93         5.78 o                         
  -5   2   6        100.75        113.71         1.59 o                         
  -4   2   6        327.71        333.30         3.92 o                         
  -3   2   6        673.21        654.33         7.41 o                         
  -2   2   6        890.54        948.82        16.02 o                         
  -1   2   6         16.17         20.87         0.84 o                         
   0   2   6        158.03        178.71         3.32 o                         
   1   2   6         28.94         24.47         0.63 o                         
   2   2   6        842.95        890.81        24.21 o                         
   3   2   6        741.90        698.82         7.63 o                         
   4   2   6        327.11        327.95         4.35 o                         
   5   2   6        100.16        113.06         1.71 o                         
   6   2   6        482.19        501.75         5.19 o                         
   7   2   6       1332.86       1340.63        13.77 o                         
   8   2   6        199.25        210.64         1.96 o                         
   9   2   6        165.86        173.26         1.84 o                         
  10   2   6         39.57         36.80         0.61 o                         
  11   2   6         23.95         29.64         0.55 o                         
  12   2   6         11.35         10.38         0.33 o                         
 -12   3   6          5.41          2.76         0.21 o                         
 -11   3   6         69.82         63.25         1.06 o                         
 -10   3   6         51.35         46.93         0.81 o                         
  -9   3   6        258.20        258.67         2.59 o                         
  -8   3   6        507.19        507.32         4.68 o                         
  -7   3   6        440.16        442.92         5.40 o                         
  -6   3   6         99.25         95.87         1.43 o                         
  -5   3   6         20.82         23.35         0.72 o                         
  -4   3   6        261.28        289.51         3.24 o                         
  -3   3   6        182.87        171.47         2.32 o                         
  -2   3   6       2083.95       2145.66        80.62 o                         
  -1   3   6       4249.00       4109.33       151.24 o                         
   0   3   6         86.41         63.07         1.01 o                         
   4   3   6        273.22        299.41         3.48 o                         
   5   3   6         17.63         20.49         0.75 o                         
   6   3   6         98.77         97.53         1.39 o                         
   7   3   6        426.29        440.79         4.88 o                         
   8   3   6        490.72        484.71         3.85 o                         
   9   3   6        260.54        260.86         2.46 o                         
  10   3   6         57.73         52.53         0.85 o                         
  11   3   6         64.03         58.80         0.93 o                         
  12   3   6          4.11          1.54         0.18 o                         
 -11   4   6         33.82         36.48         0.67 o                         
 -10   4   6         16.00         15.73         0.44 o                         
  -9   4   6        175.63        191.52         2.07 o                         
  -8   4   6        112.26        104.68         1.31 o                         
  -7   4   6         30.23         34.98         0.79 o                         
  -6   4   6        143.04        137.27         1.75 o                         
  -5   4   6        321.35        324.87         3.56 o                         
  -4   4   6         79.90         76.92         1.18 o                         
  -3   4   6         77.59         81.74         1.38 o                         
  -2   4   6        319.12        354.89         4.09 o                         
  -1   4   6        619.98        597.66         6.64 o                         
   0   4   6         21.10         25.64         0.67 o                         
   1   4   6        625.20        604.66         8.09 o                         
   2   4   6        355.72        373.17         4.64 o                         
   3   4   6         81.95         86.14         1.50 o                         
   4   4   6         87.82         85.25         1.35 o                         
   5   4   6        324.59        329.83         3.92 o                         
   6   4   6        128.85        124.99         1.71 o                         
   7   4   6         32.72         38.98         0.65 o                         
   8   4   6        115.22        107.40         1.10 o                         
   9   4   6        180.30        196.45         1.86 o                         
  10   4   6         18.03         17.90         0.40 o                         
  11   4   6         30.21         32.41         0.63 o                         
 -11   5   6          5.55          3.94         0.25 o                         
 -10   5   6          9.90         11.44         0.38 o                         
  -9   5   6          5.87          9.57         0.35 o                         
  -8   5   6         35.51         36.58         0.71 o                         
  -7   5   6         77.66         83.91         1.03 o                         
  -6   5   6        278.36        274.69         2.98 o                         
  -5   5   6        276.57        265.46         3.21 o                         
  -4   5   6        733.71        712.04         8.02 o                         
  -3   5   6        384.94        374.85         4.81 o                         
  -2   5   6        479.79        506.92         5.64 o                         
  -1   5   6        181.25        198.01         2.69 o                         
   0   5   6          3.63          6.88         0.48 o                         
   1   5   6        204.38        213.85         3.63 o                         
   2   5   6        461.69        481.03         7.20 o                         
   3   5   6        396.28        381.30         5.34 o                         
   4   5   6        771.04        742.30        10.36 o                         
   5   5   6        268.17        257.43         3.35 o                         
   6   5   6        245.17        252.56         2.96 o                         
   7   5   6         71.53         78.98         0.98 o                         
   8   5   6         30.33         31.16         0.60 o                         
   9   5   6          3.89          6.88         0.28 o                         
  10   5   6         11.00         12.47         0.35 o                         
  11   5   6          7.70          5.58         0.26 o                         
 -11   6   6          4.91          3.55         0.21 o                         
 -10   6   6         24.45         22.62         0.48 o                         
  -9   6   6          2.67          1.31         0.17 o                         
  -8   6   6          6.50          5.82         0.28 o                         
  -7   6   6         95.57         96.27         1.18 o                         
  -6   6   6        145.26        149.35         1.60 o                         
  -5   6   6        413.86        407.69         3.69 o                         
  -4   6   6        158.61        159.11         2.07 o                         
  -3   6   6        267.59        254.36         3.02 o                         
  -2   6   6        136.64        130.35         2.23 o                         
  -1   6   6          1.27          6.19         1.09 o                         
   0   6   6        233.86        254.26         4.70 o                         
   1   6   6          7.61          9.00         0.91 o                         
   2   6   6        136.37        126.51         2.70 o                         
   3   6   6        248.86        231.50         3.53 o                         
   4   6   6        143.26        147.00         2.14 o                         
   5   6   6        410.71        405.47         4.18 o                         
   6   6   6        150.09        151.14         1.60 o                         
   7   6   6        111.05        107.38         1.19 o                         
   8   6   6          4.51          3.81         0.21 o                         
   9   6   6          3.46          2.12         0.18 o                         
  10   6   6         23.40         20.37         0.45 o                         
  11   6   6          6.90          4.76         0.21 o                         
 -10   7   6         50.89         44.61         1.15 o                         
  -9   7   6         65.79         68.12         1.05 o                         
  -8   7   6         32.13         35.25         0.58 o                         
  -7   7   6         47.00         46.09         0.68 o                         
  -6   7   6         43.09         51.35         0.83 o                         
  -5   7   6        256.90        257.88         2.34 o                         
  -4   7   6        307.00        320.58         2.94 o                         
  -3   7   6        107.86        108.49         1.59 o                         
  -2   7   6         78.00         72.19         1.10 o                         
  -1   7   6        949.59        952.11        10.03 o                         
   0   7   6        218.67        185.38         2.60 o                         
   1   7   6       1000.67        988.27        10.92 o                         
   2   7   6         90.02         82.72         1.35 o                         
   3   7   6        102.36        101.45         2.11 o                         
   4   7   6        310.32        302.85         3.58 o                         
   5   7   6        237.35        235.97         2.57 o                         
   6   7   6         55.80         62.40         0.80 o                         
   7   7   6         46.25         45.84         0.65 o                         
   8   7   6         29.87         34.13         0.56 o                         
   9   7   6         65.03         69.12         0.90 o                         
  10   7   6         51.23         44.36         0.83 o                         
  -9   8   6         82.58         80.99         1.15 o                         
  -8   8   6         28.14         26.97         0.52 o                         
  -7   8   6        101.04         98.88         1.28 o                         
  -6   8   6         37.93         34.21         0.55 o                         
  -5   8   6          9.36         10.06         0.36 o                         
  -4   8   6         63.20         71.72         0.87 o                         
  -3   8   6         24.13         26.68         0.49 o                         
  -2   8   6         51.90         62.88         0.90 o                         
  -1   8   6         58.59         51.22         0.95 o                         
   0   8   6        750.70        756.50         7.75 o                         
   1   8   6         58.40         51.33         0.96 o                         
   2   8   6         45.31         54.82         1.30 o                         
   3   8   6         29.38         31.21         0.78 o                         
   4   8   6         53.86         60.26         1.10 o                         
   5   8   6          7.15          7.72         0.31 o                         
   6   8   6         36.89         32.22         0.54 o                         
   7   8   6         97.36         97.11         1.18 o                         
   8   8   6         32.81         31.87         0.54 o                         
   9   8   6         78.67         79.96         1.07 o                         
  -8   9   6         10.83          8.94         0.28 o                         
  -7   9   6         65.83         68.51         0.88 o                         
  -6   9   6          0.98          1.36         0.17 o                         
  -5   9   6         56.06         51.02         0.72 o                         
  -4   9   6         53.63         52.22         0.72 o                         
  -3   9   6        156.68        172.84         1.73 o                         
  -2   9   6          9.92          8.85         0.32 o                         
  -1   9   6          2.63          4.50         0.28 o                         
   0   9   6         51.92         42.56         0.80 o                         
   1   9   6          4.56          5.82         0.32 o                         
   2   9   6          6.30          7.13         0.45 o                         
   3   9   6        164.80        178.29         2.64 o                         
   4   9   6         51.58         48.98         0.98 o                         
   5   9   6         47.72         44.62         0.72 o                         
   6   9   6          0.92          1.04         0.16 o                         
   7   9   6         62.12         65.42         0.89 o                         
   8   9   6         11.35          9.04         0.25 o                         
  -7  10   6         31.76         29.47         0.53 o                         
  -6  10   6         11.50          9.19         0.33 o                         
  -5  10   6         49.80         43.90         0.63 o                         
  -4  10   6         19.27         19.24         0.44 o                         
  -3  10   6         15.98         15.80         0.41 o                         
  -2  10   6         37.92         38.23         0.66 o                         
  -1  10   6         26.57         35.02         0.68 o                         
   0  10   6         13.38         16.13         0.47 o                         
   1  10   6         25.76         34.88         0.77 o                         
   2  10   6         35.42         36.21         0.78 o                         
   3  10   6         17.90         17.50         0.57 o                         
   4  10   6         17.65         18.20         0.55 o                         
   5  10   6         49.80         43.96         0.74 o                         
   6  10   6         13.60         11.50         0.31 o                         
   7  10   6         33.02         30.46         0.57 o                         
  -6  11   6        144.38        132.67         2.15 o                         
  -5  11   6         15.66         11.15         0.31 o                         
  -4  11   6        143.61        145.32         1.66 o                         
  -3  11   6         57.26         57.63         0.89 o                         
  -2  11   6         86.11         88.76         1.25 o                         
  -1  11   6          5.83          7.16         0.35 o                         
   0  11   6         11.35          9.90         0.35 o                         
   1  11   6          6.09          8.00         0.38 o                         
   2  11   6         85.71         89.40         1.48 o                         
   3  11   6         59.18         59.47         1.16 o                         
   4  11   6        150.93        155.47         2.15 o                         
   5  11   6         14.51         10.41         0.34 o                         
   6  11   6        143.16        134.77         2.65 o                         
  -3  12   6          3.38          3.15         0.18 o                         
  -2  12   6         25.69         24.56         0.49 o                         
  -1  12   6         19.09         21.51         0.59 o                         
   0  12   6          3.86          3.04         0.24 o                         
   1  12   6         16.76         19.08         0.66 o                         
   2  12   6         27.00         26.02         0.69 o                         
   3  12   6          2.72          2.71         0.23 o                         
   1   0   7        289.37        319.74         2.81 o                         
   2   0   7        737.20        726.55         6.59 o                         
   3   0   7        135.94        167.39         1.71 o                         
   4   0   7        166.70        171.36         1.80 o                         
   5   0   7          0.97          6.09         0.40 o                         
   6   0   7        926.17        891.38         8.45 o                         
   7   0   7        809.98        822.21         8.07 o                         
   8   0   7        646.31        663.26         5.64 o                         
   9   0   7        129.87        119.29         1.55 o                         
  10   0   7        123.52        129.33         1.56 o                         
  11   0   7          1.63          2.29         0.21 o                         
  12   0   7         16.86         15.70         0.67 o                         
 -12   1   7         18.23         13.36         0.56 o                         
 -11   1   7         13.71         16.14         0.44 o                         
 -10   1   7         26.91         27.92         0.60 o                         
  -9   1   7        119.63        130.79         1.45 o                         
  -8   1   7         67.98         76.63         0.95 o                         
  -7   1   7        450.51        451.85         4.49 o                         
  -6   1   7        132.71        122.84         1.46 o                         
  -5   1   7        317.56        333.16         3.35 o                         
  -4   1   7        313.91        301.79         3.21 o                         
  -3   1   7        240.44        253.02         2.99 o                         
  -2   1   7        233.27        230.66         2.79 o                         
  -1   1   7       1520.06       1518.09        44.47 o                         
   0   1   7         12.82          8.42         0.30 o                         
   1   1   7       1700.75       1701.07        44.59 o                         
   2   1   7        169.38        187.43         4.04 o                         
   3   1   7        280.26        279.50         2.83 o                         
   4   1   7        244.51        252.50         3.34 o                         
   5   1   7        292.78        315.77         3.61 o                         
   6   1   7        122.87        113.84         1.44 o                         
   7   1   7        430.41        438.95         4.63 o                         
   8   1   7         77.92         84.35         0.97 o                         
   9   1   7        103.04        116.46         1.49 o                         
  10   1   7         23.28         24.22         0.51 o                         
  11   1   7         14.97         17.90         0.46 o                         
  12   1   7         25.58         17.90         0.51 o                         
 -12   2   7         17.70         13.40         0.46 o                         
 -11   2   7         80.14         78.36         1.23 o                         
 -10   2   7         18.73         17.18         0.49 o                         
  -9   2   7          6.30          4.96         0.26 o                         
  -8   2   7         82.24         84.41         1.04 o                         
  -7   2   7        109.62        107.52         1.83 o                         
  -6   2   7         57.76         51.84         0.93 o                         
  -5   2   7         25.66         25.29         0.64 o                         
  -4   2   7        108.54        120.37         1.80 o                         
  -3   2   7       1059.27       1047.47        12.07 o                         
  -2   2   7        234.81        234.04         2.28 o                         
  -1   2   7        302.11        289.80         2.74 o                         
   0   2   7        111.35        107.82         1.28 o                         
   1   2   7        242.50        252.58         3.27 o                         
   2   2   7        231.67        233.17         2.59 o                         
   3   2   7       1002.30        999.42        13.20 o                         
   4   2   7        137.52        146.49         1.86 o                         
   5   2   7         31.27         31.12         0.71 o                         
   6   2   7         79.44         67.85         2.77 o                         
   7   2   7        110.72        108.06         1.54 o                         
   8   2   7         77.04         79.04         0.93 o                         
   9   2   7          8.53          6.72         0.27 o                         
  10   2   7         17.70         14.96         0.46 o                         
  11   2   7         81.35         81.02         1.23 o                         
  12   2   7         16.21         11.90         0.38 o                         
 -11   3   7         14.03         16.04         0.40 o                         
 -10   3   7         28.20         35.24         0.62 o                         
  -9   3   7         20.10         28.18         0.56 o                         
  -8   3   7         52.64         50.23         0.79 o                         
  -7   3   7        293.68        296.02         3.00 o                         
  -6   3   7        319.80        310.07         3.42 o                         
  -5   3   7        497.57        463.42         4.73 o                         
  -4   3   7       1244.36       1269.26        16.28 o                         
  -3   3   7        868.70        842.63         8.22 o                         
  -2   3   7        911.42        920.40        11.54 o                         
  -1   3   7         43.23         34.98         0.81 o                         
   0   3   7         53.71         69.18         0.96 o                         
   1   3   7         30.16         28.33         1.48 o                         
   2   3   7        964.27        987.56        16.37 o                         
   3   3   7        876.86        836.04         9.09 o                         
   4   3   7       1265.54       1267.69        19.88 o                         
   5   3   7        489.48        462.61         4.80 o                         
   6   3   7        339.94        331.65         3.36 o                         
   7   3   7        295.36        298.36         2.82 o                         
   8   3   7         48.18         44.74         0.64 o                         
   9   3   7         20.46         29.33         0.47 o                         
  10   3   7         27.08         32.93         0.58 o                         
  11   3   7         16.42         18.12         0.43 o                         
 -11   4   7         15.15         16.74         0.46 o                         
 -10   4   7         36.92         30.89         0.61 o                         
  -9   4   7         44.69         45.28         0.81 o                         
  -8   4   7         57.99         53.00         1.04 o                         
  -7   4   7         84.30         78.42         0.99 o                         
  -6   4   7        160.92        161.15         2.04 o                         
  -5   4   7        273.28        288.36         3.23 o                         
  -4   4   7        378.47        376.60         3.96 o                         
  -3   4   7        401.76        400.34         4.28 o                         
  -2   4   7        130.37        118.97         1.74 o                         
  -1   4   7         86.78         88.24         1.41 o                         
   0   4   7        425.27        467.58         5.12 o                         
   1   4   7        108.55        102.50         1.71 o                         
   2   4   7        133.53        122.39         1.90 o                         
   3   4   7        381.59        391.64         4.81 o                         
   4   4   7        372.21        365.45         4.63 o                         
   5   4   7        296.77        314.69         3.30 o                         
   6   4   7        155.76        158.33         1.92 o                         
   7   4   7         71.11         69.29         0.88 o                         
   8   4   7         61.41         58.13         0.92 o                         
   9   4   7         35.68         39.00         0.59 o                         
  10   4   7         38.14         31.11         0.51 o                         
  11   4   7         11.43         13.14         0.38 o                         
 -11   5   7         47.00         39.49         0.84 o                         
 -10   5   7         68.78         66.64         1.13 o                         
  -9   5   7         53.57         50.06         0.93 o                         
  -8   5   7         37.15         34.83         0.68 o                         
  -7   5   7        235.62        235.82         2.21 o                         
  -6   5   7         30.97         33.54         0.69 o                         
  -5   5   7        836.72        810.44         9.90 o                         
  -4   5   7         23.39         20.68         0.74 o                         
  -3   5   7        633.91        606.23         6.89 o                         
  -2   5   7        287.24        299.35         3.64 o                         
  -1   5   7       1175.75       1138.27        17.89 o                         
   0   5   7        538.03        595.88         9.09 o                         
   1   5   7       1206.11       1126.87        25.65 o                         
   2   5   7        272.06        280.66         4.60 o                         
   3   5   7        605.57        571.67         7.79 o                         
   4   5   7         13.79         14.23         0.58 o                         
   5   5   7        887.01        861.13        10.33 o                         
   6   5   7         23.08         24.85         0.62 o                         
   7   5   7        238.73        242.05         2.27 o                         
   8   5   7         41.87         39.32         0.60 o                         
   9   5   7         55.22         50.67         0.78 o                         
  10   5   7         66.88         62.62         0.96 o                         
  11   5   7         50.44         41.86         0.79 o                         
 -10   6   7         45.60         42.82         0.74 o                         
  -9   6   7         57.97         57.82         0.98 o                         
  -8   6   7         73.41         78.36         1.12 o                         
  -7   6   7         13.84         12.69         0.79 o                         
  -6   6   7         56.12         58.09         0.80 o                         
  -5   6   7         86.13         85.29         1.19 o                         
  -4   6   7         80.44         79.07         1.31 o                         
  -3   6   7         26.04         20.58         0.57 o                         
  -2   6   7         62.58         57.73         1.10 o                         
  -1   6   7        438.33        410.72         4.31 o                         
   0   6   7         29.18         30.16         0.90 o                         
   1   6   7        423.31        402.89         5.04 o                         
   2   6   7         55.70         51.98         1.17 o                         
   3   6   7         34.14         24.55         0.72 o                         
   4   6   7         85.73         83.27         1.56 o                         
   5   6   7         80.94         80.57         1.31 o                         
   6   6   7         73.85         70.95         0.99 o                         
   7   6   7          8.53          8.66         0.30 o                         
   8   6   7         74.61         82.64         0.97 o                         
   9   6   7         60.48         60.25         0.84 o                         
  10   6   7         47.41         43.45         0.68 o                         
 -10   7   7          5.34          4.49         0.25 o                         
  -9   7   7         26.33         30.69         0.59 o                         
  -8   7   7          1.07          0.81         0.13 o                         
  -7   7   7          7.84          9.20         0.36 o                         
  -6   7   7          8.71          9.05         0.71 o                         
  -5   7   7         45.67         49.76         0.73 o                         
  -4   7   7         74.24         73.83         0.92 o                         
  -3   7   7         83.71         77.90         1.11 o                         
  -2   7   7         97.07         97.04         1.45 o                         
  -1   7   7        195.16        166.82         2.49 o                         
   0   7   7        463.30        469.10         5.61 o                         
   1   7   7        153.85        134.03         2.46 o                         
   2   7   7         74.28         77.89         1.65 o                         
   3   7   7         77.71         68.87         1.25 o                         
   4   7   7         80.60         79.18         1.32 o                         
   5   7   7         50.57         53.87         0.79 o                         
   6   7   7          4.48          5.26         0.25 o                         
   7   7   7          3.94          6.46         0.26 o                         
   8   7   7          1.90          1.61         0.15 o                         
   9   7   7         26.27         30.85         0.54 o                         
  10   7   7          5.29          4.68         0.20 o                         
  -9   8   7          2.47          3.41         0.20 o                         
  -8   8   7         22.99         25.80         0.46 o                         
  -7   8   7          2.40          2.50         0.21 o                         
  -6   8   7         42.72         44.80         0.71 o                         
  -5   8   7         42.30         50.70         0.72 o                         
  -4   8   7         51.91         46.92         0.86 o                         
  -3   8   7         22.45         19.73         0.44 o                         
  -2   8   7         44.67         41.65         0.75 o                         
  -1   8   7         94.23         86.03         1.22 o                         
   0   8   7          5.12          8.33         0.37 o                         
   1   8   7         95.99         85.40         1.23 o                         
   2   8   7         38.67         37.61         0.74 o                         
   3   8   7         29.77         25.23         0.69 o                         
   4   8   7         54.99         48.83         1.30 o                         
   5   8   7         36.92         43.83         0.73 o                         
   6   8   7         35.20         36.63         0.66 o                         
   7   8   7          2.07          1.96         0.17 o                         
   8   8   7         18.92         21.86         0.43 o                         
   9   8   7          1.63          2.61         0.16 o                         
  -8   9   7         33.38         29.18         0.56 o                         
  -7   9   7         54.87         54.23         0.80 o                         
  -6   9   7         63.10         59.57         0.88 o                         
  -5   9   7        249.86        266.05         2.77 o                         
  -4   9   7        199.37        198.14         1.88 o                         
  -3   9   7         74.04         90.80         1.06 o                         
  -2   9   7        109.98        111.30         1.37 o                         
  -1   9   7         92.91         96.23         1.38 o                         
   0   9   7         31.72         48.31         0.97 o                         
   1   9   7         98.99        100.64         1.40 o                         
   2   9   7         97.85        100.92         1.73 o                         
   3   9   7         68.85         85.07         1.49 o                         
   4   9   7        180.67        182.77         2.66 o                         
   5   9   7        269.38        275.14         3.79 o                         
   6   9   7         65.24         60.64         0.89 o                         
   7   9   7         56.49         55.98         0.82 o                         
   8   9   7         36.90         32.84         0.61 o                         
  -7  10   7         11.65          9.58         0.28 o                         
  -6  10   7         22.03         20.46         0.41 o                         
  -5  10   7          7.80          8.41         0.31 o                         
  -4  10   7         54.30         47.56         0.74 o                         
  -3  10   7          6.77          6.24         0.28 o                         
  -2  10   7         26.04         20.04         0.67 o                         
  -1  10   7         21.58         23.89         0.62 o                         
   0  10   7         30.58         31.35         0.68 o                         
   1  10   7         24.38         26.71         0.66 o                         
   2  10   7         24.29         18.65         0.78 o                         
   3  10   7          6.89          5.64         0.43 o                         
   4  10   7         56.57         48.17         0.91 o                         
   5  10   7          7.81          8.44         0.44 o                         
   6  10   7         21.84         21.02         0.53 o                         
   7  10   7         10.70          9.66         0.33 o                         
  -5  11   7         30.78         26.60         0.48 o                         
  -4  11   7         23.83         24.22         0.45 o                         
  -3  11   7         55.63         53.14         0.83 o                         
  -2  11   7         54.24         63.30         1.31 o                         
  -1  11   7         55.59         55.86         0.96 o                         
   0  11   7         44.54         58.12         1.09 o                         
   1  11   7         53.41         54.18         1.08 o                         
   2  11   7         56.02         67.18         1.57 o                         
   3  11   7         51.70         51.52         1.19 o                         
   4  11   7         23.89         24.91         0.70 o                         
   5  11   7         28.54         25.51         0.77 o                         
  -2  12   7          7.47          6.38         0.32 o                         
  -1  12   7         13.75         12.05         0.38 o                         
   0  12   7         14.81         10.54         0.38 o                         
   1  12   7         17.73         13.70         0.73 o                         
   2  12   7          7.86          7.04         0.38 o                         
   0   0   8        414.19        322.29         4.05 o                         
   1   0   8        539.73        529.52         4.32 o                         
   2   0   8        105.38         85.63         1.05 o                         
   3   0   8         60.73         67.87         0.91 o                         
   4   0   8        141.77        171.74         1.78 o                         
   5   0   8          8.01          8.73         0.34 o                         
   6   0   8        168.71        168.95         1.78 o                         
   7   0   8         15.68         11.64         0.39 o                         
   8   0   8         19.80         17.48         0.42 o                         
   9   0   8          0.08          0.60         0.16 o                         
  10   0   8         13.10         15.08         0.41 o                         
  11   0   8         13.67         13.25         0.33 o                         
 -11   1   8          3.74          3.29         0.23 o                         
 -10   1   8         76.82         78.94         1.06 o                         
  -9   1   8        109.71        103.09         1.22 o                         
  -8   1   8        232.47        246.23         2.36 o                         
  -7   1   8        263.27        272.49         2.44 o                         
  -6   1   8        165.68        160.34         1.78 o                         
  -5   1   8         34.39         30.12         0.58 o                         
  -4   1   8        283.06        290.80         2.70 o                         
  -3   1   8        142.14        171.18         1.97 o                         
  -2   1   8        323.23        335.26         2.96 o                         
  -1   1   8        140.06        155.63         1.66 o                         
   0   1   8        128.27        121.88         1.34 o                         
   1   1   8        130.06        146.84         1.68 o                         
   2   1   8        285.68        298.92         2.84 o                         
   3   1   8        172.49        195.63         2.00 o                         
   4   1   8        272.80        288.06         2.93 o                         
   5   1   8         32.21         27.51         0.54 o                         
   6   1   8        162.35        154.05         1.66 o                         
   7   1   8        258.54        265.96         2.25 o                         
   8   1   8        254.90        264.24         2.37 o                         
   9   1   8        122.38        115.32         1.26 o                         
  10   1   8         83.77         84.26         1.11 o                         
  11   1   8          2.60          1.85         0.18 o                         
 -11   2   8          0.64          0.55         0.14 o                         
 -10   2   8         32.28         32.82         0.63 o                         
  -9   2   8          9.24         13.85         0.39 o                         
  -8   2   8         88.58         85.50         1.09 o                         
  -7   2   8        411.76        395.23         3.57 o                         
  -6   2   8        179.49        172.30         2.00 o                         
  -5   2   8        223.61        200.99         2.27 o                         
  -4   2   8        139.52        142.44         1.77 o                         
  -3   2   8        669.59        645.06         6.12 o                         
  -2   2   8        399.45        436.40         3.92 o                         
  -1   2   8        562.26        566.49         5.26 o                         
   0   2   8        197.77        230.22         2.44 o                         
   1   2   8        581.49        593.79         5.42 o                         
   2   2   8        335.16        389.06         4.10 o                         
   3   2   8        662.61        640.57         6.66 o                         
   4   2   8        131.17        137.71         1.92 o                         
   5   2   8        229.72        207.22         2.24 o                         
   6   2   8        180.98        174.56         2.04 o                         
   7   2   8        414.68        406.63         3.13 o                         
   8   2   8         94.07         89.62         0.99 o                         
   9   2   8         10.94         16.79         0.38 o                         
  10   2   8         28.22         31.21         0.56 o                         
  11   2   8          1.02          1.06         0.15 o                         
 -11   3   8         25.70         26.41         0.58 o                         
 -10   3   8         53.45         47.56         0.79 o                         
  -9   3   8         12.54         10.81         0.32 o                         
  -8   3   8        196.07        176.35         1.96 o                         
  -7   3   8         74.33         84.07         0.99 o                         
  -6   3   8        134.71        127.68         1.42 o                         
  -5   3   8        397.31        411.15         3.99 o                         
  -4   3   8        152.88        145.85         1.74 o                         
  -3   3   8        127.50        133.91         1.68 o                         
  -2   3   8        272.46        284.60         3.12 o                         
  -1   3   8         26.07         30.24         0.65 o                         
   0   3   8         98.36        113.48         1.38 o                         
   1   3   8         24.44         28.96         0.70 o                         
   2   3   8        300.62        306.22         3.41 o                         
   3   3   8        136.66        141.68         2.16 o                         
   4   3   8        156.67        151.52         2.04 o                         
   5   3   8        351.28        374.60         4.06 o                         
   6   3   8        134.92        131.31         1.34 o                         
   7   3   8         64.45         74.57         0.90 o                         
   8   3   8        191.62        174.57         1.70 o                         
   9   3   8         10.96          9.74         0.28 o                         
  10   3   8         57.06         49.77         0.70 o                         
  11   3   8         28.17         27.84         0.57 o                         
 -11   4   8         22.93         17.47         0.42 o                         
 -10   4   8         12.50         15.28         0.47 o                         
  -9   4   8         55.16         53.34         0.85 o                         
  -8   4   8         38.70         46.10         0.80 o                         
  -7   4   8        149.53        149.59         1.50 o                         
  -6   4   8         60.03         58.71         0.87 o                         
  -5   4   8       1281.81       1251.23        11.57 o                         
  -4   4   8        156.24        162.10         1.89 o                         
  -3   4   8        343.54        335.01         3.81 o                         
  -2   4   8        186.94        171.93         2.26 o                         
  -1   4   8        101.95        100.10         1.46 o                         
   0   4   8        564.21        554.10         6.05 o                         
   1   4   8        102.84         94.91         1.47 o                         
   2   4   8        151.44        143.15         2.11 o                         
   3   4   8        323.81        317.19         4.07 o                         
   4   4   8        165.47        175.82         2.10 o                         
   5   4   8       1286.94       1283.12        11.89 o                         
   6   4   8         68.08         66.78         0.86 o                         
   7   4   8        148.28        153.44         1.54 o                         
   8   4   8         47.79         54.42         0.71 o                         
   9   4   8         58.72         56.53         0.73 o                         
  10   4   8         14.85         17.14         0.38 o                         
  11   4   8         23.55         16.38         0.44 o                         
 -10   5   8         61.31         59.52         1.03 o                         
  -9   5   8         25.97         28.38         0.59 o                         
  -8   5   8        172.38        173.36         2.01 o                         
  -7   5   8        103.47         88.86         1.00 o                         
  -6   5   8         80.41         74.98         0.88 o                         
  -5   5   8        130.92        121.91         1.39 o                         
  -4   5   8        181.52        176.11         2.37 o                         
  -3   5   8         65.77         78.61         1.20 o                         
  -2   5   8        345.82        336.08         3.90 o                         
  -1   5   8         17.44         23.37         0.64 o                         
   0   5   8        587.73        567.95         6.74 o                         
   1   5   8         13.09         17.45         0.56 o                         
   2   5   8        389.66        363.74         3.94 o                         
   3   5   8         63.32         74.89         1.25 o                         
   4   5   8        181.83        177.45         2.21 o                         
   5   5   8        105.69        105.09         1.37 o                         
   6   5   8         67.90         63.91         0.82 o                         
   7   5   8         82.62         73.00         0.96 o                         
   8   5   8        176.14        178.93         1.73 o                         
   9   5   8         27.95         30.28         0.54 o                         
  10   5   8         62.52         60.22         0.84 o                         
 -10   6   8         35.56         36.73         0.78 o                         
  -9   6   8         17.06         16.00         0.48 o                         
  -8   6   8         21.28         22.98         0.48 o                         
  -7   6   8          9.25         10.04         0.29 o                         
  -6   6   8          3.97          6.62         0.35 o                         
  -5   6   8         66.64         67.14         0.85 o                         
  -4   6   8         32.51         28.08         0.61 o                         
  -3   6   8         61.69         61.24         1.05 o                         
  -2   6   8        234.60        244.80         3.04 o                         
  -1   6   8        683.28        645.08         7.22 o                         
   0   6   8        592.83        606.59         7.05 o                         
   1   6   8        697.47        647.51         7.50 o                         
   2   6   8        252.44        254.72         3.09 o                         
   3   6   8         43.92         49.79         1.82 o                         
   4   6   8         41.49         35.80         0.75 o                         
   5   6   8         56.43         58.60         0.89 o                         
   6   6   8          4.21          5.65         0.40 o                         
   7   6   8          9.32         10.33         0.31 o                         
   8   6   8         22.56         25.22         0.49 o                         
   9   6   8         18.39         17.68         0.44 o                         
  10   6   8         34.44         35.81         0.65 o                         
  -9   7   8         16.59         14.62         0.42 o                         
  -8   7   8         16.32         19.62         0.43 o                         
  -7   7   8          2.42          2.21         0.19 o                         
  -6   7   8         19.28         21.09         0.46 o                         
  -5   7   8         68.40         63.30         0.94 o                         
  -4   7   8        111.63        105.00         1.23 o                         
  -3   7   8         33.49         32.24         0.55 o                         
  -2   7   8         35.54         40.25         0.71 o                         
  -1   7   8         56.41         53.89         1.07 o                         
   0   7   8        313.47        362.76         4.14 o                         
   1   7   8         56.45         53.63         1.10 o                         
   2   7   8         36.68         41.73         0.85 o                         
   3   7   8         27.81         25.97         0.63 o                         
   4   7   8        108.51        102.46         1.72 o                         
   5   7   8         63.24         58.48         0.97 o                         
   6   7   8         24.23         25.27         0.49 o                         
   7   7   8          4.87          3.82         0.22 o                         
   8   7   8         17.25         20.92         0.45 o                         
   9   7   8         16.43         14.23         0.37 o                         
  -8   8   8          2.64          1.63         0.14 o                         
  -7   8   8         44.12         45.76         0.75 o                         
  -6   8   8         52.58         52.08         0.89 o                         
  -5   8   8        116.91        121.97         1.36 o                         
  -4   8   8        107.30        100.62         1.13 o                         
  -3   8   8        189.07        192.89         2.19 o                         
  -2   8   8          9.48         15.97         0.47 o                         
  -1   8   8         28.87         32.42         0.73 o                         
   0   8   8        146.65        148.17         1.79 o                         
   1   8   8         36.27         38.55         0.75 o                         
   2   8   8         11.80         18.29         0.52 o                         
   3   8   8        207.88        207.02         2.73 o                         
   4   8   8         99.29         91.85         1.60 o                         
   5   8   8        123.10        127.25         2.05 o                         
   6   8   8         48.58         48.94         0.82 o                         
   7   8   8         41.60         44.08         0.67 o                         
   8   8   8          4.72          3.04         0.20 o                         
  -7   9   8          8.24          7.66         0.26 o                         
  -6   9   8         21.67         18.73         0.44 o                         
  -5   9   8         15.29         17.66         0.40 o                         
  -4   9   8          9.80         10.11         0.32 o                         
  -3   9   8         62.34         69.57         1.00 o                         
  -2   9   8         21.91         22.06         0.58 o                         
  -1   9   8         19.01         19.10         0.55 o                         
   0   9   8         99.25        128.33         1.72 o                         
   1   9   8         22.02         21.70         0.56 o                         
   2   9   8         15.65         16.64         0.50 o                         
   3   9   8         56.31         65.28         1.33 o                         
   4   9   8          9.08          9.22         0.52 o                         
   5   9   8         16.17         18.11         0.60 o                         
   6   9   8         20.89         17.72         0.63 o                         
   7   9   8          9.95          9.18         0.28 o                         
  -6  10   8         23.69         19.35         0.40 o                         
  -5  10   8         75.24         82.45         1.04 o                         
  -4  10   8          3.80          5.41         0.26 o                         
  -3  10   8         62.91         68.82         0.98 o                         
  -2  10   8        148.41        161.26         2.47 o                         
  -1  10   8         18.39         13.87         0.49 o                         
   0  10   8        193.76        184.42         2.50 o                         
   1  10   8         17.34         13.04         0.44 o                         
   2  10   8        157.66        175.30         2.86 o                         
   3  10   8         59.34         66.82         1.51 o                         
   4  10   8          3.34          4.64         0.44 o                         
   5  10   8         74.59         83.50         1.45 o                         
   6  10   8         21.80         18.53         0.60 o                         
  -4  11   8         10.28          9.09         0.32 o                         
  -3  11   8         59.77         68.94         1.23 o                         
  -2  11   8         48.45         46.35         0.92 o                         
  -1  11   8         14.52         16.87         0.46 o                         
   0  11   8         19.03         16.96         0.44 o                         
   1  11   8         12.01         14.37         0.44 o                         
   2  11   8         47.45         45.02         1.15 o                         
   3  11   8         61.26         71.64         1.53 o                         
   4  11   8         10.23          9.66         0.43 o                         
   1   0   9        685.64        706.94         5.54 o                         
   2   0   9        282.99        248.27         2.27 o                         
   3   0   9        216.64        218.55         2.17 o                         
   4   0   9          6.60          3.22         0.20 o                         
   5   0   9        285.80        291.23         2.39 o                         
   6   0   9        274.39        237.30         1.94 o                         
   7   0   9        137.84        139.59         1.27 o                         
   8   0   9        190.55        187.11         1.86 o                         
   9   0   9          3.81          4.08         0.22 o                         
  10   0   9         74.12         90.18         1.22 o                         
  11   0   9          0.57          0.42         0.13 o                         
 -11   1   9         15.03         13.76         0.41 o                         
 -10   1   9          0.18          0.75         0.18 o                         
  -9   1   9         31.99         31.44         0.58 o                         
  -8   1   9         55.82         53.34         0.75 o                         
  -7   1   9         71.31         74.40         0.81 o                         
  -6   1   9        179.87        174.80         1.57 o                         
  -5   1   9        322.40        315.43         2.88 o                         
  -4   1   9          4.97          6.97         0.53 o                         
  -3   1   9         75.28         75.90         1.05 o                         
  -1   1   9        303.13        308.63         2.61 o                         
   0   1   9         26.16         38.00         0.63 o                         
   1   1   9        302.35        309.77         2.73 o                         
   2   1   9         23.50         24.27         0.50 o                         
   3   1   9         81.36         79.15         1.06 o                         
   4   1   9          2.29          5.28         0.24 o                         
   5   1   9        336.55        323.96         2.75 o                         
   6   1   9        167.80        161.69         1.53 o                         
   7   1   9         66.25         68.66         0.75 o                         
   8   1   9         60.87         58.28         0.72 o                         
   9   1   9         28.41         28.20         0.57 o                         
  10   1   9          0.37          0.62         0.17 o                         
  11   1   9         19.38         16.87         0.42 o                         
 -11   2   9         41.71         44.10         1.29 o                         
 -10   2   9         56.57         57.90         0.91 o                         
  -9   2   9         32.18         30.95         0.66 o                         
  -8   2   9        134.44        133.64         1.52 o                         
  -7   2   9         22.17         30.16         0.52 o                         
  -6   2   9        173.49        167.34         1.68 o                         
  -5   2   9         45.54         49.98         0.82 o                         
  -4   2   9        166.52        153.82         1.77 o                         
  -3   2   9        145.31        133.34         2.31 o                         
  -2   2   9        740.64        736.38         6.45 o                         
  -1   2   9        246.84        238.91         2.45 o                         
   0   2   9       2001.36       2257.26        92.91 o                         
   1   2   9        265.34        251.84         2.53 o                         
   2   2   9        739.01        744.16         7.01 o                         
   3   2   9        129.53        123.07         2.06 o                         
   4   2   9        165.11        153.43         1.68 o                         
   5   2   9         35.21         42.10         0.73 o                         
   6   2   9        193.87        183.17         1.68 o                         
   7   2   9         18.73         25.50         0.44 o                         
   8   2   9        144.47        140.32         1.38 o                         
   9   2   9         34.68         33.56         0.63 o                         
  10   2   9         54.04         53.66         0.78 o                         
  11   2   9         43.15         46.42         0.79 o                         
 -11   3   9         27.60         22.34         0.63 o                         
 -10   3   9         19.59         22.67         0.54 o                         
  -9   3   9         42.80         42.08         0.76 o                         
  -8   3   9         30.07         31.77         0.59 o                         
  -7   3   9         68.05         67.26         0.82 o                         
  -6   3   9        107.40        108.30         1.07 o                         
  -5   3   9        102.06        112.32         1.42 o                         
  -4   3   9         24.22         27.06         0.61 o                         
  -3   3   9        147.49        150.50         1.75 o                         
  -2   3   9        150.36        157.31         2.33 o                         
  -1   3   9         98.38         97.43         1.34 o                         
   0   3   9         14.21         17.42         0.47 o                         
   1   3   9         93.40         92.58         1.41 o                         
   2   3   9        138.08        150.23         2.61 o                         
   3   3   9        159.02        160.03         2.01 o                         
   4   3   9         25.32         27.62         0.63 o                         
   5   3   9         88.07        103.02         1.39 o                         
   6   3   9        112.58        115.18         1.11 o                         
   7   3   9         60.39         61.93         0.78 o                         
   8   3   9         27.86         29.99         0.51 o                         
   9   3   9         47.57         45.92         0.61 o                         
  10   3   9         23.35         26.16         0.51 o                         
  11   3   9         31.97         24.02         0.54 o                         
 -10   4   9         49.91         54.41         1.53 o                         
  -9   4   9         26.89         23.73         0.56 o                         
  -8   4   9        252.00        277.00         3.12 o                         
  -7   4   9        106.38         96.79         1.11 o                         
  -6   4   9        267.76        279.13         2.31 o                         
  -5   4   9         61.19         60.65         0.78 o                         
  -4   4   9        361.90        341.79         3.88 o                         
  -3   4   9        628.20        567.09         5.64 o                         
  -2   4   9        788.60        787.19         7.22 o                         
  -1   4   9        285.95        288.51         3.08 o                         
   0   4   9        858.28        881.83        10.02 o                         
   1   4   9        251.93        255.20         2.88 o                         
   2   4   9        807.14        803.65         8.08 o                         
   3   4   9        629.15        573.84         5.71 o                         
   4   4   9        362.09        344.80         3.66 o                         
   5   4   9         53.96         53.94         0.77 o                         
   6   4   9        274.08        290.17         2.37 o                         
   7   4   9        109.03         98.72         1.09 o                         
   8   4   9        252.81        274.89         2.49 o                         
   9   4   9         25.82         22.71         0.44 o                         
  10   4   9         44.80         49.97         0.70 o                         
 -10   5   9         18.34         19.29         1.60 o                         
  -9   5   9         62.22         59.89         1.11 o                         
  -8   5   9          4.64          5.97         0.27 o                         
  -7   5   9        103.51        107.91         1.11 o                         
  -6   5   9         68.67         75.38         1.04 o                         
  -5   5   9        152.81        156.79         1.39 o                         
  -4   5   9        123.93        108.73         1.18 o                         
  -3   5   9         70.57         63.75         1.05 o                         
  -2   5   9        241.92        229.74         2.39 o                         
  -1   5   9         58.76         58.52         1.11 o                         
   0   5   9         57.31         41.69         0.93 o                         
   1   5   9         56.81         56.44         1.18 o                         
   2   5   9        225.66        212.13         2.62 o                         
   3   5   9         57.41         52.99         0.98 o                         
   4   5   9        141.05        123.16         1.38 o                         
   5   5   9        135.15        143.77         1.47 o                         
   6   5   9         67.44         73.44         1.12 o                         
   7   5   9        100.69        107.69         1.16 o                         
   8   5   9          5.53          7.50         0.28 o                         
   9   5   9         60.10         56.13         0.86 o                         
  10   5   9         17.07         19.39         0.55 o                         
  -9   6   9         22.43         21.00         0.52 o                         
  -8   6   9         27.77         24.14         0.62 o                         
  -7   6   9         34.24         32.20         0.52 o                         
  -6   6   9         33.28         32.01         0.54 o                         
  -5   6   9         28.64         31.21         0.68 o                         
  -4   6   9         58.58         59.21         0.81 o                         
  -3   6   9        218.93        212.84         1.96 o                         
  -2   6   9          6.78          5.41         0.31 o                         
  -1   6   9         40.67         40.78         0.91 o                         
   0   6   9          3.42          2.27         0.27 o                         
   1   6   9         28.78         31.27         0.70 o                         
   2   6   9         14.09         10.66         0.95 o                         
   3   6   9        204.62        202.05         2.50 o                         
   4   6   9         56.97         53.77         1.00 o                         
   5   6   9         32.69         34.53         0.91 o                         
   6   6   9         37.62         34.91         0.62 o                         
   7   6   9         25.25         25.11         0.55 o                         
   8   6   9         19.98         18.37         0.40 o                         
   9   6   9         24.04         21.86         0.43 o                         
  -9   7   9         10.13          8.67         0.30 o                         
  -8   7   9          6.84          6.40         0.22 o                         
  -7   7   9         25.65         31.17         0.54 o                         
  -6   7   9          2.79          4.16         0.25 o                         
  -5   7   9         56.37         61.60         0.93 o                         
  -4   7   9         53.99         70.36         0.95 o                         
  -3   7   9         41.54         38.50         0.60 o                         
  -2   7   9          8.33          9.18         0.32 o                         
  -1   7   9         58.35         53.79         0.95 o                         
   0   7   9         16.73         15.91         0.49 o                         
   1   7   9         52.04         49.36         0.88 o                         
   2   7   9         12.34         11.93         0.48 o                         
   3   7   9         41.30         38.30         0.73 o                         
   4   7   9         50.03         66.95         1.33 o                         
   5   7   9         52.61         56.41         1.05 o                         
   6   7   9          1.09          1.85         0.40 o                         
   7   7   9         21.28         27.47         0.52 o                         
   8   7   9          6.58          5.34         0.22 o                         
   9   7   9         10.95          9.75         0.25 o                         
  -8   8   9         20.67         17.04         0.42 o                         
  -7   8   9          0.71          0.36         0.12 o                         
  -6   8   9         57.89         54.83         0.91 o                         
  -5   8   9          5.16          4.54         0.25 o                         
  -4   8   9         80.52         83.71         1.08 o                         
  -3   8   9         27.32         34.27         0.60 o                         
  -2   8   9        182.52        198.87         2.49 o                         
  -1   8   9         28.97         36.93         0.79 o                         
   0   8   9        140.45        156.16         2.16 o                         
   1   8   9         23.19         31.70         0.74 o                         
   2   8   9        180.23        194.22         2.48 o                         
   3   8   9         32.88         39.06         0.84 o                         
   4   8   9         86.66         86.41         2.00 o                         
   5   8   9          3.66          3.23         0.40 o                         
   6   8   9         64.18         60.53         0.99 o                         
   7   8   9          1.28          0.83         0.15 o                         
   8   8   9         22.94         20.03         0.43 o                         
  -7   9   9         39.10         35.08         0.65 o                         
  -6   9   9         11.11         10.79         0.33 o                         
  -5   9   9         64.90         68.32         0.98 o                         
  -4   9   9          9.80          8.46         0.29 o                         
  -3   9   9          0.51          0.32         0.13 o                         
  -2   9   9         48.65         40.25         0.92 o                         
  -1   9   9         21.94         24.33         0.58 o                         
   0   9   9         39.67         33.64         0.69 o                         
   1   9   9         22.02         23.85         0.62 o                         
   2   9   9         48.18         41.30         0.87 o                         
   3   9   9          0.34          0.34         0.20 o                         
   4   9   9          9.59          8.53         0.53 o                         
   5   9   9         61.26         67.26         1.54 o                         
   6   9   9         12.92         12.62         0.45 o                         
   7   9   9         35.48         34.07         0.91 o                         
  -5  10   9        112.96         94.85         1.62 o                         
  -4  10   9         19.98         24.79         0.47 o                         
  -3  10   9         72.09         71.65         1.21 o                         
  -2  10   9         51.01         53.28         1.03 o                         
  -1  10   9         76.22         83.52         1.44 o                         
   0  10   9          9.74          9.94         0.36 o                         
   1  10   9         80.16         86.67         1.35 o                         
   2  10   9         51.27         54.15         1.02 o                         
   3  10   9         65.28         66.08         1.82 o                         
   4  10   9         20.48         26.10         0.77 o                         
   5  10   9        114.16        104.68         4.44 o                         
  -3  11   9         12.08         11.84         0.93 o                         
  -2  11   9         26.74         24.07         0.93 o                         
  -1  11   9         16.59         16.54         0.47 o                         
   0  11   9         14.24         11.73         0.39 o                         
   1  11   9         17.20         16.63         0.53 o                         
   2  11   9         26.06         23.75         0.97 o                         
   3  11   9          9.17          9.63         0.48 o                         
   0   0  10          5.43          8.13         0.54 o                         
   1   0  10         20.49         15.76         0.45 o                         
   2   0  10         24.25         27.93         0.56 o                         
   3   0  10        215.07        221.60         2.04 o                         
   4   0  10         49.60         53.95         0.75 o                         
   5   0  10          4.28          5.17         0.21 o                         
   6   0  10        286.80        282.05         2.11 o                         
   7   0  10          5.65          9.96         0.30 o                         
   8   0  10         20.91         17.28         0.37 o                         
   9   0  10          4.06          3.65         0.19 o                         
  10   0  10         16.00         15.84         0.44 o                         
  11   0  10          3.18          4.23         0.72 o                         
 -10   1  10          7.20          5.47         0.27 o                         
  -9   1  10         46.27         48.46         0.73 o                         
  -8   1  10         90.73         85.26         0.93 o                         
  -7   1  10        107.74        100.30         1.18 o                         
  -6   1  10        190.87        179.08         1.46 o                         
  -5   1  10          6.12          8.56         0.51 o                         
  -4   1  10        412.57        372.19         3.09 o                         
  -3   1  10          6.89          8.09         0.33 o                         
  -2   1  10        298.27        300.22         2.77 o                         
  -1   1  10         17.64         13.33         0.49 o                         
   0   1  10         47.44         55.62         0.86 o                         
   1   1  10         20.74         16.25         0.50 o                         
   2   1  10        314.45        315.89         2.61 o                         
   3   1  10          9.28         11.58         0.41 o                         
   4   1  10        399.31        365.88         3.09 o                         
   5   1  10         12.17         12.42         0.32 o                         
   6   1  10        175.70        167.04         1.43 o                         
   7   1  10        106.39        101.74         1.20 o                         
   8   1  10         86.84         82.25         0.92 o                         
   9   1  10         49.86         50.73         0.74 o                         
  10   1  10          6.99          5.31         0.26 o                         
 -10   2  10          0.04          0.72         0.13 o                         
  -9   2  10         96.09        101.13         1.20 o                         
  -8   2  10         61.74         68.90         0.93 o                         
  -7   2  10        126.76        121.79         1.26 o                         
  -6   2  10        219.67        221.22         1.92 o                         
  -5   2  10         40.43         43.97         0.69 o                         
  -4   2  10        184.81        190.17         2.17 o                         
  -3   2  10         60.71         57.03         0.91 o                         
  -2   2  10        181.06        179.90         1.84 o                         
  -1   2  10        611.75        591.96         5.44 o                         
   0   2  10         11.22          9.15         0.45 o                         
   1   2  10        638.01        627.13         5.42 o                         
   2   2  10        177.77        176.24         1.94 o                         
   3   2  10         69.84         65.82         0.92 o                         
   4   2  10        209.30        209.84         2.12 o                         
   5   2  10         38.18         42.11         0.64 o                         
   6   2  10        216.99        217.92         1.81 o                         
   7   2  10        122.02        121.35         1.16 o                         
   8   2  10         65.08         72.96         0.83 o                         
   9   2  10        100.37        105.42         1.11 o                         
  10   2  10          0.33          1.39         0.15 o                         
 -10   3  10         34.13         32.50         0.64 o                         
  -9   3  10         19.21         27.40         0.58 o                         
  -8   3  10         42.63         46.37         0.75 o                         
  -7   3  10         67.88         59.23         0.79 o                         
  -6   3  10         20.25         19.46         0.41 o                         
  -5   3  10        266.68        250.87         2.09 o                         
  -4   3  10        328.50        315.48         2.62 o                         
  -3   3  10        181.76        169.05         1.79 o                         
  -2   3  10        770.07        737.56         6.79 o                         
  -1   3  10       1368.41       1294.32        12.36 o                         
   0   3  10        513.13        478.05         4.54 o                         
   1   3  10       1325.97       1258.89        11.35 o                         
   2   3  10        773.56        746.59         6.92 o                         
   3   3  10        158.21        146.85         1.90 o                         
   4   3  10        312.72        309.32         2.60 o                         
   5   3  10        275.40        256.86         2.18 o                         
   6   3  10         19.58         18.75         0.41 o                         
   7   3  10         80.51         70.03         0.75 o                         
   8   3  10         37.39         41.68         0.68 o                         
   9   3  10         19.92         27.06         0.46 o                         
  10   3  10         35.12         32.79         0.57 o                         
 -10   4  10         12.40         12.28         0.35 o                         
  -9   4  10         88.26         91.53         1.81 o                         
  -8   4  10          6.42          7.36         0.31 o                         
  -7   4  10         40.68         44.99         0.61 o                         
  -6   4  10        185.00        186.20         1.72 o                         
  -5   4  10         59.72         52.14         0.70 o                         
  -4   4  10        306.61        306.48         2.72 o                         
  -3   4  10         20.12         23.17         0.45 o                         
  -2   4  10         23.29         32.01         0.68 o                         
  -1   4  10         83.19         87.22         1.23 o                         
   0   4  10         80.48         89.40         1.43 o                         
   1   4  10         75.22         77.64         1.30 o                         
   2   4  10         33.74         43.44         1.35 o                         
   3   4  10         19.89         24.29         0.50 o                         
   4   4  10        320.31        322.54         2.84 o                         
   5   4  10         53.16         46.75         0.70 o                         
   6   4  10        170.41        177.15         1.77 o                         
   7   4  10         41.85         46.75         0.64 o                         
   8   4  10          4.41          5.01         0.22 o                         
   9   4  10         90.86         89.76         1.24 o                         
  10   4  10         11.84         11.07         0.31 o                         
  -9   5  10         11.81          9.81         0.36 o                         
  -8   5  10         31.07         31.25         0.59 o                         
  -7   5  10          3.65          1.83         0.20 o                         
  -6   5  10        145.89        126.85         1.35 o                         
  -5   5  10         57.64         57.35         0.85 o                         
  -4   5  10        116.36        121.74         1.20 o                         
  -3   5  10         27.35         29.27         0.51 o                         
  -2   5  10        209.74        222.53         2.06 o                         
  -1   5  10         28.02         24.24         0.65 o                         
   0   5  10         21.98         22.20         0.49 o                         
   1   5  10         20.83         18.09         0.54 o                         
   2   5  10        194.76        206.50         2.19 o                         
   3   5  10         24.17         28.87         0.55 o                         
   4   5  10        108.20        115.14         1.34 o                         
   5   5  10         47.17         49.65         1.00 o                         
   6   5  10        158.45        138.10         1.38 o                         
   7   5  10          7.09          3.57         0.22 o                         
   8   5  10         37.26         36.72         0.54 o                         
   9   5  10         11.72          9.13         0.27 o                         
  -9   6  10         50.34         42.65         0.84 o                         
  -8   6  10          3.34          3.22         0.23 o                         
  -7   6  10          5.96          5.66         0.25 o                         
  -6   6  10          7.25         10.68         0.33 o                         
  -5   6  10         50.75         45.99         0.70 o                         
  -4   6  10        129.94        140.35         1.67 o                         
  -3   6  10        139.30        130.19         1.38 o                         
  -2   6  10         76.12         87.15         1.02 o                         
  -1   6  10        518.88        550.55         5.52 o                         
   0   6  10         32.01         30.99         0.67 o                         
   1   6  10        554.77        586.32         6.09 o                         
   2   6  10         77.29         86.78         1.28 o                         
   3   6  10        130.18        122.33         1.78 o                         
   4   6  10        130.14        140.62         2.16 o                         
   5   6  10         52.14         46.20         0.74 o                         
   6   6  10          3.11          7.02         1.76 o                         
   7   6  10          6.95          5.91         0.26 o                         
   8   6  10          4.88          4.65         0.20 o                         
   9   6  10         52.06         44.75         0.70 o                         
  -8   7  10         24.04         19.67         0.39 o                         
  -7   7  10         13.27         15.18         0.38 o                         
  -6   7  10         39.55         44.54         0.78 o                         
  -5   7  10          4.81          3.76         0.27 o                         
  -4   7  10         67.32         81.97         1.13 o                         
  -3   7  10          9.84         11.65         0.35 o                         
  -2   7  10         36.14         36.46         0.69 o                         
  -1   7  10        104.97        102.95         1.71 o                         
   0   7  10        127.69        119.43         1.93 o                         
   1   7  10        105.94        102.38         1.66 o                         
   2   7  10         35.12         36.09         0.84 o                         
   3   7  10          6.16          7.88         0.39 o                         
   4   7  10         61.01         75.80         1.40 o                         
   5   7  10          7.03          6.11         0.38 o                         
   6   7  10         38.59         42.28         0.87 o                         
   7   7  10         14.19         15.87         0.41 o                         
   8   7  10         22.49         18.92         0.42 o                         
  -7   8  10         44.57         45.90         0.82 o                         
  -6   8  10         24.72         22.65         0.55 o                         
  -5   8  10          8.29          9.01         0.36 o                         
  -4   8  10         49.60         50.62         0.76 o                         
  -3   8  10          1.82          2.29         0.22 o                         
  -2   8  10         28.74         32.99         0.72 o                         
  -1   8  10         34.94         36.94         0.83 o                         
   0   8  10          8.01          7.04         0.37 o                         
   1   8  10         39.05         40.03         0.80 o                         
   2   8  10         37.09         41.82         0.80 o                         
   3   8  10          1.59          2.43         0.26 o                         
   4   8  10         50.05         49.66         1.05 o                         
   5   8  10          8.19          9.00         0.58 o                         
   6   8  10         24.14         22.11         0.61 o                         
   7   8  10         41.83         41.99         0.87 o                         
  -6   9  10         14.39         13.05         0.35 o                         
  -5   9  10         37.87         37.05         0.66 o                         
  -4   9  10         24.45         24.32         0.56 o                         
  -3   9  10        161.90        163.15         1.85 o                         
  -2   9  10         37.39         41.36         0.88 o                         
  -1   9  10         74.56         82.69         1.43 o                         
   0   9  10         12.38         10.06         0.48 o                         
   1   9  10         76.53         82.33         1.29 o                         
   2   9  10         37.90         42.22         0.79 o                         
   3   9  10        158.72        163.92         2.53 o                         
   4   9  10         20.64         20.57         0.90 o                         
   5   9  10         35.29         35.61         1.06 o                         
   6   9  10         13.39         12.45         0.55 o                         
  -4  10  10         56.93         56.14         1.28 o                         
  -3  10  10         18.30         16.90         0.49 o                         
  -2  10  10         71.18         75.48         1.26 o                         
  -1  10  10         10.22         12.90         0.52 o                         
   0  10  10         10.65         10.46         0.49 o                         
   1  10  10          9.71         12.34         0.43 o                         
   2  10  10         64.64         71.74         1.19 o                         
   3  10  10         19.18         17.46         0.63 o                         
   4  10  10         59.95         61.68         1.68 o                         
   0  11  10          0.36          1.24         0.41 o                         
   1   0  11        150.20        165.42         1.60 o                         
   2   0  11         31.68         30.85         0.53 o                         
   3   0  11         67.24         61.49         0.81 o                         
   4   0  11         64.95         59.66         0.73 o                         
   5   0  11         17.80         26.10         0.39 o                         
   6   0  11         13.00          9.71         0.28 o                         
   7   0  11         59.37         62.30         0.67 o                         
   8   0  11         11.73          8.82         0.27 o                         
   9   0  11         33.91         34.52         0.61 o                         
  10   0  11         10.85         10.62         0.40 o                         
 -10   1  11          9.45          8.72         0.36 o                         
  -9   1  11         32.70         34.59         0.58 o                         
  -8   1  11         24.42         22.34         0.46 o                         
  -7   1  11         29.60         27.43         0.45 o                         
  -6   1  11        163.71        155.40         1.49 o                         
  -5   1  11         18.05         15.28         0.35 o                         
  -4   1  11        182.30        173.74         1.62 o                         
  -3   1  11        102.98        101.45         1.18 o                         
  -2   1  11        319.17        291.26         2.65 o                         
  -1   1  11        410.61        400.99         3.46 o                         
   0   1  11        217.23        206.30         2.09 o                         
   1   1  11        362.26        360.50         3.24 o                         
   2   1  11        307.76        278.27         2.64 o                         
   3   1  11         80.73         82.86         1.15 o                         
   4   1  11        205.54        193.99         1.62 o                         
   5   1  11         13.95         11.61         0.29 o                         
   6   1  11        154.49        149.42         1.34 o                         
   8   1  11         24.35         21.99         0.41 o                         
   9   1  11         31.05         33.42         0.58 o                         
  10   1  11          8.40          8.65         0.29 o                         
 -10   2  11         26.51         23.62         0.50 o                         
  -9   2  11          4.22          6.41         0.27 o                         
  -8   2  11         23.12         24.12         0.45 o                         
  -7   2  11         10.85         10.42         0.29 o                         
  -6   2  11         43.24         45.15         0.70 o                         
  -5   2  11         53.56         53.19         0.69 o                         
  -4   2  11        133.00        142.67         1.38 o                         
  -3   2  11         15.15         13.62         0.36 o                         
  -2   2  11        121.27        127.11         1.45 o                         
  -1   2  11        435.76        432.85         3.80 o                         
   0   2  11        138.69        138.05         1.61 o                         
   1   2  11        422.73        419.56         4.09 o                         
   2   2  11        118.88        127.68         1.52 o                         
   3   2  11         11.21         10.46         0.33 o                         
   4   2  11        131.03        140.66         1.36 o                         
   5   2  11         50.59         50.99         0.67 o                         
   6   2  11         35.92         37.51         0.64 o                         
   7   2  11          7.57          7.28         0.24 o                         
   8   2  11         22.27         22.72         0.40 o                         
   9   2  11          5.65          7.36         0.25 o                         
  10   2  11         25.76         22.94         0.50 o                         
  -9   3  11         45.35         50.53         0.74 o                         
  -8   3  11         10.84         10.19         0.32 o                         
  -7   3  11         98.60        101.81         1.23 o                         
  -6   3  11        111.27        116.04         1.19 o                         
  -5   3  11         62.35         53.72         0.67 o                         
  -4   3  11        170.78        188.78         1.74 o                         
  -3   3  11        196.85        187.39         1.67 o                         
  -2   3  11        105.79        100.01         1.13 o                         
  -1   3  11         54.21         63.69         1.01 o                         
   0   3  11         94.17         94.36         1.36 o                         
   1   3  11         45.71         56.20         1.00 o                         
   2   3  11        118.88        110.15         1.27 o                         
   3   3  11        182.89        178.76         1.72 o                         
   4   3  11        169.54        191.48         1.67 o                         
   5   3  11         50.08         43.99         0.65 o                         
   6   3  11         96.88        104.21         1.15 o                         
   7   3  11         98.20        100.26         1.04 o                         
   8   3  11         12.40         11.86         0.30 o                         
   9   3  11         47.55         50.66         0.67 o                         
  -9   4  11         38.60         34.57         0.67 o                         
  -8   4  11         52.28         52.47         0.80 o                         
  -7   4  11        208.99        198.14         2.00 o                         
  -6   4  11         51.30         58.91         0.70 o                         
  -5   4  11         31.79         37.55         0.57 o                         
  -4   4  11         52.38         49.29         0.64 o                         
  -3   4  11         48.89         55.71         0.68 o                         
  -2   4  11        341.80        337.51         2.84 o                         
  -1   4  11         30.05         35.40         0.64 o                         
   0   4  11        601.11        569.91         4.87 o                         
   1   4  11         30.79         36.07         0.70 o                         
   2   4  11        322.12        318.27         3.13 o                         
   3   4  11         40.69         47.69         0.70 o                         
   4   4  11         54.67         53.44         0.71 o                         
   5   4  11         26.00         32.16         0.58 o                         
   6   4  11         43.97         51.77         0.71 o                         
   7   4  11        207.27        196.62         1.91 o                         
   8   4  11         54.24         55.44         0.74 o                         
   9   4  11         41.87         36.75         0.58 o                         
  -9   5  11         58.00         50.26         1.17 o                         
  -8   5  11          7.93          7.43         0.29 o                         
  -7   5  11         53.62         42.02         0.67 o                         
  -6   5  11          9.72          9.47         0.33 o                         
  -5   5  11          5.33          6.67         0.26 o                         
  -4   5  11         48.69         57.98         0.82 o                         
  -3   5  11        162.43        153.82         1.56 o                         
  -2   5  11        110.79        111.47         1.08 o                         
  -1   5  11        680.90        675.27         5.39 o                         
   0   5  11          1.18          1.23         0.18 o                         
   1   5  11        648.95        650.97         5.89 o                         
   2   5  11        101.51        104.01         1.28 o                         
   3   5  11        182.39        169.57         1.79 o                         
   4   5  11         53.47         60.49         0.88 o                         
   5   5  11          9.60         10.60         0.40 o                         
   6   5  11         12.40         12.46         0.39 o                         
   7   5  11         62.93         47.18         0.70 o                         
   8   5  11          7.63          7.20         0.24 o                         
   9   5  11         59.38         50.45         0.77 o                         
  -8   6  11         12.35         11.48         0.29 o                         
  -7   6  11          6.07          4.24         0.25 o                         
  -6   6  11        122.94        113.83         1.46 o                         
  -5   6  11          9.39          8.65         0.36 o                         
  -4   6  11         82.57         78.51         1.07 o                         
  -3   6  11         10.26         13.31         0.40 o                         
  -2   6  11          3.20          4.66         0.25 o                         
  -1   6  11         54.54         51.53         0.85 o                         
   0   6  11         12.08         11.45         0.44 o                         
   1   6  11         45.46         44.71         0.99 o                         
   2   6  11          3.19          5.00         0.34 o                         
   3   6  11          9.37         12.90         0.48 o                         
   4   6  11         78.20         75.20         1.20 o                         
   5   6  11         13.41         12.22         0.51 o                         
   6   6  11        126.48        117.87         1.53 o                         
   7   6  11          8.36          6.48         0.37 o                         
   8   6  11          9.50          8.87         0.30 o                         
  -7   7  11         50.70         51.97         0.81 o                         
  -6   7  11          2.67          1.75         0.22 o                         
  -5   7  11          0.83          0.57         0.15 o                         
  -4   7  11         82.76         77.87         1.27 o                         
  -3   7  11        109.45        113.35         1.39 o                         
  -2   7  11        111.53        119.91         1.51 o                         
  -1   7  11         59.54         71.22         1.14 o                         
   0   7  11        125.33        138.98         2.04 o                         
   1   7  11         58.63         71.85         1.26 o                         
   2   7  11        116.87        123.66         1.91 o                         
   3   7  11        115.42        117.15         1.71 o                         
   4   7  11         91.09         83.21         1.59 o                         
   5   7  11          0.43          0.48         0.19 o                         
   6   7  11          3.82          3.14         0.28 o                         
   7   7  11         48.36         51.86         1.02 o                         
  -6   8  11          8.79         10.87         0.38 o                         
  -5   8  11          5.12          5.27         0.28 o                         
  -4   8  11         27.54         30.83         0.69 o                         
  -3   8  11         40.82         42.68         0.67 o                         
  -2   8  11         20.62         22.79         0.57 o                         
  -1   8  11         27.83         24.22         0.67 o                         
   0   8  11          0.62          0.89         0.21 o                         
   1   8  11         28.45         26.39         0.72 o                         
   2   8  11         23.17         26.28         0.62 o                         
   3   8  11         40.56         42.12         0.80 o                         
   4   8  11         28.36         32.62         1.14 o                         
   5   8  11          4.45          4.77         0.38 o                         
   6   8  11          8.47         11.01         0.44 o                         
  -5   9  11         42.13         39.95         0.84 o                         
  -4   9  11         71.58         71.76         1.39 o                         
  -3   9  11         16.28         20.39         0.51 o                         
  -2   9  11         60.25         64.61         1.44 o                         
  -1   9  11         51.84         48.10         0.93 o                         
   0   9  11         16.38         13.44         0.52 o                         
   1   9  11         52.56         49.49         1.05 o                         
   2   9  11         62.32         67.19         1.26 o                         
   3   9  11         15.39         18.53         0.59 o                         
   4   9  11         71.47         77.34         2.08 o                         
   5   9  11         42.61         43.20         1.53 o                         
  -3  10  11          0.13          0.41         0.31 o                         
  -2  10  11         27.08         26.63         0.75 o                         
  -1  10  11          6.08          6.39         0.40 o                         
   0  10  11          0.30          0.28         0.18 o                         
   1  10  11          6.11          5.90         0.44 o                         
   2  10  11         24.85         26.17         0.76 o                         
   3  10  11          0.48          0.52         0.31 o                         
   0   0  12       2117.75       1958.78        20.71 o                         
   1   0  12        269.49        252.33         2.20 o                         
   2   0  12        502.37        459.21         3.40 o                         
   3   0  12         88.35        106.51         0.94 o                         
   4   0  12         37.40         30.17         0.44 o                         
   5   0  12          0.35          1.10         0.17 o                         
   6   0  12         43.78         38.67         0.51 o                         
   7   0  12         10.45         11.43         0.31 o                         
   8   0  12         78.16         74.79         0.85 o                         
   9   0  12         15.57         14.97         0.37 o                         
  -9   1  12         15.75         20.89         0.42 o                         
  -8   1  12         35.59         34.13         0.57 o                         
  -7   1  12        153.27        140.80         1.53 o                         
  -6   1  12         23.00         24.43         0.42 o                         
  -5   1  12        242.33        231.01         2.30 o                         
  -4   1  12          8.24          7.26         0.25 o                         
  -3   1  12         76.20         70.36         0.75 o                         
  -2   1  12        118.05        125.51         1.18 o                         
  -1   1  12        238.95        231.49         2.14 o                         
   0   1  12         37.33         31.51         0.58 o                         
   1   1  12        226.02        218.27         2.10 o                         
   2   1  12        124.78        133.67         1.24 o                         
   3   1  12         69.94         67.38         0.76 o                         
   4   1  12          5.65          5.84         0.23 o                         
   5   1  12        207.00        209.82         2.06 o                         
   6   1  12         27.20         28.41         0.42 o                         
   7   1  12        140.41        133.24         1.33 o                         
   8   1  12         33.02         32.28         0.52 o                         
   9   1  12         18.55         23.54         0.42 o                         
  -9   2  12          6.00          5.80         0.25 o                         
  -8   2  12          8.02          8.75         0.31 o                         
  -7   2  12          3.66          4.26         0.21 o                         
  -6   2  12         39.46         45.83         0.60 o                         
  -5   2  12         21.92         23.33         2.58 o                         
  -4   2  12        106.26        114.05         1.10 o                         
  -3   2  12        183.37        180.77         1.56 o                         
  -2   2  12         12.77         15.95         0.36 o                         
  -1   2  12         14.51         18.84         0.40 o                         
   0   2  12          0.21          0.35         0.15 o                         
   1   2  12         13.94         19.30         0.40 o                         
   2   2  12         16.04         20.86         0.40 o                         
   3   2  12        164.63        168.57         1.61 o                         
   4   2  12        100.33        110.61         1.11 o                         
   5   2  12         12.24         16.29         0.37 o                         
   6   2  12         30.11         38.10         0.54 o                         
   7   2  12          5.84          6.30         0.24 o                         
   8   2  12          8.38          9.28         0.27 o                         
   9   2  12          4.49          4.07         0.21 o                         
  -9   3  12          7.39          6.63         0.29 o                         
  -8   3  12         36.08         32.22         0.53 o                         
  -7   3  12         43.82         47.32         0.66 o                         
  -6   3  12         26.93         25.25         0.48 o                         
  -5   3  12         46.41         55.57         0.69 o                         
  -4   3  12        209.56        208.92         2.20 o                         
  -3   3  12         21.14         19.69         0.40 o                         
  -2   3  12        448.43        432.51         3.39 o                         
  -1   3  12          8.50         10.74         0.33 o                         
   0   3  12        843.99        836.71         6.45 o                         
   1   3  12          9.14         11.78         0.37 o                         
   2   3  12        434.08        422.63         3.52 o                         
   3   3  12         17.49         16.41         0.38 o                         
   4   3  12        205.49        203.13         2.11 o                         
   5   3  12         43.08         52.25         0.67 o                         
   6   3  12         27.11         24.97         0.47 o                         
   7   3  12         37.33         42.09         0.59 o                         
   8   3  12         40.74         35.22         0.51 o                         
   9   3  12          6.99          6.09         0.21 o                         
  -8   4  12         49.11         52.45         0.73 o                         
  -7   4  12         54.91         56.58         0.82 o                         
  -6   4  12         15.67         22.63         0.44 o                         
  -5   4  12         30.23         29.01         0.48 o                         
  -4   4  12          1.87          1.57         0.16 o                         
  -3   4  12         36.98         44.02         0.80 o                         
  -2   4  12         85.16         82.29         1.04 o                         
  -1   4  12         60.20         61.06         0.80 o                         
   0   4  12        188.20        186.98         1.80 o                         
   1   4  12         50.88         53.23         0.76 o                         
   2   4  12        103.89         95.78         1.11 o                         
   3   4  12         36.98         44.10         0.82 o                         
   4   4  12          0.76          0.93         0.15 o                         
   5   4  12         34.74         34.08         0.49 o                         
   6   4  12         14.51         21.37         0.40 o                         
   7   4  12         54.75         56.71         0.73 o                         
   8   4  12         49.05         51.57         0.69 o                         
  -8   5  12         67.75         67.31         2.45 o                         
  -7   5  12         29.84         29.16         0.51 o                         
  -6   5  12         51.36         50.92         0.71 o                         
  -5   5  12        174.03        165.65         1.68 o                         
  -4   5  12          9.58          8.38         0.30 o                         
  -3   5  12         36.85         42.50         0.67 o                         
  -2   5  12         46.23         46.34         0.71 o                         
  -1   5  12         16.94         16.44         0.54 o                         
   0   5  12         27.39         29.72         0.70 o                         
   1   5  12         14.73         13.69         0.51 o                         
   2   5  12         60.33         59.28         0.96 o                         
   3   5  12         47.57         51.72         0.81 o                         
   4   5  12          8.37          6.93         0.28 o                         
   5   5  12        175.79        167.09         1.82 o                         
   6   5  12         47.87         46.98         0.67 o                         
   7   5  12         39.46         36.91         0.67 o                         
   8   5  12         66.23         63.75         1.30 o                         
  -7   6  12         29.65         28.08         0.55 o                         
  -6   6  12         23.34         20.93         0.48 o                         
  -5   6  12         15.49         15.76         0.45 o                         
  -4   6  12         43.35         43.48         0.94 o                         
  -3   6  12         94.46         96.34         1.32 o                         
  -2   6  12         95.94        100.79         1.37 o                         
  -1   6  12        180.66        187.87         2.10 o                         
   0   6  12         68.38         83.79         1.23 o                         
   1   6  12        189.10        196.48         2.55 o                         
   2   6  12        104.39        109.71         1.74 o                         
   3   6  12         90.16         93.97         1.67 o                         
   4   6  12         49.30         47.26         0.85 o                         
   5   6  12         15.68         15.41         0.44 o                         
   6   6  12         20.54         19.30         0.48 o                         
   7   6  12         29.26         28.65         0.55 o                         
  -6   7  12          2.81          3.60         0.21 o                         
  -5   7  12         37.99         34.19         0.71 o                         
  -4   7  12          4.35          5.96         0.34 o                         
  -3   7  12         14.62         18.37         0.49 o                         
  -2   7  12          1.81          3.76         0.26 o                         
  -1   7  12          1.48          1.68         0.23 o                         
   0   7  12          5.38          6.92         0.51 o                         
   1   7  12          3.19          3.26         0.38 o                         
   2   7  12          3.70          6.00         0.64 o                         
   3   7  12         10.10         14.02         0.54 o                         
   4   7  12          4.20          5.74         0.33 o                         
   5   7  12         35.80         33.15         0.84 o                         
   6   7  12          2.69          3.72         0.26 o                         
  -5   8  12         58.48         53.15         1.12 o                         
  -4   8  12         52.99         48.97         0.92 o                         
  -3   8  12         50.62         60.82         0.98 o                         
  -2   8  12         51.96         56.10         1.34 o                         
  -1   8  12         18.49         20.18         0.67 o                         
   0   8  12         22.75         30.14         0.79 o                         
   1   8  12         15.92         18.61         0.66 o                         
   2   8  12         55.73         60.01         1.21 o                         
   3   8  12         49.89         60.49         1.15 o                         
   4   8  12         54.33         51.53         1.00 o                         
   5   8  12         59.33         57.04         2.51 o                         
  -3   9  12         15.73         15.06         0.48 o                         
  -2   9  12         72.40         78.60         1.54 o                         
  -1   9  12         12.11         12.10         0.46 o                         
   0   9  12         88.02        102.59         2.08 o                         
   1   9  12         12.43         12.31         0.51 o                         
   2   9  12         80.19         87.64         1.66 o                         
   3   9  12         13.34         14.45         0.79 o                         
   1   0  13         16.54         12.54         0.32 o                         
   2   0  13         22.00         21.96         0.41 o                         
   3   0  13         72.03         71.12         0.81 o                         
   4   0  13         14.01         13.61         0.30 o                         
   5   0  13        342.48        338.38         2.48 o                         
   6   0  13         15.92         14.14         0.31 o                         
   7   0  13         13.02         14.72         0.30 o                         
   8   0  13         12.74         17.31         0.34 o                         
   9   0  13          1.78          1.87         0.20 o                         
  -8   1  13          5.33          5.29         0.21 o                         
  -7   1  13          1.46          0.57         0.12 o                         
  -6   1  13          0.12          0.72         0.14 o                         
  -5   1  13         83.03         84.05         0.86 o                         
  -4   1  13         74.54         71.67         0.81 o                         
  -3   1  13         22.91         27.37         0.53 o                         
  -2   1  13        109.05         97.86         1.02 o                         
  -1   1  13        107.73        110.47         1.08 o                         
   0   1  13        129.96        125.69         1.20 o                         
   1   1  13        108.56        109.82         1.16 o                         
   2   1  13        111.21        101.10         1.03 o                         
   3   1  13         22.35         27.76         0.55 o                         
   4   1  13         81.55         77.27         0.79 o                         
   5   1  13         75.95         78.25         0.80 o                         
   6   1  13          1.06          2.11         0.15 o                         
   7   1  13          1.45          0.48         0.11 o                         
   8   1  13          4.55          4.12         0.18 o                         
  -8   2  13         41.49         40.13         0.68 o                         
  -7   2  13         18.42         22.23         0.46 o                         
  -6   2  13          7.61          7.05         0.28 o                         
  -5   2  13         25.15         26.70         0.46 o                         
  -4   2  13         80.02         87.86         0.96 o                         
  -3   2  13         47.11         45.24         0.63 o                         
  -2   2  13        230.80        226.57         1.91 o                         
  -1   2  13         78.10         74.61         0.86 o                         
   0   2  13       1076.64       1042.44         7.64 o                         
   1   2  13         72.31         70.04         0.82 o                         
   2   2  13        220.50        219.69         1.91 o                         
   3   2  13         44.52         44.46         0.67 o                         
   4   2  13         85.98         92.92         0.93 o                         
   5   2  13         21.20         23.89         0.42 o                         
   6   2  13          9.92          8.83         0.24 o                         
   7   2  13         16.37         20.38         0.39 o                         
   8   2  13         38.57         36.62         0.61 o                         
  -8   3  13         80.83         84.63         1.47 o                         
  -7   3  13          2.17          3.14         0.22 o                         
  -6   3  13         34.70         38.02         0.58 o                         
  -5   3  13         29.37         26.56         0.47 o                         
  -4   3  13         11.91         12.57         0.33 o                         
  -3   3  13         50.47         47.17         0.64 o                         
  -2   3  13         26.98         25.27         0.46 o                         
  -1   3  13         13.48         14.60         0.44 o                         
   0   3  13          1.92          2.53         0.21 o                         
   1   3  13         13.48         14.61         0.42 o                         
   2   3  13         27.75         26.87         0.48 o                         
   3   3  13         48.65         45.82         0.65 o                         
   4   3  13         11.57         12.90         0.33 o                         
   5   3  13         32.45         28.79         0.49 o                         
   6   3  13         33.84         36.70         0.51 o                         
   7   3  13          2.25          3.16         0.19 o                         
   8   3  13         82.38         84.65         1.11 o                         
  -8   4  13          5.96          6.31         0.27 o                         
  -7   4  13         44.93         40.71         0.58 o                         
  -6   4  13          2.75          2.00         0.16 o                         
  -5   4  13         26.36         24.04         0.44 o                         
  -4   4  13          3.50          3.27         0.19 o                         
  -3   4  13        149.68        147.31         1.56 o                         
  -2   4  13        114.72        110.16         1.22 o                         
  -1   4  13         25.73         31.19         0.61 o                         
   0   4  13         63.98         71.96         0.91 o                         
   1   4  13         30.54         36.05         0.60 o                         
   2   4  13        104.89        103.60         1.23 o                         
   3   4  13        155.68        154.28         1.52 o                         
   4   4  13          4.95          4.46         0.23 o                         
   5   4  13         25.77         23.37         0.44 o                         
   6   4  13          3.84          2.96         0.19 o                         
   7   4  13         45.51         39.11         0.57 o                         
   8   4  13          8.88          8.57         0.36 o                         
  -7   5  13          2.69          2.47         0.17 o                         
  -6   5  13         26.37         24.72         0.45 o                         
  -5   5  13          7.76          8.54         0.30 o                         
  -4   5  13          7.12          6.66         0.28 o                         
  -3   5  13         82.04         88.66         1.24 o                         
  -2   5  13         21.95         21.14         0.46 o                         
  -1   5  13          3.88          7.36         0.29 o                         
   0   5  13         14.88         13.86         0.37 o                         
   1   5  13          4.80          8.85         0.33 o                         
   2   5  13         19.79         20.16         0.49 o                         
   3   5  13         85.47         91.55         1.29 o                         
   4   5  13          9.04          8.46         0.29 o                         
   5   5  13         11.15         11.04         0.30 o                         
   6   5  13         25.99         24.45         0.46 o                         
   7   5  13          1.95          1.49         0.21 o                         
  -6   6  13         39.05         38.44         0.79 o                         
  -5   6  13         44.43         45.36         0.82 o                         
  -4   6  13         44.77         46.72         0.88 o                         
  -3   6  13        130.34        133.63         1.90 o                         
  -2   6  13         27.77         31.99         0.71 o                         
  -1   6  13         22.47         23.36         0.50 o                         
   0   6  13          5.04          7.70         0.31 o                         
   1   6  13         23.08         22.88         0.54 o                         
   2   6  13         24.03         28.75         0.75 o                         
   3   6  13        129.79        132.93         1.76 o                         
   4   6  13         43.10         45.79         0.87 o                         
   5   6  13         47.98         47.78         0.78 o                         
   6   6  13         41.49         38.29         0.70 o                         
  -5   7  13         36.89         40.01         0.92 o                         
  -4   7  13         24.76         32.36         0.64 o                         
  -3   7  13        112.21        111.50         1.83 o                         
  -2   7  13         18.26         22.24         0.62 o                         
  -1   7  13         24.82         25.47         0.62 o                         
   0   7  13          8.53          8.02         0.38 o                         
   1   7  13         24.15         26.15         0.73 o                         
   2   7  13         16.93         22.29         0.73 o                         
   3   7  13        113.19        117.89         2.67 o                         
   4   7  13         24.60         32.78         0.82 o                         
   5   7  13         37.87         40.72         1.24 o                         
  -4   8  13         21.23         19.67         0.58 o                         
  -3   8  13         32.93         25.31         0.81 o                         
  -2   8  13         51.92         52.99         1.13 o                         
  -1   8  13         12.92         11.89         0.52 o                         
   0   8  13        132.58        135.57         2.38 o                         
   1   8  13         10.81          9.84         0.44 o                         
   2   8  13         54.81         57.68         1.26 o                         
   3   8  13         30.71         24.07         0.69 o                         
   4   8  13         22.78         22.78         0.91 o                         
   0   9  13          4.23          3.91         0.40 o                         
   0   0  14         80.66         79.53         1.23 o                         
   1   0  14        119.78        103.39         0.98 o                         
   2   0  14         49.57         45.24         0.59 o                         
   3   0  14        267.83        268.87         2.04 o                         
   4   0  14          9.91         10.49         0.29 o                         
   5   0  14          9.96         10.34         0.27 o                         
   6   0  14         34.08         36.50         0.59 o                         
   7   0  14         21.44         15.77         0.32 o                         
   8   0  14          0.06          0.15         0.11 o                         
  -8   1  14          9.65         10.29         0.27 o                         
  -7   1  14         35.75         35.84         0.52 o                         
  -6   1  14         19.04         15.93         0.37 o                         
  -5   1  14         27.76         32.84         0.50 o                         
  -4   1  14          9.79         10.28         0.31 o                         
  -3   1  14         63.46         62.99         0.74 o                         
  -2   1  14        145.84        150.70         1.42 o                         
  -1   1  14         57.62         60.29         0.74 o                         
   0   1  14        124.33        114.65         1.12 o                         
   1   1  14         53.51         55.65         0.72 o                         
   2   1  14        153.02        155.94         1.41 o                         
   3   1  14         66.53         65.40         0.74 o                         
   4   1  14         12.86         13.62         0.33 o                         
   5   1  14         27.32         32.63         0.47 o                         
   6   1  14         23.08         19.30         0.32 o                         
   7   1  14         36.17         35.44         0.53 o                         
   8   1  14          9.51          9.54         0.30 o                         
  -7   2  14          6.63          6.15         0.23 o                         
  -6   2  14         37.09         41.03         0.71 o                         
  -5   2  14          6.03          4.82         0.21 o                         
  -4   2  14         40.29         38.54         0.62 o                         
  -3   2  14         35.82         35.82         0.55 o                         
  -2   2  14         68.59         66.07         0.81 o                         
  -1   2  14         41.86         46.13         0.68 o                         
   0   2  14        102.25         87.65         1.03 o                         
   1   2  14         45.47         50.17         0.67 o                         
   2   2  14         77.88         75.00         0.81 o                         
   3   2  14         30.82         32.41         0.53 o                         
   4   2  14         39.78         38.41         0.61 o                         
   5   2  14          5.42          4.46         0.18 o                         
   6   2  14         44.52         45.63         0.65 o                         
   7   2  14          8.06          7.19         0.24 o                         
  -7   3  14          6.45          6.31         0.26 o                         
  -6   3  14          2.21          1.52         0.14 o                         
  -5   3  14         14.90         12.51         0.32 o                         
  -4   3  14         27.10         32.60         0.54 o                         
  -3   3  14         28.99         27.01         0.52 o                         
  -2   3  14         18.25         19.96         0.42 o                         
  -1   3  14         30.64         33.39         0.59 o                         
   0   3  14         80.15         81.87         0.99 o                         
   1   3  14         35.76         39.09         0.58 o                         
   2   3  14         23.21         25.06         0.45 o                         
   3   3  14         28.34         25.51         0.49 o                         
   4   3  14         22.32         27.86         0.47 o                         
   5   3  14         16.49         13.39         0.31 o                         
   6   3  14          2.22          1.28         0.13 o                         
   7   3  14          6.84          5.89         0.27 o                         
  -7   4  14          3.72          2.18         0.16 o                         
  -6   4  14         89.28         84.20         1.00 o                         
  -5   4  14          1.68          1.70         0.15 o                         
  -4   4  14         42.31         39.33         0.61 o                         
  -3   4  14          8.22         11.64         0.32 o                         
  -2   4  14         38.99         43.45         0.80 o                         
  -1   4  14         22.48         20.75         0.47 o                         
   0   4  14         15.43         20.85         0.45 o                         
   1   4  14         27.22         25.67         0.49 o                         
   2   4  14         34.20         39.99         0.69 o                         
   3   4  14          9.58         11.90         0.33 o                         
   4   4  14         38.59         37.84         0.56 o                         
   5   4  14          2.68          2.95         0.21 o                         
   6   4  14         87.09         82.87         1.04 o                         
   7   4  14          2.46          1.29         0.11 o                         
  -6   5  14         13.22         13.02         0.31 o                         
  -5   5  14         95.21         87.90         1.12 o                         
  -4   5  14         23.56         23.25         0.50 o                         
  -3   5  14         43.01         44.44         0.75 o                         
  -2   5  14         46.21         47.63         0.86 o                         
  -1   5  14         21.65         23.62         0.52 o                         
   0   5  14          0.76          0.31         0.12 o                         
   1   5  14         21.37         23.21         0.45 o                         
   2   5  14         44.40         46.90         0.69 o                         
   3   5  14         51.04         50.94         0.87 o                         
   4   5  14         17.59         18.77         0.44 o                         
   5   5  14         95.00         88.31         1.05 o                         
   6   5  14         14.59         14.36         0.41 o                         
  -5   6  14         10.34         10.49         0.35 o                         
  -4   6  14         11.74         14.45         0.39 o                         
  -3   6  14         29.87         35.17         0.72 o                         
  -2   6  14          5.19          7.61         0.37 o                         
  -1   6  14        111.73        120.59         1.91 o                         
   0   6  14          4.09          3.99         0.24 o                         
   1   6  14        122.50        133.31         1.85 o                         
   2   6  14          5.76          8.37         0.33 o                         
   3   6  14         34.58         38.66         0.70 o                         
   4   6  14         10.29         13.24         0.49 o                         
   5   6  14         11.97         11.64         0.42 o                         
  -4   7  14         23.23         23.96         0.54 o                         
  -3   7  14          6.90          7.02         0.43 o                         
  -2   7  14         31.19         27.98         0.83 o                         
  -1   7  14         33.62         32.13         0.65 o                         
   0   7  14         31.49         26.87         0.66 o                         
   1   7  14         32.75         32.19         0.79 o                         
   2   7  14         30.77         29.68         0.81 o                         
   3   7  14          7.27          7.74         0.42 o                         
   4   7  14         24.94         25.12         0.91 o                         
  -1   8  14         26.11         26.96         0.87 o                         
   0   8  14         47.55         42.18         1.19 o                         
   1   8  14         28.82         29.69         1.34 o                         
   1   0  15         12.04          9.52         0.28 o                         
   2   0  15          2.87          2.97         0.18 o                         
   3   0  15          1.21          1.26         0.15 o                         
   4   0  15          5.97          5.11         0.20 o                         
   5   0  15        109.87        108.57         1.26 o                         
   6   0  15         13.39          7.22         0.21 o                         
   7   0  15         52.14         47.05         1.00 o                         
  -6   1  15         27.97         31.77         0.50 o                         
  -5   1  15          0.01          0.17         0.11 o                         
  -4   1  15         23.37         23.06         0.44 o                         
  -3   1  15         15.29         17.41         0.35 o                         
  -2   1  15         96.47         88.32         1.00 o                         
  -1   1  15        187.81        183.67         1.79 o                         
   0   1  15        129.01        139.08         1.47 o                         
   1   1  15        175.60        174.99         1.72 o                         
   2   1  15         99.87         89.51         0.99 o                         
   3   1  15         13.76         16.17         0.35 o                         
   4   1  15         28.36         25.33         0.41 o                         
   5   1  15          0.06          0.17         0.10 o                         
   6   1  15         29.80         32.30         0.45 o                         
  -6   2  15         17.02         18.97         0.35 o                         
  -5   2  15          8.90          7.96         0.26 o                         
  -4   2  15         24.87         25.70         0.48 o                         
  -3   2  15         37.54         34.72         0.53 o                         
  -2   2  15         27.00         26.82         0.49 o                         
  -1   2  15          6.41          8.47         0.29 o                         
   0   2  15         44.19         41.49         0.68 o                         
   1   2  15          6.67          8.46         0.28 o                         
   2   2  15         20.54         20.73         0.40 o                         
   3   2  15         37.69         35.34         0.50 o                         
   4   2  15         25.65         25.29         0.42 o                         
   5   2  15          9.53          8.21         0.23 o                         
   6   2  15         15.58         17.19         0.32 o                         
  -6   3  15         68.81         63.37         0.86 o                         
  -5   3  15          2.35          3.45         0.17 o                         
  -4   3  15         60.15         56.11         0.82 o                         
  -3   3  15          4.23          2.92         0.20 o                         
  -2   3  15         25.82         27.60         0.48 o                         
  -1   3  15          4.58          3.69         0.22 o                         
   0   3  15          1.89          4.50         0.23 o                         
   1   3  15          4.27          3.92         0.21 o                         
   2   3  15         21.67         24.08         0.41 o                         
   3   3  15          4.47          3.31         0.17 o                         
   4   3  15         69.95         62.14         0.84 o                         
   5   3  15          2.89          3.56         0.16 o                         
   6   3  15         60.89         55.52         0.94 o                         
  -5   4  15          4.29          4.30         0.18 o                         
  -4   4  15          7.97         10.29         0.27 o                         
  -3   4  15         18.85         19.61         0.43 o                         
  -2   4  15         27.96         30.08         0.61 o                         
  -1   4  15          5.69          5.80         0.26 o                         
   0   4  15          0.45          0.44         0.13 o                         
   1   4  15          5.58          5.60         0.22 o                         
   2   4  15         26.34         28.93         0.52 o                         
   3   4  15         19.22         19.79         0.43 o                         
   4   4  15          9.10         11.01         0.28 o                         
   5   4  15          5.05          5.14         0.19 o                         
  -4   5  15         32.10         35.55         0.66 o                         
  -3   5  15         27.74         29.66         0.57 o                         
  -2   5  15          9.95          9.14         0.31 o                         
  -1   5  15         65.77         62.40         0.91 o                         
   0   5  15          0.11          0.22         0.13 o                         
   1   5  15         69.92         65.82         0.99 o                         
   2   5  15          8.80          8.13         0.28 o                         
   3   5  15         35.03         35.81         0.57 o                         
   4   5  15         33.16         37.13         0.63 o                         
  -3   6  15         24.85         20.92         0.59 o                         
  -2   6  15         11.97         15.01         0.58 o                         
  -1   6  15          2.64          2.27         0.21 o                         
   0   6  15          1.78          1.84         0.18 o                         
   1   6  15          3.50          3.39         0.21 o                         
   2   6  15         11.23         14.46         0.41 o                         
   3   6  15         24.94         21.44         0.75 o                         
   0   7  15         25.62         24.54         1.06 o                         
   0   0  16        172.96        179.81         2.76 o                         
   1   0  16         94.58         95.51         1.08 o                         
   2   0  16         27.46         25.58         0.47 o                         
   3   0  16          8.10         12.20         0.31 o                         
   4   0  16         13.66         14.90         0.31 o                         
   5   0  16          1.78          5.04         0.19 o                         
  -5   1  16         56.14         52.84         0.73 o                         
  -4   1  16         12.52         13.48         0.32 o                         
  -3   1  16         58.91         53.12         0.76 o                         
  -2   1  16         39.17         41.91         0.58 o                         
  -1   1  16          8.36          7.19         0.27 o                         
   0   1  16         56.70         60.52         0.75 o                         
   1   1  16          8.89          7.92         0.26 o                         
   2   1  16         38.20         41.00         0.60 o                         
   3   1  16         63.12         57.24         0.73 o                         
   4   1  16         14.34         14.71         0.31 o                         
   5   1  16         54.17         51.45         0.92 o                         
  -5   2  16          5.26          5.23         0.21 o                         
  -4   2  16         30.44         28.84         0.48 o                         
  -3   2  16         17.14         17.49         0.31 o                         
  -2   2  16         17.35         18.00         0.39 o                         
  -1   2  16          3.37          2.87         0.19 o                         
   0   2  16          0.35          0.27         0.12 o                         
   1   2  16          3.38          3.06         0.18 o                         
   2   2  16         22.74         22.29         0.45 o                         
   3   2  16         15.10         16.40         0.34 o                         
   4   2  16         28.01         26.28         0.41 o                         
   5   2  16          5.42          5.19         0.18 o                         
  -4   3  16         30.85         24.58         0.40 o                         
  -3   3  16          9.93         10.35         0.27 o                         
  -2   3  16         16.93         19.01         0.39 o                         
  -1   3  16         31.71         34.88         0.60 o                         
   0   3  16          2.38          2.63         0.17 o                         
   1   3  16         30.95         34.65         0.53 o                         
   2   3  16         21.69         23.21         0.39 o                         
   3   3  16         10.76         11.62         0.26 o                         
   4   3  16         27.12         22.11         0.52 o                         
  -3   4  16         14.03         13.66         0.38 o                         
  -2   4  16         24.09         22.44         0.47 o                         
  -1   4  16         39.19         32.18         0.59 o                         
   0   4  16         14.39         16.89         0.36 o                         
   1   4  16         40.94         33.99         0.53 o                         
   2   4  16         26.04         24.30         0.45 o                         
   3   4  16         14.56         14.91         0.35 o                         
  -2   5  16          1.91          2.08         0.16 o                         
  -1   5  16         21.77         16.74         0.44 o                         
   0   5  16          0.27          1.35         0.16 o                         
   1   5  16         20.54         16.54         0.40 o                         
   2   5  16          1.12          1.25         0.14 o                         
   1   0  17         12.69          9.22         0.30 o                         
   2   0  17          0.61          1.78         0.16 o                         
   3   0  17         41.59         34.96         0.61 o                         
  -3   1  17          9.34          9.87         0.26 o                         
  -2   1  17          4.01          4.46         0.23 o                         
  -1   1  17         48.54         45.66         0.76 o                         
   0   1  17          0.17          0.11         0.11 o                         
   1   1  17         49.73         45.12         0.70 o                         
   2   1  17          4.70          5.36         0.23 o                         
   3   1  17         12.71         11.73         0.26 o                         
  -2   2  17         14.03         14.60         0.32 o                         
  -1   2  17          3.75          3.06         0.21 o                         
   0   2  17         58.13         58.90         0.91 o                         
   1   2  17          4.57          4.00         0.22 o                         
   2   2  17         18.14         17.32         0.41 o                         
  -1   3  17         11.82          9.71         0.28 o                         
   0   3  17         14.93         12.28         0.30 o                         
   1   3  17         11.55         10.14         0.28 o                         
                                                                                
