# Supplementary material for: Crystal structures of (S)-3-{1-[(4-chloro­phen­yl)sulfon­yl]piperidin-2-yl}pyridine, (S)-3-[1-(4-methyl­phen­yl)piperidin-2-yl]pyridine, (S)-3-{1-[(4-meth­oxy­phen­yl)sulfon­yl]piperidin-2-yl}pyridine and (S)-3-{1-[(3,4-di­methyl­phen­yl)sulfon­yl]piperidin-2-yl}pyridine
Source: Acta Crystallogr E Crystallogr Commun. 2026 May 7;82(Pt 6):557–61. doi: 10.1107/S2056989026004524 (PMC13238982; doi:10.1107/S2056989026004524)
Supplement: Supplementary file 3 [file e-82-00557-2sup3.hkl]

data_2                                                                          
_shelx_title ' 2 in P2(1)2(1)2(1)'                                              
_shelx_refln_list_code          4                                               
_shelx_F_calc_maximum      137.26                                               
_exptl_crystal_F_000       672.00                                               
_reflns_d_resolution_high  0.7943                                               
                                                                                
loop_                                                                           
 _space_group_symop_operation_xyz                                               
 'x, y, z'                                                                      
 '-x+1/2, -y, z+1/2'                                                            
 '-x, y+1/2, -z+1/2'                                                            
 'x+1/2, -y+1/2, -z'                                                            
                                                                                
_cell_length_a     7.8933                                                       
_cell_length_b    11.4085                                                       
_cell_length_c    18.1951                                                       
_cell_angle_alpha  90.000                                                       
_cell_angle_beta   90.000                                                       
_cell_angle_gamma  90.000                                                       
                                                                                
_shelx_F_squared_multiplier     1.000                                           
                                                                                
loop_                                                                           
 _refln_index_h                                                                 
 _refln_index_k                                                                 
 _refln_index_l                                                                 
 _refln_F_squared_calc                                                          
 _refln_F_squared_meas                                                          
 _refln_F_squared_sigma                                                         
 _refln_observed_status                                                         
   2   0   0       1466.39       1387.67        17.71 o                         
   4   0   0         85.94        112.80         6.56 o                         
   6   0   0         91.27        103.97         3.01 o                         
   8   0   0         28.64         26.19         1.69 o                         
   1   1   0        261.42        243.42         3.29 o                         
   2   1   0       1722.07       1669.81        15.04 o                         
   3   1   0       7971.28       6432.33        62.92 o                         
   4   1   0        101.81        101.04         4.13 o                         
   5   1   0        466.49        454.53        14.98 o                         
   6   1   0        969.10       1003.11         9.52 o                         
   7   1   0         37.64         39.86         1.62 o                         
   8   1   0          2.54          2.83         0.58 o                         
   9   1   0          1.91          2.40         0.84 o                         
   0   2   0        944.36       1028.12        37.12 o                         
   1   2   0      18840.63       7889.84        94.73 o                         
   2   2   0       1700.51       1631.61        18.11 o                         
   3   2   0        298.79        345.17         6.73 o                         
   4   2   0       3117.41       2987.65       100.34 o                         
   5   2   0         29.61         26.48         1.51 o                         
   6   2   0          4.07          4.64         0.82 o                         
   7   2   0        195.08        192.66         3.97 o                         
   8   2   0         19.86         20.77         1.24 o                         
   9   2   0        109.78        121.83         3.56 o                         
   1   3   0        384.30        475.09         7.09 o                         
   2   3   0        719.48        841.37        14.62 o                         
   3   3   0       2260.23       2171.95        22.08 o                         
   4   3   0       2581.11       2550.77        44.30 o                         
   5   3   0        182.38        183.73         6.58 o                         
   6   3   0          1.05          2.49         0.49 o                         
   7   3   0        183.01        178.16         7.82 o                         
   8   3   0          6.82          6.08         1.39 o                         
   9   3   0          3.92          2.87         0.61 o                         
   0   4   0       1306.61       1324.45        31.00 o                         
   1   4   0          2.11          1.65         0.49 o                         
   2   4   0        256.09        225.16         4.60 o                         
   3   4   0       1060.84       1144.11        14.24 o                         
   4   4   0        118.77        112.03         3.63 o                         
   5   4   0         14.56         10.58         1.73 o                         
   6   4   0        484.69        501.86         6.34 o                         
   7   4   0          5.39          4.23         1.11 o                         
   8   4   0         91.13         83.52         3.34 o                         
   9   4   0          1.61          2.11         1.46 o                         
   1   5   0        130.78        131.59         4.30 o                         
   2   5   0         77.00         76.24         3.30 o                         
   3   5   0        715.32        756.80        12.46 o                         
   4   5   0        296.46        320.48         7.98 o                         
   5   5   0         42.95         49.51         1.89 o                         
   6   5   0        440.83        434.33        10.61 o                         
   7   5   0          1.69          0.07         0.77 o                         
   8   5   0          1.18          1.81         0.88 o                         
   9   5   0         17.20         15.83         2.46 o                         
   0   6   0       5485.46       5021.17       110.38 o                         
   1   6   0        319.54        289.44         7.47 o                         
   2   6   0          0.48          0.99         0.56 o                         
   3   6   0        481.63        534.56        11.36 o                         
   4   6   0          3.93          5.29         0.98 o                         
   5   6   0          5.34          7.31         0.78 o                         
   6   6   0         14.68         15.30         1.04 o                         
   7   6   0        143.82        140.63         3.91 o                         
   8   6   0          1.25          2.26         0.78 o                         
   1   7   0          0.43          4.01         1.15 o                         
   2   7   0         24.40         23.37         3.28 o                         
   3   7   0       1575.09       1624.14       130.03 o                         
   4   7   0        794.28        802.15        10.93 o                         
   5   7   0        102.89        102.32         2.76 o                         
   6   7   0          0.64          2.52         0.75 o                         
   7   7   0         12.33          9.67         1.30 o                         
   8   7   0          0.33          0.06         0.76 o                         
   0   8   0        803.71        713.66        21.93 o                         
   1   8   0         15.52         20.72         2.36 o                         
   2   8   0        441.68        440.81         6.46 o                         
   3   8   0         39.47         39.44         1.68 o                         
   4   8   0         36.51         43.16         2.75 o                         
   5   8   0          6.92          4.31         1.10 o                         
   6   8   0        126.62        127.32         3.57 o                         
   7   8   0         27.61         24.89         1.41 o                         
   8   8   0         50.02         50.84         2.14 o                         
   1   9   0         73.81         67.97         2.24 o                         
   2   9   0         84.33         84.17         2.56 o                         
   3   9   0        147.97        150.10         3.50 o                         
   4   9   0        504.43        481.81        11.25 o                         
   5   9   0        168.25        158.66         4.24 o                         
   6   9   0         22.17         17.77         1.21 o                         
   7   9   0          5.03          3.97         0.91 o                         
   0  10   0          9.22          4.86         0.99 o                         
   1  10   0        766.49        685.26        15.43 o                         
   2  10   0          3.32          3.66         0.93 o                         
   3  10   0          2.61          3.81         0.70 o                         
   4  10   0          1.10          2.96         0.84 o                         
   5  10   0          7.33          8.20         1.00 o                         
   6  10   0          4.57          4.91         0.74 o                         
   1  11   0         18.85         15.15         1.72 o                         
   2  11   0        104.30        102.64         3.35 o                         
   3  11   0        131.62        127.71         3.63 o                         
   4  11   0         88.05         82.98         4.05 o                         
   5  11   0         17.12         20.69         1.29 o                         
   6  11   0          6.69          5.02         0.65 o                         
   0  12   0        382.67        361.09        30.38 o                         
   1  12   0          0.03          1.23         0.75 o                         
   2  12   0         19.62         19.54         1.40 o                         
   3  12   0         74.91         82.98         2.57 o                         
   4  12   0          2.00          3.78         1.00 o                         
   5  12   0         24.81         22.76         1.30 o                         
   1  13   0          1.84          2.59         0.79 o                         
   2  13   0          1.12          1.28         0.56 o                         
   3  13   0          2.14          1.16         0.61 o                         
   4  13   0         32.33         27.49         2.18 o                         
   0  14   0          5.64          3.60         1.16 o                         
   1  14   0         24.35         22.69         1.49 o                         
   1   0   1       7260.01       4088.07        79.98 o                         
   2   0   1       9156.36       5845.25        62.39 o                         
   3   0   1         25.85         21.49         1.71 o                         
   4   0   1          0.49          2.59         0.52 o                         
   5   0   1        141.33        157.61         3.75 o                         
   6   0   1        254.05        265.38         3.63 o                         
   7   0   1        768.76        746.36         8.72 o                         
   8   0   1          5.23          4.83         0.61 o                         
   9   0   1         67.34         74.18         2.29 o                         
  -9   1   1          5.03          4.63         1.09 o                         
  -8   1   1         38.94         35.47         1.35 o                         
  -7   1   1        168.95        165.60         3.34 o                         
  -6   1   1        302.98        310.62         4.24 o                         
  -5   1   1        577.38        625.06        11.30 o                         
  -4   1   1        381.18        431.54         7.70 o                         
  -3   1   1         37.94         42.26         1.02 o                         
  -2   1   1      10628.37       6570.37       113.32 o                         
  -1   1   1       6840.75       4209.24        51.25 o                         
   0   1   1        426.56        521.74         6.86 o                         
   1   1   1       6726.54       3994.37       117.33 o                         
   2   1   1      10977.68       6725.04        63.32 o                         
   3   1   1         21.18         25.98         1.09 o                         
   4   1   1        343.52        405.24         8.09 o                         
   5   1   1        600.46        647.46        18.86 o                         
   6   1   1        321.02        332.94         3.99 o                         
   7   1   1        168.62        161.98         3.12 o                         
   8   1   1         37.58         37.72         1.52 o                         
   9   1   1          5.08          3.74         0.61 o                         
  -9   2   1          4.29          6.72         0.96 o                         
  -8   2   1         81.30         80.63         2.89 o                         
  -7   2   1         91.19         97.69         3.05 o                         
  -6   2   1        239.72        244.67         3.93 o                         
  -5   2   1        102.71        129.92         8.28 o                         
  -4   2   1       1490.38       1640.67        27.99 o                         
  -3   2   1        228.83        281.15         4.41 o                         
  -2   2   1       8613.28       5887.06        55.67 o                         
  -1   2   1       6667.14       4625.65        55.02 o                         
   0   2   1       6343.66       3818.42       157.10 o                         
   1   2   1       6676.24       4436.22       142.67 o                         
   2   2   1       8964.28       5974.16        51.80 o                         
   3   2   1        213.62        260.12         3.44 o                         
   4   2   1       1437.00       1551.06        19.62 o                         
   5   2   1        113.22        133.24         4.22 o                         
   6   2   1        239.37        252.92         4.27 o                         
   7   2   1         86.09         94.71         2.48 o                         
   8   2   1         78.92         78.77         2.31 o                         
   9   2   1          4.46          5.35         1.29 o                         
  -9   3   1          1.17          2.32         0.61 o                         
  -8   3   1         48.03         41.74         2.42 o                         
  -7   3   1         22.18         21.75         1.83 o                         
  -6   3   1        410.24        392.60         7.45 o                         
  -5   3   1        162.68        150.13         5.92 o                         
  -4   3   1        418.21        476.97        14.84 o                         
  -3   3   1       1781.22       1939.73        37.17 o                         
  -2   3   1       1562.95       1635.25        21.30 o                         
  -1   3   1       3524.72       2951.16        58.48 o                         
   0   3   1          0.83          2.79         0.65 o                         
   1   3   1       3642.79       2977.61        38.75 o                         
   2   3   1       1629.04       1635.67        18.58 o                         
   3   3   1       1765.29       1896.96        19.43 o                         
   4   3   1        496.44        563.60        12.79 o                         
   5   3   1        167.20        165.79         6.22 o                         
   6   3   1        427.55        420.03         7.29 o                         
   7   3   1         17.14         19.61         1.17 o                         
   8   3   1         51.45         48.81         1.98 o                         
   9   3   1          1.06          2.22         0.88 o                         
  -9   4   1         90.32         88.02         2.27 o                         
  -8   4   1         26.36         27.28         1.92 o                         
  -7   4   1        186.78        186.85         4.29 o                         
  -6   4   1          5.48          5.48         0.70 o                         
  -5   4   1        199.94        187.51         6.93 o                         
  -4   4   1        177.93        189.06         4.97 o                         
  -3   4   1        574.23        669.05        11.88 o                         
  -2   4   1        194.05        216.86         5.33 o                         
  -1   4   1         50.71         57.84         2.47 o                         
   0   4   1        716.66        760.76        16.53 o                         
   1   4   1         31.17         45.85         2.16 o                         
   2   4   1        200.39        215.86         3.82 o                         
   3   4   1        590.71        675.10         9.26 o                         
   4   4   1        187.09        203.57         6.12 o                         
   5   4   1        205.78        199.64         7.14 o                         
   6   4   1          3.90          4.47         0.72 o                         
   7   4   1        184.93        180.75         4.19 o                         
   8   4   1         26.29         25.26         1.90 o                         
   9   4   1         88.63         80.72         6.95 o                         
  -9   5   1          1.78          1.81         0.97 o                         
  -8   5   1         21.04         21.22         1.63 o                         
  -7   5   1         31.05         33.26         1.94 o                         
  -6   5   1         76.43         90.15         2.89 o                         
  -5   5   1        472.30        478.93         6.41 o                         
  -4   5   1        452.96        484.67         9.43 o                         
  -3   5   1        172.34        186.64         4.78 o                         
  -2   5   1        142.97        167.92         4.06 o                         
  -1   5   1        660.80        689.17        13.79 o                         
   0   5   1        639.27        685.06        13.66 o                         
   1   5   1        634.02        666.43        12.92 o                         
   2   5   1        166.83        179.48         3.87 o                         
   3   5   1        200.47        233.99         4.57 o                         
   4   5   1        429.07        471.91        11.61 o                         
   5   5   1        513.94        532.78        11.21 o                         
   6   5   1         73.15         83.00         2.52 o                         
   7   5   1         35.73         37.47         1.82 o                         
   8   5   1         19.32         17.86         1.32 o                         
   9   5   1          1.69          1.98         0.96 o                         
  -8   6   1        118.14        111.51         2.94 o                         
  -7   6   1         87.36         78.41         2.86 o                         
  -6   6   1        141.71        139.92         3.64 o                         
  -5   6   1         57.51         63.09         2.46 o                         
  -4   6   1         35.19         33.35         2.20 o                         
  -3   6   1        181.07        188.87         7.19 o                         
  -2   6   1        532.66        562.39        12.51 o                         
  -1   6   1         52.96         55.99         2.93 o                         
   0   6   1        225.59        293.53         7.55 o                         
   1   6   1         47.32         48.21         2.67 o                         
   2   6   1        500.60        524.08         9.32 o                         
   3   6   1        167.35        181.10         4.86 o                         
   4   6   1         32.80         29.59         1.97 o                         
   5   6   1         62.08         69.91         2.78 o                         
   6   6   1        136.72        144.07         5.26 o                         
   7   6   1         83.06         75.23         2.46 o                         
   8   6   1        121.58        115.51         4.07 o                         
  -8   7   1         38.26         40.27         2.25 o                         
  -7   7   1          7.86          6.62         0.96 o                         
  -6   7   1        104.22        105.41         3.10 o                         
  -5   7   1        138.70        144.58         4.75 o                         
  -4   7   1        471.09        498.33         7.83 o                         
  -3   7   1        396.93        404.51        10.69 o                         
  -2   7   1        331.29        335.28         9.09 o                         
  -1   7   1         41.48         53.98         3.11 o                         
   0   7   1        227.39        257.27        12.63 o                         
   1   7   1         32.71         43.68         2.92 o                         
   2   7   1        330.05        315.91         8.90 o                         
   3   7   1        387.22        403.67        26.38 o                         
   4   7   1        454.92        475.63         8.58 o                         
   5   7   1        127.49        134.13         3.20 o                         
   6   7   1        109.07        111.07         3.74 o                         
   7   7   1          5.85          3.85         1.06 o                         
   8   7   1         41.02         41.86         2.32 o                         
  -8   8   1          6.32          4.48         0.71 o                         
  -7   8   1          9.75          8.87         0.95 o                         
  -6   8   1          1.79          1.50         0.80 o                         
  -5   8   1         32.91         32.31         2.27 o                         
  -4   8   1        154.96        158.19         5.31 o                         
  -3   8   1        848.90        851.30        14.00 o                         
  -2   8   1         23.20         27.62         1.56 o                         
  -1   8   1        766.49        739.12        26.51 o                         
   0   8   1         35.44         34.91         3.09 o                         
   1   8   1        723.10        725.51        25.17 o                         
   2   8   1         27.66         28.53         1.43 o                         
   3   8   1        857.84        820.47        15.50 o                         
   4   8   1        142.51        145.06         4.17 o                         
   5   8   1         32.59         31.20         1.52 o                         
   6   8   1          1.95          1.72         0.51 o                         
   7   8   1          9.95         10.34         1.21 o                         
   8   8   1          5.87          5.39         0.82 o                         
  -7   9   1         21.80         23.11         1.17 o                         
  -6   9   1         73.16         79.74         2.40 o                         
  -5   9   1         74.06         69.87         3.64 o                         
  -4   9   1         86.78         84.36         3.09 o                         
  -3   9   1        480.73        456.80         9.57 o                         
  -2   9   1        429.45        433.99         8.23 o                         
  -1   9   1        137.31        143.74         3.34 o                         
   0   9   1         18.63         17.22         0.97 o                         
   1   9   1        130.97        135.31         3.49 o                         
   2   9   1        438.24        433.86         7.29 o                         
   3   9   1        464.81        442.45         6.88 o                         
   4   9   1         79.08         71.54         2.86 o                         
   5   9   1         71.43         71.98         2.25 o                         
   6   9   1         73.61         79.53         2.39 o                         
   7   9   1         19.33         21.76         1.70 o                         
  -6  10   1          2.64          2.68         0.54 o                         
  -5  10   1         46.08         47.24         2.08 o                         
  -4  10   1         32.22         26.52         1.70 o                         
  -3  10   1         33.45         35.56         2.16 o                         
  -2  10   1        425.86        386.79         7.43 o                         
  -1  10   1         27.41         26.54         1.76 o                         
   0  10   1        553.31        490.46        14.24 o                         
   1  10   1         27.96         23.32         1.70 o                         
   2  10   1        411.26        374.43         7.62 o                         
   3  10   1         37.03         37.53         1.82 o                         
   4  10   1         33.08         27.14         1.51 o                         
   5  10   1         48.38         49.60         2.14 o                         
   6  10   1          3.00          5.32         0.84 o                         
  -6  11   1         60.86         58.86         2.01 o                         
  -5  11   1         33.82         37.18         1.68 o                         
  -4  11   1         31.93         35.74         2.16 o                         
  -3  11   1         18.19         18.55         1.42 o                         
  -2  11   1         40.90         36.46         1.96 o                         
  -1  11   1        113.48        108.48         3.95 o                         
   0  11   1          2.68          2.79         0.70 o                         
   1  11   1        121.74        111.91         3.64 o                         
   2  11   1         37.59         33.06         1.89 o                         
   3  11   1         21.06         21.92         1.54 o                         
   4  11   1         36.43         42.50         3.36 o                         
   5  11   1         31.54         31.60         1.51 o                         
   6  11   1         61.13         59.11         2.48 o                         
  -5  12   1          8.94          9.83         1.39 o                         
  -4  12   1          0.45         -0.25         0.91 o                         
  -3  12   1         48.85         52.79         2.03 o                         
  -2  12   1         13.86         13.73         1.22 o                         
  -1  12   1        104.32        101.88         4.92 o                         
   0  12   1          5.41          3.43         0.98 o                         
   1  12   1        105.97        102.83         3.17 o                         
   2  12   1         16.07         14.43         1.23 o                         
   3  12   1         49.87         52.93         1.79 o                         
   4  12   1          0.35         -0.80         0.91 o                         
   5  12   1          9.60          9.43         0.86 o                         
  -4  13   1          0.26         -0.03         0.41 o                         
  -3  13   1         23.83         23.37         1.30 o                         
  -2  13   1         60.95         59.94         1.97 o                         
  -1  13   1          8.67          9.69         1.03 o                         
   0  13   1          0.06         -0.01         0.93 o                         
   1  13   1          8.71          8.41         1.01 o                         
   2  13   1         65.11         61.00         2.01 o                         
   3  13   1         25.31         22.70         1.31 o                         
   4  13   1          0.55          1.17         1.34 o                         
  -1  14   1          2.92          3.44         0.76 o                         
   0  14   1         51.31         65.69         2.68 o                         
   1  14   1          3.16          2.57         0.65 o                         
   0   0   2       8826.75       3905.35        61.04 o                         
   1   0   2       3151.51       2313.67        38.62 o                         
   2   0   2       9625.67       5985.69       120.16 o                         
   3   0   2        379.99        536.30         7.09 o                         
   4   0   2        211.81        239.45         3.47 o                         
   5   0   2        279.84        303.89         6.77 o                         
   6   0   2         86.21         96.90         1.96 o                         
   7   0   2          2.86          3.34         0.71 o                         
   8   0   2         65.61         62.70         1.78 o                         
   9   0   2          0.04          0.43         0.51 o                         
  -9   1   2          2.81          1.42         1.27 o                         
  -8   1   2         25.01         24.07         1.21 o                         
  -7   1   2        174.27        171.56         3.45 o                         
  -6   1   2        519.85        518.97         7.33 o                         
  -5   1   2        429.45        448.90         8.73 o                         
  -4   1   2         59.38         51.31         2.83 o                         
  -3   1   2       1493.72       1482.37        17.24 o                         
  -2   1   2       1786.84       1717.90        19.14 o                         
  -1   1   2       2408.45       2056.95        25.71 o                         
   0   1   2       1414.53       1138.68        16.58 o                         
   1   1   2       2540.99       2104.35        20.33 o                         
   2   1   2       1933.46       1827.71        18.17 o                         
   3   1   2       1640.83       1614.61        18.69 o                         
   4   1   2         65.64         61.70         1.91 o                         
   5   1   2        421.81        448.48         7.62 o                         
   6   1   2        506.66        520.47         5.32 o                         
   7   1   2        191.01        194.88         3.46 o                         
   8   1   2         24.06         24.37         1.23 o                         
   9   1   2          1.97          2.99         0.63 o                         
  -9   2   2         81.36         87.60         3.70 o                         
  -8   2   2         23.62         23.83         1.62 o                         
  -7   2   2        171.58        164.74         3.67 o                         
  -6   2   2        123.28        127.16         2.41 o                         
  -5   2   2         89.24        109.72         6.37 o                         
  -4   2   2         16.55         11.69         1.13 o                         
  -3   2   2       1091.95       1136.58        13.75 o                         
  -2   2   2        815.48        865.69         9.47 o                         
  -1   2   2       2037.56       1822.00        23.16 o                         
   0   2   2       3597.85       2337.94        38.36 o                         
   1   2   2       2226.10       1962.31        28.43 o                         
   2   2   2        816.62        865.47         8.45 o                         
   3   2   2       1017.63       1064.31        11.64 o                         
   4   2   2          9.17          6.55         0.71 o                         
   5   2   2         93.39        109.92         5.70 o                         
   6   2   2        133.87        144.44         2.31 o                         
   7   2   2        170.16        169.24         3.40 o                         
   8   2   2         25.22         26.00         1.24 o                         
   9   2   2         80.13         90.58         7.81 o                         
  -9   3   2         23.65         27.45         1.31 o                         
  -8   3   2          7.68          6.74         1.02 o                         
  -7   3   2         62.40         65.73         2.54 o                         
  -6   3   2        171.61        179.80         3.14 o                         
  -5   3   2        497.72        500.23        12.41 o                         
  -4   3   2       1298.33       1544.41        36.80 o                         
  -3   3   2       1459.98       1505.43        27.38 o                         
  -2   3   2        169.22        194.68         4.09 o                         
  -1   3   2        205.94        172.33         2.93 o                         
   0   3   2        862.39        733.37        16.94 o                         
   1   3   2        237.81        202.22         3.07 o                         
   2   3   2        212.37        251.86         4.31 o                         
   3   3   2       1592.46       1697.15        17.62 o                         
   4   3   2       1408.81       1629.99        37.69 o                         
   5   3   2        526.39        514.08        12.54 o                         
   6   3   2        160.26        171.37         2.74 o                         
   7   3   2         70.44         78.60         2.60 o                         
   8   3   2          6.07          6.18         0.87 o                         
   9   3   2         25.41         26.65         1.77 o                         
  -9   4   2         19.41         20.20         1.08 o                         
  -8   4   2         97.53        106.26         3.72 o                         
  -7   4   2          4.15          4.08         0.78 o                         
  -6   4   2         11.15         11.79         0.95 o                         
  -5   4   2          7.17          5.91         1.05 o                         
  -4   4   2         89.57        112.94         3.75 o                         
  -3   4   2        235.14        298.91         6.13 o                         
  -2   4   2        349.65        389.01         7.55 o                         
  -1   4   2        221.86        257.20         6.19 o                         
   0   4   2       4091.16       3506.52        53.39 o                         
   1   4   2        220.17        262.94         5.27 o                         
   2   4   2        333.27        357.67         7.51 o                         
   3   4   2        209.86        275.25         4.82 o                         
   4   4   2         78.26        107.07         4.30 o                         
   5   4   2         11.51         11.93         1.43 o                         
   6   4   2         14.61         14.09         0.98 o                         
   7   4   2          2.76          4.05         0.85 o                         
   8   4   2         92.79        101.30         3.15 o                         
   9   4   2         19.39         17.19         3.08 o                         
  -9   5   2          1.80          1.09         0.57 o                         
  -8   5   2         17.85         20.00         1.33 o                         
  -7   5   2          5.79          4.23         0.89 o                         
  -6   5   2        282.93        276.09         6.03 o                         
  -5   5   2        192.97        218.13         3.92 o                         
  -4   5   2        154.36        166.52         4.85 o                         
  -3   5   2        356.51        392.28        12.79 o                         
  -2   5   2         21.06         23.77         2.13 o                         
  -1   5   2        858.56        944.03        17.71 o                         
   0   5   2        159.03        135.07         4.29 o                         
   1   5   2        795.14        859.46        38.97 o                         
   2   5   2         33.82         41.74         2.44 o                         
   3   5   2        377.60        437.81        11.40 o                         
   4   5   2        160.88        170.86         6.36 o                         
   5   5   2        173.65        192.88         3.98 o                         
   6   5   2        318.95        301.81         5.78 o                         
   7   5   2          3.52          0.09         0.68 o                         
   8   5   2         20.49         20.42         2.02 o                         
   9   5   2          2.38          1.63         0.55 o                         
  -8   6   2         15.62         17.13         1.15 o                         
  -7   6   2          4.64          8.88         0.96 o                         
  -6   6   2          3.15          2.83         0.68 o                         
  -5   6   2         67.82         72.52         2.38 o                         
  -4   6   2         32.33         31.11         1.80 o                         
  -3   6   2        321.83        327.31         9.03 o                         
  -2   6   2        477.26        481.89        11.36 o                         
  -1   6   2        849.88        914.47        33.02 o                         
   0   6   2        851.92        986.57        18.40 o                         
   1   6   2        931.83        985.38        18.80 o                         
   2   6   2        496.61        519.22        15.51 o                         
   3   6   2        316.71        340.08        16.45 o                         
   4   6   2         37.79         34.05         2.29 o                         
   5   6   2         64.82         71.41         2.55 o                         
   6   6   2          5.56          5.14         0.84 o                         
   7   6   2          4.46          7.86         0.88 o                         
   8   6   2         16.05         17.68         1.78 o                         
  -8   7   2          0.78          1.95         0.79 o                         
  -7   7   2         26.15         24.01         1.30 o                         
  -6   7   2         16.46         13.00         1.15 o                         
  -5   7   2        153.76        150.40         4.88 o                         
  -4   7   2        378.31        381.32        12.09 o                         
  -3   7   2        714.13        728.97        16.08 o                         
  -2   7   2        636.11        635.81        14.13 o                         
  -1   7   2         31.94         30.93         6.40 o                         
   0   7   2         14.48         17.19         1.81 o                         
   1   7   2         24.58         20.66         1.95 o                         
   2   7   2        589.48        553.86        13.25 o                         
   3   7   2        692.09        703.24        37.35 o                         
   4   7   2        386.78        393.24         7.68 o                         
   5   7   2        141.92        141.13         3.65 o                         
   6   7   2         11.14          9.14         0.87 o                         
   7   7   2         36.14         34.36         1.82 o                         
   8   7   2          0.55          0.16         0.81 o                         
  -8   8   2         75.86         79.56         3.89 o                         
  -7   8   2         31.24         33.04         1.58 o                         
  -6   8   2         33.33         34.94         1.93 o                         
  -5   8   2         31.62         25.64         1.96 o                         
  -4   8   2         39.73         49.36         3.57 o                         
  -3   8   2        407.50        413.88         6.35 o                         
  -2   8   2        210.68        215.85         4.15 o                         
  -1   8   2         46.66         50.94         3.31 o                         
   0   8   2        251.42        273.56         8.17 o                         
   1   8   2         46.84         53.27         3.27 o                         
   2   8   2        179.08        181.14         4.15 o                         
   3   8   2        425.86        426.80         6.82 o                         
   4   8   2         44.69         48.13         2.37 o                         
   5   8   2         34.91         30.16         1.52 o                         
   6   8   2         30.99         34.90         1.42 o                         
   7   8   2         35.10         35.30         2.46 o                         
   8   8   2         74.89         78.76         2.72 o                         
  -7   9   2          1.98          2.70         0.53 o                         
  -6   9   2         59.68         60.27         2.07 o                         
  -5   9   2        103.15        108.17         3.42 o                         
  -4   9   2        212.22        198.87         8.10 o                         
  -3   9   2        300.51        271.56         9.81 o                         
  -2   9   2         35.54         33.56         1.77 o                         
  -1   9   2         41.13         36.63         1.50 o                         
   0   9   2          0.71          0.00         0.48 o                         
   1   9   2         51.73         46.53         1.87 o                         
   2   9   2         26.10         24.65         1.57 o                         
   3   9   2        278.41        256.01         5.48 o                         
   4   9   2        203.05        182.51         4.70 o                         
   5   9   2        104.39        114.74         2.82 o                         
   6   9   2         59.66         60.31         1.84 o                         
   7   9   2          1.62          2.27         1.00 o                         
  -6  10   2         35.02         37.82         1.43 o                         
  -5  10   2          0.69          0.29         0.68 o                         
  -4  10   2          0.30         -0.51         1.07 o                         
  -3  10   2          4.88          4.93         0.98 o                         
  -2  10   2          8.03          6.00         1.20 o                         
  -1  10   2        177.86        174.45         4.42 o                         
   0  10   2         34.05         24.73         1.50 o                         
   1  10   2        167.83        167.94         5.20 o                         
   2  10   2          9.98          7.72         1.14 o                         
   3  10   2          7.50          7.59         0.82 o                         
   4  10   2          0.12         -0.86         0.91 o                         
   5  10   2          0.47          0.44         0.49 o                         
   6  10   2         33.22         37.67         2.61 o                         
  -6  11   2         10.81         14.32         1.37 o                         
  -5  11   2         28.08         24.30         1.37 o                         
  -4  11   2         80.65         82.60         4.07 o                         
  -3  11   2         18.15         20.11         1.48 o                         
  -2  11   2         10.23          9.19         1.12 o                         
  -1  11   2          7.04          4.79         0.87 o                         
   0  11   2         45.00         40.99         2.09 o                         
   1  11   2          5.72          5.94         1.05 o                         
   2  11   2         13.55         12.69         1.28 o                         
   3  11   2         20.68         19.66         1.47 o                         
   4  11   2         85.71         91.55         3.55 o                         
   5  11   2         26.52         23.72         1.32 o                         
   6  11   2          9.81         11.25         1.01 o                         
  -5  12   2         14.67         14.36         1.16 o                         
  -4  12   2          2.09          3.91         1.95 o                         
  -3  12   2         29.66         30.21         1.83 o                         
  -2  12   2         30.09         28.02         1.61 o                         
  -1  12   2          6.66          4.12         0.83 o                         
   0  12   2         59.85         56.50         2.73 o                         
   1  12   2          5.87          5.40         0.96 o                         
   2  12   2         27.40         26.37         1.59 o                         
   3  12   2         34.40         36.58         1.69 o                         
   4  12   2          1.81          2.53         0.98 o                         
   5  12   2         15.13         15.36         1.23 o                         
  -4  13   2         31.95         31.99         1.58 o                         
  -3  13   2          0.97          0.84         0.71 o                         
  -2  13   2          1.43          1.25         0.55 o                         
  -1  13   2          1.57          1.64         1.02 o                         
   0  13   2          1.67          0.90         0.90 o                         
   1  13   2          2.47          1.07         0.86 o                         
   2  13   2          2.32          1.82         0.69 o                         
   3  13   2          2.21          2.76         0.70 o                         
   4  13   2         37.47         34.23         2.61 o                         
  -1  14   2         24.08         23.21         2.23 o                         
   0  14   2          0.55          0.27         0.59 o                         
   1  14   2         26.94         24.25         1.50 o                         
   1   0   3         67.29         76.28         1.40 o                         
   2   0   3        648.12        640.32         9.27 o                         
   3   0   3          1.81          2.31         0.50 o                         
   4   0   3          4.20          3.75         0.58 o                         
   5   0   3        769.19        823.13        25.29 o                         
   6   0   3        526.54        548.68         5.86 o                         
   7   0   3        581.14        549.01         8.28 o                         
   8   0   3          1.19          2.35         0.60 o                         
   9   0   3         69.27         69.30         2.60 o                         
  -9   1   3          4.12          2.16         0.80 o                         
  -8   1   3          9.11         10.08         0.96 o                         
  -7   1   3        188.08        195.68         3.74 o                         
  -6   1   3        387.14        406.93         5.40 o                         
  -5   1   3        156.93        167.44         5.88 o                         
  -4   1   3        575.49        631.88         8.92 o                         
  -3   1   3        857.51        880.26        12.80 o                         
  -2   1   3         38.80         40.81         1.49 o                         
  -1   1   3        490.01        488.16         8.03 o                         
   0   1   3       4371.60       3043.25       118.22 o                         
   1   1   3        456.75        460.92         6.02 o                         
   2   1   3         26.97         28.45         0.95 o                         
   3   1   3        939.44        965.02        10.92 o                         
   4   1   3        635.12        690.12        10.21 o                         
   5   1   3        146.20        154.94         4.26 o                         
   6   1   3        403.23        430.43         4.97 o                         
   7   1   3        183.91        193.80         3.99 o                         
   8   1   3          9.49          7.73         0.88 o                         
   9   1   3          3.75          4.22         0.63 o                         
  -9   2   3          8.30          7.96         1.51 o                         
  -8   2   3         36.66         39.01         2.02 o                         
  -7   2   3         39.54         39.26         1.75 o                         
  -6   2   3        394.92        400.74         5.04 o                         
  -5   2   3        188.02        214.69         6.78 o                         
  -4   2   3        269.19        306.42         6.28 o                         
  -3   2   3       1210.92       1295.68        13.88 o                         
  -2   2   3       1544.06       1514.16        19.71 o                         
  -1   2   3       2907.25       2458.69        30.96 o                         
   0   2   3       2176.45       1730.06        28.39 o                         
   1   2   3       2847.87       2442.59        24.24 o                         
   2   2   3       1426.18       1401.20        14.38 o                         
   3   2   3       1115.56       1195.90        13.02 o                         
   4   2   3        251.76        293.49         4.72 o                         
   5   2   3        156.96        169.26         4.25 o                         
   6   2   3        387.44        416.35         5.12 o                         
   7   2   3         32.59         33.64         1.60 o                         
   8   2   3         35.29         36.75         1.72 o                         
   9   2   3          7.79          8.09         0.90 o                         
  -9   3   3          4.41          5.36         1.58 o                         
  -8   3   3         39.47         37.13         1.94 o                         
  -7   3   3         55.66         52.04         3.17 o                         
  -6   3   3        125.85        131.76         2.65 o                         
  -5   3   3        143.39        168.09         6.38 o                         
  -4   3   3         82.08         99.34         7.22 o                         
  -3   3   3        787.68        856.72        16.77 o                         
  -2   3   3       1021.26        994.71        14.09 o                         
  -1   3   3        847.93        808.47         9.87 o                         
   0   3   3        372.68        401.07         6.01 o                         
   1   3   3        872.60        788.83        14.35 o                         
   2   3   3       1031.60       1001.01        13.35 o                         
   3   3   3        866.04        970.56        14.58 o                         
   4   3   3        100.92        122.73         5.55 o                         
   5   3   3        143.81        182.64         7.70 o                         
   6   3   3        132.62        139.04         2.56 o                         
   7   3   3         52.28         51.27         1.94 o                         
   8   3   3         45.88         45.81         1.67 o                         
   9   3   3          5.66          7.04         1.22 o                         
  -9   4   3         46.02         42.42         3.15 o                         
  -8   4   3          8.58          9.94         1.49 o                         
  -7   4   3         27.29         23.56         1.48 o                         
  -6   4   3         32.22         27.34         1.37 o                         
  -5   4   3          7.47          5.86         0.97 o                         
  -4   4   3        107.90        116.58         4.34 o                         
  -3   4   3        957.93        991.75        27.97 o                         
  -2   4   3        181.32        242.82         5.39 o                         
  -1   4   3        829.70        780.64         9.88 o                         
   0   4   3        932.27        947.80        20.42 o                         
   1   4   3        888.45        851.84        13.12 o                         
   2   4   3        160.59        223.30         5.33 o                         
   3   4   3        924.88        980.09        13.34 o                         
   4   4   3         81.18         88.00         3.23 o                         
   5   4   3          6.84          7.03         0.74 o                         
   6   4   3         28.44         23.06         1.19 o                         
   7   4   3         27.81         24.54         1.51 o                         
   8   4   3          9.36         10.76         1.11 o                         
   9   4   3         43.07         34.49         7.69 o                         
  -9   5   3          8.37          7.40         1.19 o                         
  -8   5   3         18.05         17.29         1.29 o                         
  -7   5   3         94.70         88.49         4.53 o                         
  -6   5   3         44.23         46.76         2.07 o                         
  -5   5   3         22.93         24.28         1.26 o                         
  -4   5   3        116.73        133.04         4.34 o                         
  -3   5   3        370.57        422.17        11.90 o                         
  -2   5   3        828.70        883.74        22.43 o                         
  -1   5   3        347.21        406.91         9.32 o                         
   0   5   3       1826.28       1784.52        57.87 o                         
   1   5   3        310.53        376.83        17.50 o                         
   2   5   3        865.85        821.84        15.95 o                         
   3   5   3        365.45        417.39        11.15 o                         
   4   5   3        135.80        156.41         4.66 o                         
   5   5   3         28.08         32.88         2.35 o                         
   6   5   3         42.98         44.24         1.85 o                         
   7   5   3        110.54        101.71         2.99 o                         
   8   5   3         14.81         14.47         1.66 o                         
   9   5   3          8.48         12.03         1.57 o                         
  -8   6   3         14.52         19.24         1.17 o                         
  -7   6   3         15.89         15.28         1.16 o                         
  -6   6   3        108.00        111.63         3.16 o                         
  -5   6   3          5.79          5.94         0.86 o                         
  -4   6   3          2.19          1.32         0.72 o                         
  -3   6   3        622.76        674.65        17.31 o                         
  -2   6   3        408.04        448.31        10.61 o                         
  -1   6   3         47.60         57.74         3.00 o                         
   0   6   3        466.62        482.55        14.13 o                         
   1   6   3         54.72         62.39         3.34 o                         
   2   6   3        423.51        447.50        11.00 o                         
   3   6   3        597.11        631.20        25.82 o                         
   4   6   3          1.49          1.81         0.73 o                         
   5   6   3          8.52          8.45         0.90 o                         
   6   6   3        100.15         98.69         2.78 o                         
   7   6   3         12.51          7.72         1.21 o                         
   8   6   3         16.84         21.56         1.89 o                         
  -8   7   3         30.04         24.98         1.61 o                         
  -7   7   3         19.63         20.39         1.21 o                         
  -6   7   3         64.49         64.17         2.12 o                         
  -5   7   3          1.03          3.95         1.10 o                         
  -4   7   3        413.83        410.23        10.37 o                         
  -3   7   3        528.96        539.11         9.16 o                         
  -2   7   3        110.29        132.33         5.31 o                         
  -1   7   3        172.79        186.31         6.19 o                         
   0   7   3         55.26         76.06         3.70 o                         
   1   7   3        190.86        216.54        13.52 o                         
   2   7   3         98.04        115.89         5.02 o                         
   3   7   3        509.00        523.82         7.97 o                         
   4   7   3        399.51        389.91         6.78 o                         
   5   7   3          0.41          3.14         0.83 o                         
   6   7   3         70.62         71.82         2.10 o                         
   7   7   3         16.91         14.07         1.41 o                         
   8   7   3         35.00         29.27         1.91 o                         
  -8   8   3          3.33          4.54         1.02 o                         
  -7   8   3          9.33         11.09         0.98 o                         
  -6   8   3          1.05         -0.70         0.70 o                         
  -5   8   3          6.32          6.85         1.53 o                         
  -4   8   3        234.85        221.37         7.60 o                         
  -3   8   3        287.74        283.51         5.56 o                         
  -2   8   3         76.85         79.78         2.41 o                         
  -1   8   3        540.09        570.36        11.08 o                         
   0   8   3          5.82          3.05         0.98 o                         
   1   8   3        515.13        507.92        12.65 o                         
   2   8   3         79.81         87.66         2.53 o                         
   3   8   3        301.43        296.96         4.78 o                         
   4   8   3        230.13        228.24         5.40 o                         
   5   8   3          5.49          4.37         0.81 o                         
   6   8   3          1.34          0.69         0.53 o                         
   7   8   3         10.51         12.37         1.20 o                         
   8   8   3          2.81          2.54         0.69 o                         
  -7   9   3         49.83         50.52         1.94 o                         
  -6   9   3         13.76         14.40         1.08 o                         
  -5   9   3         59.63         59.87         2.65 o                         
  -4   9   3         27.43         27.93         2.09 o                         
  -3   9   3        274.83        267.41         5.91 o                         
  -2   9   3        234.65        232.52         4.92 o                         
  -1   9   3         44.46         47.48         1.73 o                         
   0   9   3         22.74         29.12         1.64 o                         
   1   9   3         51.05         54.25         2.09 o                         
   2   9   3        239.43        240.28         6.57 o                         
   3   9   3        254.23        247.92         5.70 o                         
   4   9   3         28.01         29.93         1.87 o                         
   5   9   3         61.73         62.18         2.06 o                         
   6   9   3         14.11         15.77         0.98 o                         
   7   9   3         47.07         47.42         2.40 o                         
  -6  10   3         31.11         34.65         1.33 o                         
  -5  10   3         61.15         62.12         2.35 o                         
  -4  10   3         48.29         50.89         2.74 o                         
  -3  10   3         47.00         47.85         2.26 o                         
  -2  10   3         80.89         73.54         2.59 o                         
  -1  10   3          4.50          2.49         0.74 o                         
   0  10   3        118.62        106.21         3.78 o                         
   1  10   3          3.22          2.25         1.10 o                         
   2  10   3         67.54         63.20         3.12 o                         
   3  10   3         52.58         54.61         2.47 o                         
   4  10   3         47.04         45.18         1.90 o                         
   5  10   3         66.33         63.99         1.91 o                         
   6  10   3         31.23         34.73         1.71 o                         
  -6  11   3         37.32         37.75         1.46 o                         
  -5  11   3         27.26         29.80         1.48 o                         
  -4  11   3         24.84         20.93         1.70 o                         
  -3  11   3         27.10         29.95         1.53 o                         
  -2  11   3          2.45          2.44         0.80 o                         
  -1  11   3          7.88          7.10         1.05 o                         
   0  11   3          5.91          3.02         1.34 o                         
   1  11   3         10.05         10.37         1.20 o                         
   2  11   3          1.32          1.54         0.95 o                         
   3  11   3         27.05         27.97         1.72 o                         
   4  11   3         28.19         25.51         1.49 o                         
   5  11   3         24.90         27.73         1.22 o                         
   6  11   3         38.21         38.05         2.61 o                         
  -5  12   3          9.29          9.92         1.03 o                         
  -4  12   3          6.62          7.85         1.30 o                         
  -3  12   3         41.10         44.18         2.15 o                         
  -2  12   3          5.83          5.66         0.84 o                         
  -1  12   3         17.83         18.58         1.42 o                         
   0  12   3          0.25         -0.34         1.10 o                         
   1  12   3         22.11         23.36         1.54 o                         
   2  12   3          5.03          5.00         1.00 o                         
   3  12   3         43.72         48.49         1.96 o                         
   4  12   3          4.45          5.03         0.80 o                         
   5  12   3         10.09         10.16         0.99 o                         
  -3  13   3         23.66         26.77         1.71 o                         
  -2  13   3          5.96          5.94         0.71 o                         
  -1  13   3          6.77          6.76         1.28 o                         
   0  13   3          0.13          0.51         1.08 o                         
   1  13   3          7.23          7.21         1.36 o                         
   2  13   3          7.72          9.51         0.97 o                         
   3  13   3         22.48         24.31         1.54 o                         
  -1  14   3         10.54         13.84         1.12 o                         
   0  14   3         54.36         65.89         4.46 o                         
   1  14   3          9.82          9.47         0.96 o                         
   0   0   4      14293.74       6284.42       132.41 o                         
   1   0   4       1249.30       1247.34        13.86 o                         
   2   0   4       1474.01       1422.51        18.67 o                         
   3   0   4          3.48          1.06         0.60 o                         
   4   0   4         10.76          7.90         0.74 o                         
   5   0   4        238.64        240.06         8.55 o                         
   6   0   4         20.83         19.25         1.11 o                         
   7   0   4        103.86         95.26         2.50 o                         
   8   0   4         50.39         51.90         2.43 o                         
   9   0   4          0.85          0.43         0.61 o                         
  -9   1   4          0.21          0.25         0.67 o                         
  -8   1   4          5.79          9.09         1.21 o                         
  -7   1   4        110.92        107.35         2.80 o                         
  -6   1   4        149.63        146.44         3.15 o                         
  -5   1   4        634.04        705.25        23.28 o                         
  -4   1   4        446.35        479.19        10.89 o                         
  -3   1   4        278.24        267.55        10.49 o                         
  -2   1   4        355.62        367.62         5.07 o                         
  -1   1   4       1116.60       1103.58        14.87 o                         
   0   1   4       4747.09       3326.45       128.20 o                         
   1   1   4       1007.05        988.18        12.33 o                         
   2   1   4        373.92        386.33         5.43 o                         
   3   1   4        288.64        287.72         4.27 o                         
   4   1   4        406.23        440.27         6.90 o                         
   5   1   4        613.02        666.53        10.38 o                         
   6   1   4        141.94        139.90         2.85 o                         
   7   1   4        123.38        122.67         2.95 o                         
   8   1   4          6.20          8.46         0.90 o                         
   9   1   4          0.17         -0.30         0.61 o                         
  -9   2   4         38.69         40.39         2.39 o                         
  -8   2   4         50.21         50.81         3.17 o                         
  -7   2   4         94.73         88.37         3.59 o                         
  -6   2   4        244.08        248.10         3.75 o                         
  -5   2   4          7.77         10.44         1.60 o                         
  -4   2   4          6.42          5.10         0.86 o                         
  -3   2   4        802.74        864.31        11.21 o                         
  -2   2   4        167.93        196.77         4.04 o                         
  -1   2   4       2230.93       1890.56        24.33 o                         
   0   2   4        354.64        374.21         7.10 o                         
   1   2   4       2240.70       1894.63        24.38 o                         
   2   2   4        166.69        203.25         2.92 o                         
   3   2   4        731.87        825.93         9.66 o                         
   4   2   4         19.05         19.11         1.48 o                         
   5   2   4          8.33         12.21         1.02 o                         
   6   2   4        248.41        255.33         4.11 o                         
   7   2   4         91.64         91.84         3.10 o                         
   8   2   4         52.59         50.97         1.84 o                         
   9   2   4         38.10         40.03         1.79 o                         
  -9   3   4         32.57         36.56         2.19 o                         
  -8   3   4          1.76         -0.28         0.76 o                         
  -7   3   4         18.55         18.87         1.50 o                         
  -6   3   4         71.50         68.96         1.78 o                         
  -5   3   4         90.15         98.16         6.77 o                         
  -4   3   4        583.67        625.40        13.52 o                         
  -3   3   4        512.84        495.69         8.84 o                         
  -2   3   4         24.26         25.40         1.75 o                         
  -1   3   4        188.21        191.87         3.30 o                         
   0   3   4         22.45         20.65         0.83 o                         
   1   3   4        148.66        152.85         3.29 o                         
   2   3   4         33.78         37.74         1.61 o                         
   3   3   4        516.58        520.84         7.65 o                         
   4   3   4        604.02        684.91         9.92 o                         
   5   3   4         94.51        118.08         5.56 o                         
   6   3   4         78.66         72.38         2.16 o                         
   7   3   4         21.74         23.40         1.24 o                         
   8   3   4          1.20          2.15         0.60 o                         
   9   3   4         34.70         40.63         3.28 o                         
  -9   4   4          3.19          3.98         0.87 o                         
  -8   4   4         53.97         56.42         2.66 o                         
  -7   4   4          8.19          6.58         0.88 o                         
  -6   4   4         49.53         45.53         1.77 o                         
  -5   4   4         44.92         46.64         1.83 o                         
  -4   4   4         83.01         87.51         2.90 o                         
  -3   4   4         76.86         73.75         2.44 o                         
  -2   4   4       1141.98       1217.04        17.02 o                         
  -1   4   4        116.62        115.20         2.56 o                         
   0   4   4       2742.72       2376.35        36.48 o                         
   1   4   4        115.10        113.99         5.03 o                         
   2   4   4       1065.56       1090.85        20.41 o                         
   3   4   4         57.12         54.56         2.19 o                         
   4   4   4         74.66         82.47         6.67 o                         
   5   4   4         26.80         29.29         1.46 o                         
   6   4   4         40.29         37.34         1.45 o                         
   7   4   4          8.01          5.80         0.69 o                         
   8   4   4         52.18         55.76         3.14 o                         
   9   4   4          2.99          3.24         1.68 o                         
  -9   5   4          2.49          3.29         0.63 o                         
  -8   5   4          9.28          8.93         0.92 o                         
  -7   5   4         30.87         29.62         1.58 o                         
  -6   5   4         37.18         35.45         1.66 o                         
  -5   5   4         82.02         85.27         2.56 o                         
  -4   5   4        213.81        226.12         5.97 o                         
  -3   5   4        181.54        200.14         7.60 o                         
  -2   5   4        300.53        331.84         9.75 o                         
  -1   5   4        182.74        212.38         7.37 o                         
   0   5   4       1419.03       1559.49        54.54 o                         
   1   5   4        226.16        265.77        10.54 o                         
   2   5   4        282.61        301.20         7.87 o                         
   3   5   4        207.88        219.36         6.71 o                         
   4   5   4        224.78        241.40        18.50 o                         
   5   5   4         73.66         78.27         2.44 o                         
   6   5   4         48.30         47.77         1.66 o                         
   7   5   4         37.07         33.21         1.91 o                         
   8   5   4         12.84         10.55         1.46 o                         
   9   5   4          2.31          3.40         0.95 o                         
  -8   6   4         12.86         13.06         1.13 o                         
  -7   6   4          1.03          1.03         0.57 o                         
  -6   6   4          3.35          2.64         1.00 o                         
  -5   6   4         51.24         44.00         1.91 o                         
  -4   6   4        241.44        254.71         5.08 o                         
  -3   6   4         40.27         39.39         3.00 o                         
  -2   6   4        295.93        292.36         8.06 o                         
  -1   6   4       1794.33       1842.42        71.59 o                         
   0   6   4        405.50        455.53        18.33 o                         
   1   6   4       1837.11       1701.82        84.34 o                         
   2   6   4        337.30        317.83         8.62 o                         
   3   6   4         37.93         36.10         2.73 o                         
   4   6   4        260.85        274.32         6.68 o                         
   5   6   4         47.71         40.34         1.69 o                         
   6   6   4          7.83          9.29         1.11 o                         
   7   6   4          0.28          1.63         0.95 o                         
   8   6   4         14.45         15.67         1.56 o                         
  -8   7   4          0.00         -0.73         0.73 o                         
  -7   7   4          9.00         10.18         0.91 o                         
  -6   7   4          1.52          1.99         1.04 o                         
  -5   7   4        158.67        140.48         5.91 o                         
  -4   7   4        133.92        129.96         3.56 o                         
  -3   7   4        134.32        155.76         3.79 o                         
  -2   7   4        298.13        313.29         8.94 o                         
  -1   7   4         64.01         70.90         3.64 o                         
   0   7   4        108.03        100.95         7.42 o                         
   1   7   4         48.93         54.04         3.31 o                         
   2   7   4        294.68        291.95        10.75 o                         
   3   7   4        147.35        167.65         4.82 o                         
   4   7   4        152.62        148.75         3.84 o                         
   5   7   4        153.81        149.06         3.78 o                         
   6   7   4          2.88          2.26         0.70 o                         
   7   7   4         14.49         11.76         1.32 o                         
   8   7   4          0.13          0.82         0.78 o                         
  -8   8   4         66.09         56.46         2.92 o                         
  -7   8   4          5.42          4.20         0.65 o                         
  -6   8   4         13.92         19.44         1.46 o                         
  -5   8   4         82.83         86.72         4.49 o                         
  -4   8   4         97.06         91.46         5.16 o                         
  -3   8   4        706.04        655.70         9.64 o                         
  -2   8   4        136.22        133.87         3.20 o                         
  -1   8   4         53.70         63.89         2.34 o                         
   0   8   4        100.30        119.30         5.18 o                         
   1   8   4         62.14         68.29         2.45 o                         
   2   8   4        118.34        111.83         2.92 o                         
   3   8   4        736.56        678.36         9.03 o                         
   4   8   4        102.59         89.03         3.22 o                         
   5   8   4         98.57        105.70         3.09 o                         
   6   8   4         16.53         24.08         1.25 o                         
   7   8   4          7.55          6.75         0.98 o                         
   8   8   4         64.35         66.36         2.32 o                         
  -7   9   4          0.41          0.75         0.55 o                         
  -6   9   4         41.05         40.99         1.63 o                         
  -5   9   4         58.95         55.81         3.45 o                         
  -4   9   4         89.73         83.43         4.45 o                         
  -3   9   4        134.57        137.61         4.66 o                         
  -2   9   4         13.45         10.31         1.45 o                         
  -1   9   4         17.75         16.08         1.15 o                         
   0   9   4        279.31        249.59         4.68 o                         
   1   9   4         23.61         19.97         1.31 o                         
   2   9   4          8.31          7.42         0.91 o                         
   3   9   4        126.52        128.53         4.06 o                         
   4   9   4         98.00         97.32         3.30 o                         
   5   9   4         55.51         52.04         1.87 o                         
   6   9   4         41.09         39.47         1.54 o                         
   7   9   4          0.43          1.41         1.21 o                         
  -6  10   4         48.03         45.57         1.85 o                         
  -5  10   4         15.35         14.88         1.24 o                         
  -4  10   4         31.65         29.14         2.58 o                         
  -3  10   4          7.51          9.03         1.32 o                         
  -2  10   4         42.91         45.55         2.01 o                         
  -1  10   4         11.64         13.72         1.19 o                         
   0  10   4         25.95         22.44         1.62 o                         
   1  10   4         12.07         11.64         1.30 o                         
   2  10   4         43.48         46.25         2.69 o                         
   3  10   4         10.74         10.02         1.12 o                         
   4  10   4         32.64         27.30         1.70 o                         
   5  10   4         16.81         14.51         0.95 o                         
   6  10   4         46.51         44.06         1.57 o                         
  -6  11   4          9.90          9.88         0.92 o                         
  -5  11   4         37.67         38.31         1.61 o                         
  -4  11   4         30.76         30.63         1.94 o                         
  -3  11   4          3.62          3.35         0.82 o                         
  -2  11   4          3.13          2.86         0.78 o                         
  -1  11   4         44.72         40.61         2.07 o                         
   0  11   4         31.05         28.74         2.09 o                         
   1  11   4         46.06         43.06         2.49 o                         
   2  11   4          4.65          6.45         0.96 o                         
   3  11   4          3.81          1.69         0.78 o                         
   4  11   4         30.60         33.20         2.14 o                         
   5  11   4         38.76         39.77         1.61 o                         
   6  11   4          8.79         10.08         1.39 o                         
  -5  12   4          3.52          2.08         0.61 o                         
  -4  12   4          0.32          1.51         0.62 o                         
  -3  12   4          5.84          4.87         0.82 o                         
  -2  12   4         18.24         17.02         1.26 o                         
  -1  12   4          4.08          4.04         0.80 o                         
   0  12   4         15.04         14.58         1.92 o                         
   1  12   4          5.11          6.04         1.09 o                         
   2  12   4         15.04         13.72         1.18 o                         
   3  12   4          4.30          4.62         0.77 o                         
   4  12   4          0.28          0.95         0.45 o                         
   5  12   4          4.18          1.94         0.82 o                         
  -3  13   4         14.61         16.16         1.28 o                         
  -2  13   4         10.47         10.67         0.88 o                         
  -1  13   4          2.70          3.94         1.10 o                         
   0  13   4          4.71          6.49         1.27 o                         
   1  13   4          1.20          1.33         0.88 o                         
   2  13   4          8.23          8.26         1.17 o                         
   3  13   4         13.40         14.63         2.66 o                         
  -1  14   4         16.07         16.59         1.66 o                         
   0  14   4          0.00         -0.30         0.57 o                         
   1  14   4         16.79         15.67         1.81 o                         
   1   0   5        797.15        864.78        12.76 o                         
   2   0   5        110.03        118.63         2.66 o                         
   3   0   5          1.18          1.77         0.57 o                         
   4   0   5          3.35          8.84         1.40 o                         
   5   0   5        189.40        205.45         6.60 o                         
   6   0   5        859.34        828.35         9.53 o                         
   7   0   5        113.00        110.72         3.28 o                         
   8   0   5         24.74         22.94         1.57 o                         
   9   0   5         46.04         45.54         2.01 o                         
  -9   1   5         17.95         20.34         1.41 o                         
  -8   1   5         13.59         14.17         1.66 o                         
  -7   1   5         64.36         65.43         2.49 o                         
  -6   1   5         42.13         39.78         1.64 o                         
  -5   1   5         63.61         71.48         2.61 o                         
  -4   1   5         61.93         63.53         2.53 o                         
  -3   1   5        251.49        272.87        17.07 o                         
  -2   1   5        309.17        356.98        10.50 o                         
  -1   1   5       1903.52       1793.79        20.06 o                         
   0   1   5       8827.22       5883.34        92.20 o                         
   1   1   5       1974.15       1856.76        20.87 o                         
   2   1   5        344.31        376.33         5.45 o                         
   3   1   5        252.49        286.91         4.83 o                         
   4   1   5         63.48         66.42         2.21 o                         
   5   1   5         59.81         69.57         2.95 o                         
   6   1   5         42.81         41.62         1.55 o                         
   7   1   5         70.53         73.30         2.36 o                         
   8   1   5         12.87         11.21         1.06 o                         
   9   1   5         18.77         19.90         1.30 o                         
  -9   2   5         37.45         35.88         2.21 o                         
  -8   2   5         18.50         16.11         1.66 o                         
  -7   2   5         40.14         37.59         1.89 o                         
  -6   2   5        155.66        159.56         2.94 o                         
  -5   2   5        271.30        270.60        10.67 o                         
  -4   2   5        373.65        420.23         8.11 o                         
  -3   2   5        277.97        305.46        11.42 o                         
  -2   2   5        408.67        422.96         6.02 o                         
  -1   2   5        230.47        249.08         3.48 o                         
   0   2   5         22.50         13.22         1.37 o                         
   1   2   5        213.30        226.86         4.24 o                         
   2   2   5        348.12        368.14         5.53 o                         
   3   2   5        213.23        242.99         4.45 o                         
   4   2   5        361.54        427.91         7.01 o                         
   5   2   5        227.98        245.99         6.47 o                         
   6   2   5        146.52        155.95         2.86 o                         
   7   2   5         35.55         34.86         1.65 o                         
   8   2   5         18.42         17.00         1.78 o                         
   9   2   5         36.72         33.35         1.61 o                         
  -9   3   5          5.12          4.76         1.03 o                         
  -8   3   5         27.26         30.05         2.06 o                         
  -7   3   5         24.86         25.34         2.07 o                         
  -6   3   5         17.88         17.70         1.08 o                         
  -5   3   5         91.57         96.31         2.43 o                         
  -4   3   5        114.78        143.87         5.33 o                         
  -3   3   5        384.03        379.82         7.28 o                         
  -2   3   5        391.04        409.90         7.18 o                         
  -1   3   5         38.39         39.83         1.57 o                         
   0   3   5         42.45         72.66         2.08 o                         
   1   3   5         18.67         19.98         1.05 o                         
   2   3   5        389.10        412.06         7.13 o                         
   3   3   5        356.96        365.17         6.03 o                         
   4   3   5         97.24        128.04         3.80 o                         
   5   3   5         76.40         79.59         2.53 o                         
   6   3   5         25.85         24.97         1.31 o                         
   7   3   5         22.80         24.52         1.35 o                         
   8   3   5         28.72         30.87         1.64 o                         
   9   3   5          6.54          8.09         1.11 o                         
  -9   4   5         13.61         12.12         1.53 o                         
  -8   4   5         16.41         18.18         1.93 o                         
  -7   4   5         10.64         10.91         1.27 o                         
  -6   4   5         82.22         73.88         2.94 o                         
  -5   4   5         29.30         26.22         1.21 o                         
  -4   4   5         30.67         28.26         1.96 o                         
  -3   4   5        280.74        320.82         5.82 o                         
  -2   4   5        163.29        219.78         4.22 o                         
  -1   4   5        453.88        487.94         8.55 o                         
   0   4   5         53.07         37.11         1.17 o                         
   1   4   5        403.38        448.98        15.68 o                         
   2   4   5        179.50        235.34         5.02 o                         
   3   4   5        260.18        305.89         7.76 o                         
   4   4   5         32.65         31.02         2.44 o                         
   5   4   5         30.21         26.73         1.19 o                         
   6   4   5         78.48         70.08         1.99 o                         
   7   4   5          9.10          8.17         0.90 o                         
   8   4   5         17.09         17.12         1.47 o                         
   9   4   5         11.14          8.33         0.99 o                         
  -9   5   5         24.09          9.26         1.25 o                         
  -8   5   5          7.11          6.28         0.90 o                         
  -7   5   5         25.94         29.34         1.77 o                         
  -6   5   5         42.35         46.85         1.88 o                         
  -5   5   5         33.66         36.01         1.52 o                         
  -4   5   5          8.13          8.86         1.21 o                         
  -3   5   5        168.84        185.54         5.30 o                         
  -2   5   5        147.90        146.43         3.20 o                         
  -1   5   5        586.55        676.69        11.14 o                         
   0   5   5        317.84        291.11         8.96 o                         
   1   5   5        557.25        603.46        12.72 o                         
   2   5   5        172.30        160.48         5.41 o                         
   3   5   5        163.79        176.84         6.00 o                         
   4   5   5         14.49         19.36         2.05 o                         
   5   5   5         46.55         47.15         1.78 o                         
   6   5   5         40.13         42.51         1.53 o                         
   7   5   5         31.61         36.26         2.17 o                         
   8   5   5          6.21          4.57         1.15 o                         
   9   5   5         23.87         23.75         1.90 o                         
  -8   6   5         11.11         11.97         1.08 o                         
  -7   6   5          1.34          0.86         0.89 o                         
  -6   6   5        128.17        138.06         3.52 o                         
  -5   6   5        102.72        102.03         3.13 o                         
  -4   6   5         61.72         70.01         2.27 o                         
  -3   6   5        137.38        120.23         6.36 o                         
  -2   6   5         27.73         30.52         2.35 o                         
  -1   6   5        122.42        122.23         4.62 o                         
   0   6   5         62.11         84.84         3.00 o                         
   1   6   5        107.09        100.18         4.37 o                         
   2   6   5         39.32         40.71         2.90 o                         
   3   6   5        130.92        108.59         4.82 o                         
   4   6   5         57.27         63.60         2.17 o                         
   5   6   5         90.00         92.16         4.03 o                         
   6   6   5        123.46        124.02         3.82 o                         
   7   6   5          1.34          1.22         0.85 o                         
   8   6   5         12.01         11.46         1.38 o                         
  -8   7   5          8.86          8.80         0.98 o                         
  -7   7   5          6.41          9.81         0.96 o                         
  -6   7   5         46.24         43.29         1.85 o                         
  -5   7   5          7.15          5.88         1.12 o                         
  -4   7   5          9.41          7.56         1.21 o                         
  -3   7   5        159.69        162.83         3.93 o                         
  -2   7   5        305.57        303.82        14.36 o                         
  -1   7   5        195.73        177.40         7.44 o                         
   0   7   5        272.06        326.70         9.13 o                         
   1   7   5        237.63        220.59         7.32 o                         
   2   7   5        298.17        285.55         8.71 o                         
   3   7   5        154.26        159.52         3.27 o                         
   4   7   5          4.90          2.07         0.86 o                         
   5   7   5         10.35          7.84         0.88 o                         
   6   7   5         55.87         52.92         2.95 o                         
   7   7   5          4.76          7.33         1.02 o                         
   8   7   5          9.03          9.86         1.10 o                         
  -7   8   5          2.63          4.40         1.05 o                         
  -6   8   5         10.30          8.70         1.01 o                         
  -5   8   5          8.22          8.95         1.67 o                         
  -4   8   5        247.30        215.45         7.63 o                         
  -3   8   5        203.22        210.78         4.71 o                         
  -2   8   5        135.06        133.66         3.48 o                         
  -1   8   5        131.99        133.06         3.11 o                         
   0   8   5          1.84          0.94         0.53 o                         
   1   8   5        138.63        143.35         3.33 o                         
   2   8   5        112.13        102.84         2.84 o                         
   3   8   5        211.78        227.39         4.11 o                         
   4   8   5        248.63        235.16         5.50 o                         
   5   8   5          8.29          9.16         0.92 o                         
   6   8   5          8.58          8.60         1.07 o                         
   7   8   5          3.18          2.50         0.74 o                         
  -7   9   5         35.96         38.13         1.56 o                         
  -6   9   5          8.80          9.45         0.87 o                         
  -5   9   5         18.28         21.08         2.16 o                         
  -4   9   5         13.63         11.13         1.72 o                         
  -3   9   5          5.16          4.22         1.10 o                         
  -2   9   5        276.07        267.59         5.93 o                         
  -1   9   5        168.18        161.95         3.37 o                         
   0   9   5          1.59          0.37         0.61 o                         
   1   9   5        176.05        167.11         3.76 o                         
   2   9   5        269.91        254.75         5.72 o                         
   3   9   5          4.10          6.48         0.91 o                         
   4   9   5         19.44         16.77         1.25 o                         
   5   9   5         20.62         24.59         1.31 o                         
   6   9   5          6.78          7.84         0.81 o                         
   7   9   5         36.50         38.46         2.88 o                         
  -6  10   5          7.79          6.37         0.88 o                         
  -5  10   5         56.52         56.17         2.20 o                         
  -4  10   5          7.12          5.73         1.35 o                         
  -3  10   5          6.34          7.41         1.01 o                         
  -2  10   5        109.15        105.56         3.48 o                         
  -1  10   5        159.91        151.32         6.38 o                         
   0  10   5          1.82          2.46         0.78 o                         
   1  10   5        159.95        147.90         4.20 o                         
   2  10   5        101.74        100.37         3.86 o                         
   3  10   5          8.49          8.05         1.12 o                         
   4  10   5          6.71          7.17         0.86 o                         
   5  10   5         58.97         61.46         1.83 o                         
   6  10   5          9.41          8.22         1.10 o                         
  -5  11   5         43.20         44.72         1.96 o                         
  -4  11   5         11.97         11.43         1.36 o                         
  -3  11   5         22.11         21.45         1.66 o                         
  -2  11   5         22.32         18.00         1.41 o                         
  -1  11   5         19.54         22.59         1.58 o                         
   0  11   5          5.35          4.82         1.10 o                         
   1  11   5         26.90         28.86         1.78 o                         
   2  11   5         22.47         19.72         1.78 o                         
   3  11   5         18.31         17.79         1.19 o                         
   4  11   5         13.76         14.05         1.12 o                         
   5  11   5         39.11         39.99         1.37 o                         
  -5  12   5          0.59          1.08         0.82 o                         
  -4  12   5          6.16          5.39         1.15 o                         
  -3  12   5         11.79         11.79         1.12 o                         
  -2  12   5          9.10         10.12         0.99 o                         
  -1  12   5          7.36          8.23         1.25 o                         
   0  12   5          3.83          1.34         1.14 o                         
   1  12   5          7.45          7.07         1.38 o                         
   2  12   5          6.19          7.51         1.11 o                         
   3  12   5         12.50         12.09         1.11 o                         
   4  12   5          6.20          5.45         0.84 o                         
  -3  13   5         10.86         10.54         1.49 o                         
  -2  13   5          9.53          9.49         0.87 o                         
  -1  13   5          8.81          9.23         1.31 o                         
   0  13   5          1.70          3.29         0.99 o                         
   1  13   5          7.67          7.64         1.23 o                         
   2  13   5          8.94         10.34         1.21 o                         
   3  13   5          9.15          7.29         0.83 o                         
   0  14   5          4.99          5.22         1.04 o                         
   0   0   6        208.64        238.61         7.28 o                         
   1   0   6        521.34        511.80         6.24 o                         
   2   0   6        521.15        529.99         6.64 o                         
   3   0   6        606.80        544.75        11.36 o                         
   4   0   6        326.89        353.61         7.27 o                         
   5   0   6        120.66        112.55         3.36 o                         
   6   0   6        125.28        112.89         2.79 o                         
   7   0   6        112.76        104.32         3.50 o                         
   8   0   6          1.13          0.87         0.72 o                         
   9   0   6          0.83          0.03         0.63 o                         
  -9   1   6          0.33          1.81         0.68 o                         
  -8   1   6         15.06         14.57         2.00 o                         
  -7   1   6        124.03        120.34         3.38 o                         
  -6   1   6        108.12        107.69         2.69 o                         
  -5   1   6         71.37         74.00         2.71 o                         
  -4   1   6        376.08        379.28        20.41 o                         
  -3   1   6         35.21         41.47         2.45 o                         
  -2   1   6        131.62        127.03         4.16 o                         
  -1   1   6       2108.13       1906.79        21.44 o                         
   0   1   6       4604.98       3694.19        97.42 o                         
   1   1   6       2006.93       1827.38        18.10 o                         
   2   1   6        139.22        142.56         2.88 o                         
   3   1   6         52.25         62.50         1.98 o                         
   4   1   6        362.00        359.47         7.35 o                         
   5   1   6         58.86         63.34         4.39 o                         
   6   1   6         91.54         91.54         2.18 o                         
   7   1   6        127.72        128.06         4.76 o                         
   8   1   6         18.81         17.79         1.23 o                         
   9   1   6          0.42          0.56         0.53 o                         
  -9   2   6          5.22          5.05         1.11 o                         
  -8   2   6         73.95         68.07         3.02 o                         
  -7   2   6         26.81         21.85         1.64 o                         
  -6   2   6        207.99        205.16         5.70 o                         
  -5   2   6         34.26         34.52         1.94 o                         
  -4   2   6        240.06        214.77         5.39 o                         
  -3   2   6       1248.10       1297.76        34.21 o                         
  -2   2   6        934.61        986.65        14.68 o                         
  -1   2   6        541.74        571.17         9.87 o                         
   0   2   6         12.82         11.81         0.57 o                         
   1   2   6        563.79        587.87         8.93 o                         
   2   2   6       1042.48       1089.01        13.40 o                         
   3   2   6       1192.69       1249.12        15.57 o                         
   4   2   6        254.36        247.48         4.98 o                         
   5   2   6         34.45         38.53         1.90 o                         
   6   2   6        219.52        220.70         5.00 o                         
   7   2   6         21.06         16.61         1.32 o                         
   8   2   6         78.59         77.28         2.64 o                         
   9   2   6          5.65          6.10         0.95 o                         
  -9   3   6         37.55         38.50         2.10 o                         
  -8   3   6          0.47          1.23         0.91 o                         
  -7   3   6         21.49         18.55         1.56 o                         
  -6   3   6         74.70         80.55         3.02 o                         
  -5   3   6         76.94         77.90         2.04 o                         
  -4   3   6         25.39         24.20         2.23 o                         
  -3   3   6        127.48        125.19         3.74 o                         
  -2   3   6         41.58         39.39         1.55 o                         
  -1   3   6        110.84        101.59         1.93 o                         
   0   3   6        879.43        858.86        12.82 o                         
   1   3   6        134.09        122.23         2.97 o                         
   2   3   6         21.52         17.97         1.08 o                         
   3   3   6        131.05        134.81         3.29 o                         
   4   3   6         21.37         20.30         1.39 o                         
   5   3   6         80.96         83.97         1.96 o                         
   6   3   6         82.05         86.46         2.37 o                         
   7   3   6         25.22         22.85         1.45 o                         
   8   3   6          0.56          1.01         0.75 o                         
   9   3   6         37.03         40.73         2.10 o                         
  -9   4   6          0.98          1.52         0.80 o                         
  -8   4   6         17.62         18.65         1.90 o                         
  -7   4   6         76.64         82.75         3.29 o                         
  -6   4   6          9.04          5.89         1.11 o                         
  -5   4   6         33.38         28.82         1.27 o                         
  -4   4   6        102.47        112.69         4.28 o                         
  -3   4   6        296.30        321.00         5.93 o                         
  -2   4   6        132.52        148.92         3.54 o                         
  -1   4   6        100.21        138.14         3.59 o                         
   0   4   6        344.57        362.00         8.66 o                         
   1   4   6         98.44        137.58         5.27 o                         
   2   4   6        111.53        119.25         3.42 o                         
   3   4   6        321.36        356.84        10.02 o                         
   4   4   6         98.62        108.54         4.67 o                         
   5   4   6         23.79         21.98         1.03 o                         
   6   4   6          6.87          6.86         0.75 o                         
   7   4   6         77.45         83.00         3.24 o                         
   8   4   6         14.56         19.20         1.31 o                         
   9   4   6          0.88          0.68         0.51 o                         
  -8   5   6         13.59         10.27         1.50 o                         
  -7   5   6         38.52         42.00         2.06 o                         
  -6   5   6          2.96          2.44         0.90 o                         
  -5   5   6         21.25         22.78         1.26 o                         
  -4   5   6        132.19        137.20         3.20 o                         
  -3   5   6        142.98        142.69         3.79 o                         
  -2   5   6         27.19         27.67         1.65 o                         
  -1   5   6         29.87         27.00         1.30 o                         
   0   5   6          4.94         13.65         1.18 o                         
   1   5   6         13.63         13.56         2.15 o                         
   2   5   6         15.10         15.13         1.75 o                         
   3   5   6        128.71        121.17         4.90 o                         
   4   5   6        143.00        148.55         4.09 o                         
   5   5   6         19.42         19.94         1.41 o                         
   6   5   6          2.63          2.53         0.70 o                         
   7   5   6         41.04         43.90         2.04 o                         
   8   5   6         14.64         14.47         2.72 o                         
  -8   6   6         18.66         17.98         1.14 o                         
  -7   6   6          2.88          3.97         0.83 o                         
  -6   6   6         74.92         76.93         2.88 o                         
  -5   6   6         22.03         19.92         1.83 o                         
  -4   6   6        155.42        158.87         4.36 o                         
  -3   6   6         34.37         32.87         2.93 o                         
  -2   6   6        281.96        280.15        12.80 o                         
  -1   6   6        345.09        317.40         8.81 o                         
   0   6   6        149.75        168.75         6.01 o                         
   1   6   6        367.83        341.54         9.16 o                         
   2   6   6        307.77        289.52         8.45 o                         
   3   6   6         40.00         31.86         2.70 o                         
   4   6   6        177.29        182.01         3.76 o                         
   5   6   6         20.04         17.08         1.19 o                         
   6   6   6         86.69         84.21         2.74 o                         
   7   6   6          1.71          1.61         0.91 o                         
   8   6   6         20.49         23.23         1.72 o                         
  -8   7   6          1.74          2.34         1.06 o                         
  -7   7   6          3.94          2.97         0.60 o                         
  -6   7   6         38.90         41.20         2.02 o                         
  -5   7   6         12.14         14.58         1.35 o                         
  -4   7   6         14.63         14.60         1.16 o                         
  -3   7   6        193.38        205.28         4.13 o                         
  -2   7   6         81.31         93.04         2.59 o                         
  -1   7   6          2.88          5.52         1.42 o                         
   0   7   6        300.58        270.40         8.26 o                         
   1   7   6          6.07          7.19         1.56 o                         
   2   7   6         81.71         90.74         2.57 o                         
   3   7   6        214.11        226.87         4.18 o                         
   4   7   6         10.24         10.25         0.97 o                         
   5   7   6          9.86         12.17         1.10 o                         
   6   7   6         39.93         36.41         2.00 o                         
   7   7   6          6.70          7.27         1.03 o                         
   8   7   6          2.26          3.25         0.71 o                         
  -7   8   6         17.37         18.14         1.23 o                         
  -6   8   6          6.69          3.22         1.17 o                         
  -5   8   6         69.75         65.71         3.26 o                         
  -4   8   6         30.11         29.45         2.80 o                         
  -3   8   6        614.81        589.58        10.92 o                         
  -2   8   6        138.69        129.11         3.21 o                         
  -1   8   6         38.32         42.30         1.64 o                         
   0   8   6         84.74         89.93         2.62 o                         
   1   8   6         46.93         50.05         1.78 o                         
   2   8   6        131.91        121.85         3.14 o                         
   3   8   6        603.56        593.51        10.33 o                         
   4   8   6         30.48         29.61         2.20 o                         
   5   8   6         87.00         84.14         2.85 o                         
   6   8   6          6.74          5.41         0.90 o                         
   7   8   6         19.02         21.13         2.05 o                         
  -7   9   6          1.72          1.15         1.21 o                         
  -6   9   6         14.99         17.56         1.20 o                         
  -5   9   6          3.02          3.28         1.41 o                         
  -4   9   6          9.99          8.72         1.40 o                         
  -3   9   6        136.35        120.88         4.39 o                         
  -2   9   6         24.57         22.40         1.66 o                         
  -1   9   6        115.01        118.85         3.53 o                         
   0   9   6        119.88        103.05         2.90 o                         
   1   9   6         92.87         92.75         3.39 o                         
   2   9   6         29.75         29.05         1.87 o                         
   3   9   6        138.47        121.75         3.93 o                         
   4   9   6         13.28         11.84         1.20 o                         
   5   9   6          2.25          2.23         0.64 o                         
   6   9   6         14.60         14.60         1.12 o                         
   7   9   6          1.42          2.68         1.00 o                         
  -6  10   6         46.93         49.56         1.97 o                         
  -5  10   6          3.73          5.14         0.79 o                         
  -4  10   6         44.39         44.71         3.10 o                         
  -3  10   6         30.78         32.31         1.87 o                         
  -2  10   6         40.33         39.38         2.14 o                         
  -1  10   6         36.79         36.00         2.19 o                         
   0  10   6          0.12         -0.87         0.87 o                         
   1  10   6         28.97         26.29         1.78 o                         
   2  10   6         37.48         34.69         1.98 o                         
   3  10   6         34.20         35.40         1.96 o                         
   4  10   6         45.50         49.43         2.35 o                         
   5  10   6          4.36          4.80         0.71 o                         
   6  10   6         44.40         47.09         1.83 o                         
  -5  11   6          4.36          4.26         0.85 o                         
  -4  11   6         31.60         35.70         2.37 o                         
  -3  11   6          1.47          1.36         0.76 o                         
  -2  11   6         23.39         23.43         1.42 o                         
  -1  11   6         92.33         90.95         3.81 o                         
   0  11   6         73.61         67.67         3.84 o                         
   1  11   6        101.04         93.21         3.59 o                         
   2  11   6         15.84         14.99         2.37 o                         
   3  11   6          0.96          1.93         0.62 o                         
   4  11   6         31.42         34.22         1.60 o                         
   5  11   6          4.52          2.54         0.51 o                         
  -4  12   6          0.26          0.00         0.71 o                         
  -3  12   6          7.08          7.66         1.11 o                         
  -2  12   6          5.58          4.35         0.76 o                         
  -1  12   6          3.97          4.37         1.40 o                         
   0  12   6         34.91         33.59         2.56 o                         
   1  12   6          5.19          3.03         1.15 o                         
   2  12   6          4.24          4.01         1.14 o                         
   3  12   6          9.64         10.23         1.49 o                         
   4  12   6          0.17          0.96         0.48 o                         
  -2  13   6          5.34          6.82         1.84 o                         
  -1  13   6         16.41         16.68         1.53 o                         
   0  13   6          1.02          0.42         0.77 o                         
   1  13   6         12.00         12.83         2.18 o                         
   2  13   6          4.07          5.98         0.95 o                         
   1   0   7       3555.42       3221.33        57.78 o                         
   2   0   7        202.95        174.20         9.00 o                         
   3   0   7        197.39        195.48         5.91 o                         
   4   0   7        267.68        263.71         6.18 o                         
   5   0   7        508.48        500.33         7.02 o                         
   6   0   7        386.64        374.07         6.79 o                         
   7   0   7         40.88         36.36         2.25 o                         
   8   0   7         20.80         22.82         1.38 o                         
   9   0   7         19.20         20.50         1.27 o                         
  -9   1   7         22.69         21.63         1.37 o                         
  -8   1   7         15.12         13.88         1.43 o                         
  -7   1   7         49.15         41.61         1.97 o                         
  -6   1   7         49.82         54.27         2.28 o                         
  -5   1   7         24.99         28.81         1.24 o                         
  -4   1   7        215.47        233.27        10.67 o                         
  -3   1   7        219.37        208.51         6.19 o                         
  -2   1   7        261.69        290.60         8.92 o                         
  -1   1   7       1022.36        990.42        13.99 o                         
   0   1   7       3088.78       2828.64        42.19 o                         
   1   1   7       1065.64       1044.08        11.94 o                         
   2   1   7        280.48        292.40         5.16 o                         
   3   1   7        231.37        220.98         5.14 o                         
   4   1   7        200.10        218.23         5.50 o                         
   5   1   7         22.16         25.02         1.24 o                         
   6   1   7         52.30         54.63         1.81 o                         
   7   1   7         45.99         41.88         2.18 o                         
   8   1   7         14.63         12.07         1.04 o                         
   9   1   7         26.89         26.29         1.73 o                         
  -9   2   7         21.27         21.72         1.56 o                         
  -8   2   7         13.20         16.21         1.55 o                         
  -7   2   7         54.42         54.37         2.21 o                         
  -6   2   7         71.05         65.90         2.45 o                         
  -5   2   7        424.43        419.70         6.31 o                         
  -4   2   7        254.66        259.55         6.25 o                         
  -3   2   7        212.79        202.57         6.81 o                         
  -2   2   7        464.32        502.01         9.15 o                         
  -1   2   7        233.07        248.56         6.07 o                         
   0   2   7       3186.73       2944.61        40.57 o                         
   1   2   7        202.91        215.60         3.86 o                         
   2   2   7        444.88        484.59         7.13 o                         
   3   2   7        190.29        181.53         3.91 o                         
   4   2   7        251.02        261.52         6.18 o                         
   5   2   7        383.66        379.63         4.77 o                         
   6   2   7         65.33         58.58         2.55 o                         
   7   2   7         57.81         62.26         2.63 o                         
   8   2   7         12.98         17.30         1.26 o                         
   9   2   7         19.96         22.08         1.65 o                         
  -9   3   7         12.32         12.11         1.15 o                         
  -8   3   7         33.04         31.98         2.01 o                         
  -7   3   7         26.19         29.27         1.82 o                         
  -6   3   7         12.49         10.91         1.24 o                         
  -5   3   7          6.61          7.10         0.86 o                         
  -4   3   7         30.58         31.13         2.56 o                         
  -3   3   7        560.24        580.49        10.35 o                         
  -2   3   7        912.18        869.62        13.59 o                         
  -1   3   7       1254.30       1245.42        13.78 o                         
   0   3   7        138.57        131.10         3.32 o                         
   1   3   7       1381.84       1371.33        23.48 o                         
   2   3   7        854.26        816.10        10.95 o                         
   3   3   7        500.46        535.80         8.26 o                         
   4   3   7         28.45         27.27         1.90 o                         
   5   3   7          4.48          4.63         0.62 o                         
   6   3   7          8.35          8.44         0.94 o                         
   7   3   7         22.63         23.72         1.44 o                         
   8   3   7         29.63         27.19         1.77 o                         
   9   3   7         12.18         12.18         1.60 o                         
  -9   4   7          4.02          3.15         0.87 o                         
  -8   4   7         18.61         17.85         1.81 o                         
  -7   4   7         10.21          9.48         0.97 o                         
  -6   4   7        225.78        215.13         6.84 o                         
  -5   4   7          2.18          1.00         0.56 o                         
  -4   4   7        216.34        223.42         6.02 o                         
  -3   4   7        134.26        149.09         4.38 o                         
  -2   4   7         24.60         24.02         1.21 o                         
  -1   4   7         38.42         39.73         1.29 o                         
   0   4   7         71.24         70.76         2.09 o                         
   1   4   7         37.34         40.29         1.49 o                         
   2   4   7         11.93         10.13         1.08 o                         
   3   4   7        124.93        141.52         4.13 o                         
   4   4   7        212.01        216.91         7.91 o                         
   5   4   7          2.77          1.15         0.80 o                         
   6   4   7        246.25        226.07         5.35 o                         
   7   4   7          7.63          7.28         1.03 o                         
   8   4   7         17.02         17.51         1.13 o                         
  -8   5   7         16.90         16.79         1.56 o                         
  -7   5   7         14.61         17.95         1.37 o                         
  -6   5   7         26.87         22.87         1.60 o                         
  -5   5   7         65.45         77.46         2.31 o                         
  -4   5   7          8.04          4.72         0.66 o                         
  -3   5   7         39.86         42.69         2.20 o                         
  -2   5   7        335.12        356.34        10.12 o                         
  -1   5   7         25.32         32.03         1.60 o                         
   0   5   7        313.16        295.23        11.13 o                         
   1   5   7         42.55         45.66         2.83 o                         
   2   5   7        344.65        346.66         9.13 o                         
   3   5   7         52.01         55.35         3.31 o                         
   4   5   7          6.14          4.71         0.66 o                         
   5   5   7         71.72         79.07         3.02 o                         
   6   5   7         26.20         23.46         1.34 o                         
   7   5   7         12.70         14.08         1.19 o                         
   8   5   7         14.71         15.88         1.32 o                         
  -8   6   7         14.89         14.02         1.25 o                         
  -7   6   7         28.25         26.19         1.50 o                         
  -6   6   7         16.47         14.77         1.32 o                         
  -5   6   7        187.96        180.18         5.49 o                         
  -4   6   7         24.07         29.08         1.39 o                         
  -3   6   7        324.35        342.49         6.04 o                         
  -2   6   7         34.20         35.79         2.12 o                         
  -1   6   7        269.28        256.50         7.71 o                         
   0   6   7          8.67         11.44         1.66 o                         
   1   6   7        251.57        236.75         7.41 o                         
   2   6   7         40.49         46.33         3.12 o                         
   3   6   7        308.05        318.60         9.36 o                         
   4   6   7         25.23         29.53         1.52 o                         
   5   6   7        164.19        165.50         4.62 o                         
   6   6   7         13.91         14.65         1.18 o                         
   7   6   7         33.08         30.72         2.63 o                         
   8   6   7         15.68         16.17         1.35 o                         
  -8   7   7         18.13         13.98         1.51 o                         
  -7   7   7         17.66         16.86         1.14 o                         
  -6   7   7         13.65         15.89         1.58 o                         
  -5   7   7         23.39         26.13         2.86 o                         
  -4   7   7         26.72         29.74         1.87 o                         
  -3   7   7        149.38        143.86         3.74 o                         
  -2   7   7         55.27         54.38         1.98 o                         
  -1   7   7        181.21        189.21         5.50 o                         
   0   7   7          3.34          5.28         1.53 o                         
   1   7   7        203.00        216.75         4.60 o                         
   2   7   7         55.94         54.79         2.01 o                         
   3   7   7        127.28        126.23         3.19 o                         
   4   7   7         27.19         33.28         1.92 o                         
   5   7   7         24.47         30.42         1.68 o                         
   6   7   7         14.64         17.64         1.25 o                         
   7   7   7         16.49         15.20         1.61 o                         
   8   7   7         18.16         19.62         1.71 o                         
  -7   8   7          1.52          1.13         0.66 o                         
  -6   8   7         26.51         27.34         2.24 o                         
  -5   8   7         43.78         35.79         2.92 o                         
  -4   8   7        277.97        263.32        11.05 o                         
  -3   8   7         23.15         23.08         2.76 o                         
  -2   8   7        228.44        224.71         4.43 o                         
  -1   8   7         42.69         42.94         1.80 o                         
   0   8   7        171.02        169.19         3.70 o                         
   1   8   7         43.53         41.86         1.67 o                         
   2   8   7        211.68        204.25         3.87 o                         
   3   8   7         25.66         22.09         1.75 o                         
   4   8   7        276.05        290.04        12.56 o                         
   5   8   7         40.81         35.87         1.95 o                         
   6   8   7         24.29         24.65         1.55 o                         
   7   8   7          0.85          1.16         0.83 o                         
  -7   9   7         23.15         24.76         1.60 o                         
  -6   9   7          0.00         -0.30         0.57 o                         
  -5   9   7          7.36          4.93         2.43 o                         
  -4   9   7          3.03          2.56         0.90 o                         
  -3   9   7        126.40        117.66         4.34 o                         
  -2   9   7        136.14        139.58         4.09 o                         
  -1   9   7        245.37        239.85         6.48 o                         
   0   9   7         84.08         83.14         3.59 o                         
   1   9   7        225.79        212.29         5.58 o                         
   2   9   7        120.08        124.90         4.24 o                         
   3   9   7        135.54        124.51         3.84 o                         
   4   9   7          1.35          1.70         0.82 o                         
   5   9   7          7.16          6.43         0.82 o                         
   6   9   7          0.03          0.15         0.60 o                         
   7   9   7         23.75         22.61         1.94 o                         
  -6  10   7          2.49          1.54         0.62 o                         
  -5  10   7         58.61         61.75         2.57 o                         
  -4  10   7          2.29          1.47         1.67 o                         
  -3  10   7         94.34         93.28         4.06 o                         
  -2  10   7         68.07         65.51         2.69 o                         
  -1  10   7         35.43         29.03         3.11 o                         
   0  10   7        119.85        108.67         7.39 o                         
   1  10   7         40.18         37.75         2.42 o                         
   2  10   7         66.26         64.67         3.02 o                         
   3  10   7         87.50         83.51         3.36 o                         
   4  10   7          2.10          2.75         0.70 o                         
   5  10   7         61.34         65.67         1.95 o                         
   6  10   7          1.70          2.52         0.58 o                         
  -5  11   7         14.39         17.01         1.18 o                         
  -4  11   7          1.13          1.32         0.72 o                         
  -3  11   7         17.49         21.46         1.56 o                         
  -2  11   7          8.31          8.99         0.97 o                         
  -1  11   7         34.48         36.13         2.26 o                         
   0  11   7         78.57         67.80         3.80 o                         
   1  11   7         38.20         38.47         2.87 o                         
   2  11   7          6.72          4.28         1.60 o                         
   3  11   7         16.85         19.88         1.30 o                         
   4  11   7          1.40          1.88         0.70 o                         
   5  11   7         12.71         12.42         0.79 o                         
  -4  12   7         17.72         20.05         1.91 o                         
  -3  12   7          7.22          6.12         1.02 o                         
  -2  12   7          6.79          5.92         0.89 o                         
  -1  12   7          2.20          2.03         0.97 o                         
   0  12   7          0.02          0.43         2.09 o                         
   1  12   7          2.99          2.23         1.09 o                         
   2  12   7          6.42          6.13         1.23 o                         
   3  12   7          7.24          6.64         0.70 o                         
   4  12   7         16.93         12.10         5.38 o                         
  -2  13   7         10.68         10.83         1.35 o                         
  -1  13   7         11.44         14.65         1.39 o                         
   0  13   7         15.25         13.80         1.46 o                         
   1  13   7         10.99         10.56         1.24 o                         
   2  13   7         10.04         10.19         1.12 o                         
   0   0   8       3398.97       3242.37        71.18 o                         
   1   0   8       1560.77       1643.55        26.79 o                         
   2   0   8         37.14         39.41         2.39 o                         
   3   0   8        244.81        237.98         6.90 o                         
   4   0   8        230.21        223.22         5.76 o                         
   5   0   8        508.06        502.77         7.13 o                         
   6   0   8        197.49        183.08         5.17 o                         
   7   0   8         38.60         34.28         1.98 o                         
   8   0   8         32.18         25.21         1.56 o                         
   9   0   8          4.81          6.23         0.71 o                         
  -9   1   8         12.27         14.69         1.30 o                         
  -8   1   8         27.41         26.92         1.83 o                         
  -7   1   8         40.51         39.77         1.70 o                         
  -6   1   8        301.11        272.38         6.91 o                         
  -5   1   8         72.51         78.81         2.08 o                         
  -4   1   8        365.62        360.82         9.64 o                         
  -3   1   8        566.89        556.38        27.83 o                         
  -2   1   8       1433.37       1524.94        36.99 o                         
  -1   1   8       2464.72       2386.34        35.13 o                         
   0   1   8       1206.30       1165.39        15.89 o                         
   1   1   8       2315.74       2299.87        25.67 o                         
   2   1   8       1490.56       1583.36        22.07 o                         
   3   1   8        530.21        517.33         9.42 o                         
   4   1   8        347.37        346.18         7.55 o                         
   5   1   8         75.69         82.25         2.10 o                         
   6   1   8        281.51        266.97         8.01 o                         
   7   1   8         41.25         39.75         2.10 o                         
   8   1   8         29.02         29.30         1.44 o                         
   9   1   8         13.09         13.86         1.21 o                         
  -9   2   8          3.96          2.90         1.28 o                         
  -8   2   8         24.94         26.73         2.04 o                         
  -7   2   8          8.16          7.61         0.96 o                         
  -6   2   8        260.27        249.62         5.08 o                         
  -5   2   8         49.77         52.59         1.82 o                         
  -4   2   8        277.69        259.44         6.45 o                         
  -3   2   8        159.10        175.63         8.23 o                         
  -2   2   8       1443.09       1465.99        26.62 o                         
  -1   2   8        434.62        454.90         7.57 o                         
   0   2   8        184.60        230.43         3.94 o                         
   1   2   8        420.22        440.42         8.98 o                         
   2   2   8       1526.92       1581.67        27.32 o                         
   3   2   8        155.47        177.45         4.73 o                         
   4   2   8        295.21        274.70         6.56 o                         
   5   2   8         48.28         50.70         1.75 o                         
   6   2   8        275.01        268.58         5.44 o                         
   7   2   8          7.28          6.48         1.00 o                         
   8   2   8         27.77         28.45         1.82 o                         
   9   2   8          3.16          2.75         0.66 o                         
  -9   3   8         27.87         28.48         3.58 o                         
  -8   3   8         63.97         68.60         2.75 o                         
  -7   3   8         50.49         48.87         2.31 o                         
  -6   3   8         12.48         13.46         1.32 o                         
  -5   3   8         38.89         33.30         1.38 o                         
  -4   3   8         44.48         37.48         2.90 o                         
  -3   3   8        210.54        224.00         5.66 o                         
  -2   3   8        454.49        486.91        10.61 o                         
  -1   3   8        116.17        111.70         4.68 o                         
   0   3   8        367.95        368.25         5.78 o                         
   1   3   8        114.49        107.28         3.87 o                         
   2   3   8        423.11        437.99         9.93 o                         
   3   3   8        205.50        229.58         7.98 o                         
   4   3   8         36.85         37.31         2.69 o                         
   5   3   8         35.96         29.88         1.36 o                         
   6   3   8         11.35         10.33         1.15 o                         
   7   3   8         52.38         50.06         2.29 o                         
   8   3   8         65.31         71.36         2.73 o                         
   9   3   8         25.75         13.42         1.55 o                         
  -8   4   8          3.60          2.74         0.99 o                         
  -7   4   8         17.45         15.54         1.20 o                         
  -6   4   8         24.59         23.69         1.67 o                         
  -5   4   8        453.79        463.97         5.67 o                         
  -4   4   8         69.32         60.28         2.10 o                         
  -3   4   8        296.40        297.63         6.08 o                         
  -2   4   8        261.39        295.26         5.78 o                         
  -1   4   8        398.85        433.63         6.20 o                         
   0   4   8        132.44        133.85         4.05 o                         
   1   4   8        393.78        411.64        15.99 o                         
   2   4   8        251.18        284.68         6.24 o                         
   3   4   8        288.69        282.66         9.93 o                         
   4   4   8         68.61         62.88         2.54 o                         
   5   4   8        464.57        465.42         7.90 o                         
   6   4   8         22.36         21.70         1.31 o                         
   7   4   8         19.71         15.86         1.17 o                         
   8   4   8          3.48          3.55         0.92 o                         
  -8   5   8         34.97         38.61         1.66 o                         
  -7   5   8         42.08         38.73         1.89 o                         
  -6   5   8         39.02         36.51         2.30 o                         
  -5   5   8          1.47          3.82         0.87 o                         
  -4   5   8         34.48         31.78         2.15 o                         
  -3   5   8          0.79          0.99         0.64 o                         
  -2   5   8        173.15        203.51         5.11 o                         
  -1   5   8        485.97        472.70         7.84 o                         
   0   5   8          1.95          4.68         0.86 o                         
   1   5   8        467.17        430.00        10.45 o                         
   2   5   8        176.31        192.41         6.38 o                         
   3   5   8          1.35          1.24         1.24 o                         
   4   5   8         33.89         31.92         1.52 o                         
   5   5   8          1.85          3.49         0.83 o                         
   6   5   8         31.86         26.45         1.41 o                         
   7   5   8         41.89         38.70         1.67 o                         
   8   5   8         35.62         38.69         1.62 o                         
  -8   6   8          8.90          8.23         1.35 o                         
  -7   6   8          0.55         -0.40         0.59 o                         
  -6   6   8        116.00        127.09         5.42 o                         
  -5   6   8         44.64         36.12         2.69 o                         
  -4   6   8        544.32        530.32        14.96 o                         
  -3   6   8         19.50         20.29         1.32 o                         
  -2   6   8         86.07         88.15         3.53 o                         
  -1   6   8        137.82        152.67         4.70 o                         
   0   6   8        165.55        173.52         6.25 o                         
   1   6   8        140.33        145.40         5.95 o                         
   2   6   8        101.43        104.73         4.83 o                         
   3   6   8         19.46         22.02         1.27 o                         
   4   6   8        560.89        551.60        14.32 o                         
   5   6   8         41.94         35.50         2.03 o                         
   6   6   8        130.61        138.73         3.29 o                         
   7   6   8          0.26          1.13         0.66 o                         
   8   6   8         11.40          7.27         1.68 o                         
  -7   7   8         17.37         20.41         1.15 o                         
  -6   7   8         31.93         30.76         2.02 o                         
  -5   7   8          0.65          1.72         1.28 o                         
  -4   7   8         26.98         25.25         1.72 o                         
  -3   7   8         90.49         83.50         2.79 o                         
  -2   7   8        379.44        373.86         5.93 o                         
  -1   7   8        323.27        303.78         5.20 o                         
   0   7   8        168.64        178.36         3.75 o                         
   1   7   8        350.84        321.27         4.96 o                         
   2   7   8        368.87        361.17         5.38 o                         
   3   7   8        100.75         86.53         2.64 o                         
   4   7   8         24.16         25.79         1.77 o                         
   5   7   8          0.33          0.84         0.75 o                         
   6   7   8         30.22         28.37         1.51 o                         
   7   7   8         18.90         20.67         1.45 o                         
  -7   8   8          9.50          9.18         1.29 o                         
  -6   8   8          1.17          1.54         1.08 o                         
  -5   8   8        195.07        192.83         5.67 o                         
  -4   8   8          3.45          3.86         1.11 o                         
  -3   8   8        206.99        180.26         5.53 o                         
  -2   8   8        341.11        350.90         6.83 o                         
  -1   8   8        144.31        140.68         3.45 o                         
   0   8   8         64.86         72.04         2.38 o                         
   1   8   8        152.42        145.44         3.47 o                         
   2   8   8        342.91        352.35         6.48 o                         
   3   8   8        201.39        180.21         5.52 o                         
   4   8   8          3.07          3.39         0.81 o                         
   5   8   8        199.57        210.35         6.83 o                         
   6   8   8          1.28          0.84         0.71 o                         
   7   8   8         10.38         10.53         1.06 o                         
  -6   9   8         18.47         20.20         1.41 o                         
  -5   9   8          2.55          2.54         1.07 o                         
  -4   9   8         37.04         36.69         2.28 o                         
  -3   9   8         73.35         73.78         3.38 o                         
  -2   9   8         65.04         59.70         2.62 o                         
  -1   9   8        197.15        181.25         8.66 o                         
   0   9   8        202.64        167.35         6.48 o                         
   1   9   8        170.66        152.20         4.26 o                         
   2   9   8         66.19         57.19         2.75 o                         
   3   9   8         72.62         77.94         2.88 o                         
   4   9   8         36.45         38.29         1.76 o                         
   5   9   8          1.98          2.35         0.74 o                         
   6   9   8         18.10         20.60         1.34 o                         
  -6  10   8         34.84         34.69         1.44 o                         
  -5  10   8          6.08          9.00         1.38 o                         
  -4  10   8         74.90         75.54         5.24 o                         
  -3  10   8         11.40         11.18         1.13 o                         
  -2  10   8        152.93        161.78         4.90 o                         
  -1  10   8         24.76         23.32         2.07 o                         
   0  10   8          1.56          2.73         1.26 o                         
   1  10   8         26.25         18.94         2.15 o                         
   2  10   8        147.39        148.55         4.11 o                         
   3  10   8         11.55         13.37         1.50 o                         
   4  10   8         79.68         78.13         2.60 o                         
   5  10   8          6.66          8.41         0.84 o                         
   6  10   8         30.50         29.27         1.54 o                         
  -5  11   8         11.10          9.73         1.05 o                         
  -4  11   8          5.10          5.69         1.03 o                         
  -3  11   8         18.24         21.48         1.51 o                         
  -2  11   8        104.80        107.99         2.83 o                         
  -1  11   8         53.76         49.47         2.77 o                         
   0  11   8         30.09         30.34         2.58 o                         
   1  11   8         59.61         61.00         3.87 o                         
   2  11   8         94.98         93.33         6.05 o                         
   3  11   8         18.86         19.18         1.39 o                         
   4  11   8          5.34          7.51         1.30 o                         
   5  11   8         10.17         11.21         1.03 o                         
  -4  12   8          3.49          5.17         1.15 o                         
  -3  12   8         24.62         27.80         1.70 o                         
  -2  12   8          5.19          6.93         0.89 o                         
  -1  12   8         26.42         26.53         2.08 o                         
   0  12   8          3.87          2.69         1.02 o                         
   1  12   8         28.32         29.26         2.29 o                         
   2  12   8          4.70          4.63         0.97 o                         
   3  12   8         25.84         25.76         1.32 o                         
   4  12   8          3.48          2.28         1.18 o                         
  -1  13   8         47.51         48.50         2.15 o                         
   0  13   8          7.23          6.87         1.27 o                         
   1  13   8         44.99         45.25         2.17 o                         
   2  13   8          0.86          0.93         0.49 o                         
   1   0   9       1035.12       1138.52        19.34 o                         
   2   0   9        543.05        504.99        26.91 o                         
   3   0   9         22.40         24.60         1.78 o                         
   4   0   9       1175.45       1091.99        17.51 o                         
   5   0   9         65.69         59.64         1.83 o                         
   6   0   9         71.47         61.11         3.05 o                         
   7   0   9         46.12         41.45         1.87 o                         
   8   0   9         44.32         50.84         2.07 o                         
   9   0   9          3.97          4.72         0.95 o                         
  -9   1   9         18.74         20.08         1.91 o                         
  -8   1   9          9.28          8.14         1.32 o                         
  -7   1   9         26.33         25.58         1.49 o                         
  -6   1   9        118.57        111.36         4.14 o                         
  -5   1   9         36.22         29.68         1.31 o                         
  -4   1   9         25.76         28.09         2.45 o                         
  -3   1   9        350.03        369.46        18.30 o                         
  -2   1   9       1308.72       1359.35        30.48 o                         
  -1   1   9       2236.07       2307.93        30.63 o                         
   0   1   9       1978.05       2116.22        35.23 o                         
   1   1   9       2307.47       2437.36        41.27 o                         
   2   1   9       1340.99       1395.82        23.41 o                         
   3   1   9        312.39        332.77         7.17 o                         
   4   1   9         25.04         24.26         1.87 o                         
   5   1   9         34.41         29.13         1.36 o                         
   6   1   9        125.16        126.85         4.82 o                         
   7   1   9         26.22         25.07         1.69 o                         
   8   1   9         11.82         11.98         1.18 o                         
   9   1   9         18.67         18.33         1.24 o                         
  -9   2   9         11.72         11.11         1.32 o                         
  -8   2   9         11.88         10.84         1.19 o                         
  -7   2   9        114.18        111.15         3.09 o                         
  -6   2   9          1.19          2.47         0.91 o                         
  -5   2   9        370.05        390.17         6.34 o                         
  -4   2   9         49.26         48.20         2.67 o                         
  -3   2   9        948.14        956.87        28.91 o                         
  -2   2   9        269.12        319.00         9.74 o                         
  -1   2   9        122.39        126.50         5.14 o                         
   0   2   9         18.42         16.80         1.14 o                         
   1   2   9        118.59        123.18         2.71 o                         
   2   2   9        272.10        324.33         7.00 o                         
   3   2   9        975.90        982.08        15.65 o                         
   4   2   9         48.04         46.33         3.02 o                         
   5   2   9        335.69        343.52         5.65 o                         
   6   2   9          1.01          1.54         0.71 o                         
   7   2   9        115.47        108.72         3.96 o                         
   8   2   9         11.47         10.38         1.02 o                         
   9   2   9         10.75          8.37         1.21 o                         
  -8   3   9         46.85         46.97         2.68 o                         
  -7   3   9         50.12         48.75         2.24 o                         
  -6   3   9         54.47         54.17         2.19 o                         
  -5   3   9          4.20          5.61         0.78 o                         
  -4   3   9         30.04         24.54         2.04 o                         
  -3   3   9        348.37        338.69         8.42 o                         
  -2   3   9        514.52        516.91         9.45 o                         
  -1   3   9        892.11        932.21        12.35 o                         
   0   3   9       1214.04       1349.35        20.79 o                         
   1   3   9        869.38        901.41        33.30 o                         
   2   3   9        449.72        467.26        14.88 o                         
   3   3   9        336.24        325.57         7.24 o                         
   4   3   9         27.09         23.52         1.40 o                         
   5   3   9          4.41          2.49         0.69 o                         
   6   3   9         52.82         49.29         2.08 o                         
   7   3   9         49.33         48.98         2.24 o                         
   8   3   9         42.39         43.48         2.63 o                         
  -8   4   9          8.27          8.31         0.89 o                         
  -7   4   9         15.02         13.82         1.25 o                         
  -6   4   9        134.32        141.52         4.10 o                         
  -5   4   9        131.85        126.79         4.97 o                         
  -4   4   9        488.56        475.85         7.01 o                         
  -3   4   9          6.99          7.65         1.13 o                         
  -2   4   9        445.14        464.73         9.25 o                         
  -1   4   9         42.75         50.91         2.01 o                         
   0   4   9        295.58        329.45         8.44 o                         
   1   4   9         43.32         51.99         2.76 o                         
   2   4   9        464.45        473.02        13.79 o                         
   3   4   9          7.63          8.01         1.62 o                         
   4   4   9        534.75        523.02         8.93 o                         
   5   4   9        133.44        119.99         3.33 o                         
   6   4   9        138.32        140.52         4.04 o                         
   7   4   9         14.83         12.93         1.03 o                         
   8   4   9          7.92          7.41         0.86 o                         
  -8   5   9         16.94         17.80         1.37 o                         
  -7   5   9         51.30         55.11         2.84 o                         
  -6   5   9         74.21         79.94         3.33 o                         
  -5   5   9         48.07         50.52         2.43 o                         
  -4   5   9        141.78        139.14         3.41 o                         
  -3   5   9         85.66         80.48         2.23 o                         
  -2   5   9        160.78        170.82         5.97 o                         
  -1   5   9         25.24         28.17         1.63 o                         
   0   5   9        384.82        398.65        10.42 o                         
   1   5   9         29.13         34.74         2.37 o                         
   2   5   9        171.99        178.15         7.20 o                         
   3   5   9         78.53         70.36         3.21 o                         
   4   5   9        135.89        125.50         3.82 o                         
   5   5   9         46.62         51.84         2.18 o                         
   6   5   9         71.58         74.05         2.52 o                         
   7   5   9         57.23         60.60         2.00 o                         
   8   5   9         16.37         15.08         3.02 o                         
  -8   6   9          8.31          6.55         1.07 o                         
  -7   6   9         37.77         41.08         2.06 o                         
  -6   6   9         73.36         75.85         3.24 o                         
  -5   6   9        172.39        152.11         4.99 o                         
  -4   6   9         39.14         41.50         2.20 o                         
  -3   6   9        562.68        538.97         7.06 o                         
  -2   6   9         32.11         35.14         1.48 o                         
  -1   6   9        263.28        271.78         5.18 o                         
   0   6   9         56.83         63.21         3.41 o                         
   1   6   9        237.79        247.10         8.42 o                         
   2   6   9         32.30         33.03         1.70 o                         
   3   6   9        560.05        549.90         8.44 o                         
   4   6   9         37.60         37.73         2.96 o                         
   5   6   9        158.07        146.53         4.96 o                         
   6   6   9         77.42         82.18         2.34 o                         
   7   6   9         40.50         43.82         1.56 o                         
  -7   7   9         24.84         27.04         1.23 o                         
  -6   7   9         38.60         41.57         2.25 o                         
  -5   7   9          0.68          1.94         1.24 o                         
  -4   7   9         75.37         68.42         2.81 o                         
  -3   7   9         63.50         61.49         2.66 o                         
  -2   7   9         40.36         35.96         1.68 o                         
  -1   7   9        415.60        413.50         5.92 o                         
   0   7   9        207.88        202.33         3.79 o                         
   1   7   9        462.72        455.12         6.79 o                         
   2   7   9         29.96         26.08         1.63 o                         
   3   7   9         50.02         49.02         2.75 o                         
   4   7   9         74.90         74.24         3.22 o                         
   5   7   9          0.53          0.05         0.68 o                         
   6   7   9         39.88         46.58         1.82 o                         
   7   7   9         22.83         22.55         1.34 o                         
  -7   8   9          8.96          9.09         0.94 o                         
  -6   8   9         72.48         73.78         2.67 o                         
  -5   8   9          7.75          9.06         1.67 o                         
  -4   8   9        175.34        177.97         4.58 o                         
  -3   8   9          3.61          1.48         0.82 o                         
  -2   8   9        438.26        411.88        10.46 o                         
  -1   8   9          2.74          3.44         0.84 o                         
   0   8   9         37.61         30.75         1.76 o                         
   1   8   9          2.92          5.49         1.04 o                         
   2   8   9        402.24        373.16         7.30 o                         
   3   8   9          3.38          4.47         1.15 o                         
   4   8   9        170.97        173.02         5.30 o                         
   5   8   9          6.77          7.71         0.94 o                         
   6   8   9         68.50         67.41         2.66 o                         
   7   8   9          8.89          8.73         0.96 o                         
  -6   9   9          9.42         10.48         1.02 o                         
  -5   9   9          8.43          6.35         1.29 o                         
  -4   9   9         28.27         26.95         2.25 o                         
  -3   9   9         40.65         40.59         2.47 o                         
  -2   9   9         16.91         15.89         1.42 o                         
  -1   9   9        136.44        118.73         5.44 o                         
   0   9   9        377.53        355.61        10.17 o                         
   1   9   9        140.47        132.93         4.58 o                         
   2   9   9         10.41          8.99         1.13 o                         
   3   9   9         43.41         42.79         2.15 o                         
   4   9   9         25.87         28.00         1.45 o                         
   5   9   9          8.31          8.03         1.01 o                         
   6   9   9         10.02         10.67         1.26 o                         
  -5  10   9         47.01         54.48         2.73 o                         
  -4  10   9          7.16          9.85         2.30 o                         
  -3  10   9        165.89        171.18         4.15 o                         
  -2  10   9         16.36         15.51         1.34 o                         
  -1  10   9         45.30         45.82         2.59 o                         
   0  10   9          2.37          0.36         1.11 o                         
   1  10   9         51.86         51.53         3.34 o                         
   2  10   9         16.02         16.17         1.52 o                         
   3  10   9        156.48        151.29         9.04 o                         
   4  10   9          7.65          9.95         1.14 o                         
   5  10   9         43.95         42.54         1.90 o                         
  -5  11   9          5.75          2.83         0.98 o                         
  -4  11   9          4.32          4.09         0.79 o                         
  -3  11   9         25.61         32.70         2.49 o                         
  -2  11   9         14.34         14.68         1.17 o                         
  -1  11   9         66.01         65.99         3.56 o                         
   0  11   9         72.66         67.05         3.61 o                         
   1  11   9         69.40         74.28         3.72 o                         
   2  11   9         12.29         10.22         2.23 o                         
   3  11   9         25.04         30.61         2.18 o                         
   4  11   9          4.62          4.94         1.10 o                         
  -3  12   9          1.35          0.17         0.86 o                         
  -2  12   9         28.08         26.94         1.75 o                         
  -1  12   9          2.67          3.38         0.97 o                         
   0  12   9          0.48          1.75         0.96 o                         
   1  12   9          2.71          2.79         0.98 o                         
   2  12   9         27.41         30.29         1.97 o                         
   3  12   9          1.32          0.32         0.48 o                         
  -1  13   9          9.32          9.94         1.32 o                         
   0  13   9         33.16         30.78         1.69 o                         
   1  13   9          8.44          8.75         0.92 o                         
   0   0  10         32.48         24.85         2.51 o                         
   1   0  10         31.79         50.42         1.81 o                         
   2   0  10        136.13        159.11         4.42 o                         
   3   0  10        700.14        741.36        12.87 o                         
   4   0  10         26.03         24.08         1.74 o                         
   5   0  10        198.54        204.05         3.85 o                         
   6   0  10        376.36        333.28         9.80 o                         
   7   0  10         50.57         46.26         1.93 o                         
   8   0  10         15.19         16.31         1.20 o                         
  -8   1  10         56.97         58.45         2.44 o                         
  -7   1  10         16.16         15.55         1.18 o                         
  -6   1  10        128.89        112.07        10.44 o                         
  -5   1  10         81.17         80.92         2.36 o                         
  -4   1  10         74.53         73.66         4.39 o                         
  -3   1  10        215.24        221.69        11.21 o                         
  -2   1  10        209.67        225.71        11.52 o                         
  -1   1  10        335.08        341.81         7.55 o                         
   0   1  10        374.87        400.85         8.91 o                         
   1   1  10        359.16        384.83         8.44 o                         
   2   1  10        170.95        182.81         6.48 o                         
   3   1  10        210.99        218.32         5.69 o                         
   4   1  10         67.20         62.00         2.29 o                         
   5   1  10         78.14         81.32         2.51 o                         
   6   1  10        118.88        106.33         3.20 o                         
   7   1  10         20.76         21.22         1.33 o                         
   8   1  10         56.44         52.86         1.92 o                         
  -8   2  10          9.37         11.25         1.12 o                         
  -7   2  10         25.35         26.08         1.49 o                         
  -6   2  10        185.09        179.06         4.63 o                         
  -5   2  10          2.54          4.35         0.63 o                         
  -4   2  10        459.35        484.01        10.74 o                         
  -3   2  10         72.60         72.14         7.61 o                         
  -2   2  10        546.28        594.47        13.17 o                         
  -1   2  10        206.86        230.82         5.74 o                         
   0   2  10        108.38        138.68         4.53 o                         
   1   2  10        226.84        255.03         6.73 o                         
   2   2  10        612.65        672.76        13.87 o                         
   3   2  10         72.55         67.56         3.83 o                         
   4   2  10        512.87        534.87        10.58 o                         
   5   2  10          2.29          4.37         0.82 o                         
   6   2  10        203.99        199.65         6.61 o                         
   7   2  10         24.52         24.44         1.89 o                         
   8   2  10          9.74         10.72         1.42 o                         
  -8   3  10         37.10         39.00         2.29 o                         
  -7   3  10         66.77         62.14         2.42 o                         
  -6   3  10         64.69         67.39         2.42 o                         
  -5   3  10         57.35         59.38         2.34 o                         
  -4   3  10         63.37         58.22         2.59 o                         
  -3   3  10         67.70         67.46         3.13 o                         
  -2   3  10        198.62        217.28         6.90 o                         
  -1   3  10        293.12        321.38         5.75 o                         
   0   3  10        262.31        320.68         8.91 o                         
   1   3  10        307.26        343.10        27.22 o                         
   2   3  10        204.90        210.07         6.74 o                         
   3   3  10         55.56         59.81         3.50 o                         
   4   3  10         63.81         61.06         2.29 o                         
   5   3  10         61.07         60.00         2.59 o                         
   6   3  10         66.63         65.89         2.81 o                         
   7   3  10         62.65         55.86         3.28 o                         
   8   3  10         37.02         38.56         1.85 o                         
  -8   4  10          8.16          8.77         1.62 o                         
  -7   4  10         68.65         69.06         2.87 o                         
  -6   4  10          4.06          5.08         0.93 o                         
  -5   4  10        347.39        359.83        14.93 o                         
  -4   4  10         80.49         75.81         2.46 o                         
  -3   4  10        296.52        309.85         9.22 o                         
  -2   4  10         32.36         37.99         2.24 o                         
  -1   4  10         14.96         12.04         1.06 o                         
   0   4  10         18.97         27.66         1.38 o                         
   1   4  10          9.55         10.44         2.91 o                         
   2   4  10         28.17         30.17         2.46 o                         
   3   4  10        339.93        367.83        13.18 o                         
   4   4  10         82.66         70.06         2.81 o                         
   5   4  10        352.82        346.25         8.74 o                         
   6   4  10          3.54          2.63         0.74 o                         
   7   4  10         71.29         76.39         2.59 o                         
   8   4  10          9.74         11.26         0.92 o                         
  -8   5  10         37.24         34.92         2.55 o                         
  -7   5  10         19.94         23.84         1.34 o                         
  -6   5  10         29.50         29.98         2.01 o                         
  -5   5  10         38.31         31.43         2.26 o                         
  -4   5  10         22.17         24.61         1.78 o                         
  -3   5  10        267.02        274.56         4.90 o                         
  -2   5  10        221.83        240.42         5.60 o                         
  -1   5  10         52.61         55.57         2.68 o                         
   0   5  10        238.09        238.65         6.00 o                         
   1   5  10         51.70         57.15         4.14 o                         
   2   5  10        231.56        245.74         4.87 o                         
   3   5  10        257.99        254.20         8.24 o                         
   4   5  10         19.89         18.91         1.35 o                         
   5   5  10         36.65         32.56         2.48 o                         
   6   5  10         28.34         25.62         1.66 o                         
   7   5  10         22.47         26.96         1.28 o                         
  -7   6  10          6.28          5.56         0.86 o                         
  -6   6  10        139.31        138.20         4.34 o                         
  -5   6  10          4.19          4.90         1.36 o                         
  -4   6  10        102.97        102.44         3.49 o                         
  -3   6  10        126.85        130.82         3.27 o                         
  -2   6  10        367.26        367.48         5.46 o                         
  -1   6  10         33.53         36.23         1.77 o                         
   0   6  10        410.70        437.02         6.48 o                         
   1   6  10         37.60         39.26         1.89 o                         
   2   6  10        385.14        381.32         6.63 o                         
   3   6  10        124.16        132.01         3.99 o                         
   4   6  10        111.74        113.17         4.57 o                         
   5   6  10          4.33          4.42         1.08 o                         
   6   6  10        149.36        147.99         3.83 o                         
   7   6  10          7.56          7.35         1.21 o                         
  -7   7  10         48.52         44.79         1.75 o                         
  -6   7  10         12.97         11.82         1.31 o                         
  -5   7  10          0.77          0.58         1.23 o                         
  -4   7  10         65.17         68.72         2.80 o                         
  -3   7  10        377.51        376.67         7.42 o                         
  -2   7  10        163.87        162.88         3.68 o                         
  -1   7  10        164.80        151.40         3.54 o                         
   0   7  10        122.80        108.74         2.96 o                         
   1   7  10        150.60        135.00         4.13 o                         
   2   7  10        140.89        139.40         3.39 o                         
   3   7  10        387.50        395.76         9.19 o                         
   4   7  10         67.58         70.19         3.06 o                         
   5   7  10          0.19          0.75         0.79 o                         
   6   7  10         11.36         10.02         0.99 o                         
   7   7  10         48.58         48.39         2.63 o                         
  -6   8  10          4.23          4.67         0.79 o                         
  -5   8  10        107.17        106.38         3.67 o                         
  -4   8  10         13.71         14.05         1.32 o                         
  -3   8  10         83.72         73.33         3.58 o                         
  -2   8  10         36.66         43.94         2.30 o                         
  -1   8  10        167.04        152.68         5.07 o                         
   0   8  10         84.92         82.94         4.48 o                         
   1   8  10        170.97        162.37         5.21 o                         
   2   8  10         36.06         37.64         2.44 o                         
   3   8  10         72.59         64.77         3.85 o                         
   4   8  10         14.52         16.18         2.04 o                         
   5   8  10        106.52        106.68         2.76 o                         
   6   8  10          4.31          5.43         1.08 o                         
  -6   9  10         25.97         24.72         1.33 o                         
  -5   9  10         11.22         12.44         1.57 o                         
  -4   9  10         32.83         37.66         2.22 o                         
  -3   9  10          3.22          2.87         1.01 o                         
  -2   9  10        139.67        146.57         4.69 o                         
  -1   9  10        174.80        165.44         5.21 o                         
   0   9  10          0.56          1.84         1.28 o                         
   1   9  10        164.37        148.63        12.83 o                         
   2   9  10        132.91        124.08         4.29 o                         
   3   9  10          1.98          0.93         0.85 o                         
   4   9  10         33.16         38.41         1.86 o                         
   5   9  10         11.75         12.80         1.29 o                         
   6   9  10         24.53         22.61         1.76 o                         
  -5  10  10          6.37          6.28         1.09 o                         
  -4  10  10         93.63         98.84         4.01 o                         
  -3  10  10          6.46          8.57         1.19 o                         
  -2  10  10         21.91         20.94         1.50 o                         
  -1  10  10          5.50          7.10         1.25 o                         
   0  10  10          0.02         -2.12         2.54 o                         
   1  10  10          6.72          8.01         1.60 o                         
   2  10  10         21.32         20.28         2.00 o                         
   3  10  10          6.87          8.24         1.42 o                         
   4  10  10         89.12         90.77         3.39 o                         
   5  10  10          6.69          6.00         0.97 o                         
  -4  11  10          5.35          6.64         1.51 o                         
  -3  11  10          6.81          9.68         1.42 o                         
  -2  11  10         43.42         45.48         1.85 o                         
  -1  11  10         28.11         28.59         2.33 o                         
   0  11  10         38.21         44.67         2.91 o                         
   1  11  10         26.12         25.56         2.18 o                         
   2  11  10         43.96         38.39         3.58 o                         
   3  11  10          7.10          7.73         0.88 o                         
   4  11  10          4.63          5.25         1.77 o                         
  -2  12  10          1.31          2.38         0.95 o                         
  -1  12  10         23.98         24.90         1.76 o                         
   0  12  10         10.07          9.05         1.25 o                         
   1  12  10         26.79         29.84         2.02 o                         
   2  12  10          1.04          2.82         0.58 o                         
   3  12  10         14.31         13.79         1.66 o                         
   1   0  11        679.49        662.56        14.30 o                         
   2   0  11         34.99         31.09         1.99 o                         
   3   0  11         48.85         56.03         2.80 o                         
   4   0  11        440.01        402.05         8.42 o                         
   5   0  11          0.14          1.80         0.86 o                         
   6   0  11         33.56         33.80         2.26 o                         
   7   0  11         52.25         52.57         1.99 o                         
   8   0  11         21.50         21.62         1.37 o                         
  -8   1  11         37.58         34.73         1.72 o                         
  -7   1  11         31.42         25.81         1.42 o                         
  -6   1  11         36.35         37.30         3.12 o                         
  -5   1  11         75.97         72.09         3.33 o                         
  -4   1  11        184.19        178.57         4.21 o                         
  -3   1  11         79.64         86.64         4.45 o                         
  -2   1  11        188.24        197.70         9.30 o                         
  -1   1  11         91.18         87.47         3.26 o                         
   0   1  11         11.15         12.50         1.41 o                         
   1   1  11         87.90         80.73         2.97 o                         
   2   1  11        200.60        211.07         5.45 o                         
   3   1  11         72.57         80.11         3.37 o                         
   4   1  11        177.33        179.14         5.80 o                         
   5   1  11         73.08         72.46         2.85 o                         
   6   1  11         38.60         34.50         3.24 o                         
   7   1  11         35.52         29.68         1.66 o                         
   8   1  11         35.09         30.90         1.68 o                         
  -8   2  11         18.82         18.30         1.57 o                         
  -7   2  11         45.18         49.62         1.91 o                         
  -6   2  11         24.52         24.15         1.45 o                         
  -5   2  11        353.94        349.08         6.24 o                         
  -4   2  11         59.90         61.73         2.19 o                         
  -3   2  11        271.11        259.52         8.24 o                         
  -2   2  11         73.24         73.29         3.89 o                         
  -1   2  11         28.07         29.50         3.08 o                         
   0   2  11       1056.57       1095.22        16.59 o                         
   1   2  11         20.32         18.27         2.74 o                         
   2   2  11         68.35         67.10         2.91 o                         
   3   2  11        306.66        295.95         7.12 o                         
   4   2  11         55.77         57.02         2.07 o                         
   5   2  11        358.49        338.51        21.79 o                         
   6   2  11         22.70         24.93         2.98 o                         
   7   2  11         42.73         47.81         2.39 o                         
   8   2  11         19.26         20.64         1.38 o                         
  -8   3  11         56.88         61.25         2.62 o                         
  -7   3  11         13.32         14.43         1.22 o                         
  -6   3  11         37.90         36.33         1.74 o                         
  -5   3  11         87.07         94.82         2.94 o                         
  -4   3  11         92.77        101.65         3.51 o                         
  -3   3  11        124.05        109.58         3.55 o                         
  -2   3  11        243.53        259.96         7.96 o                         
  -1   3  11        348.32        361.45         7.47 o                         
   0   3  11        169.62        146.82         5.29 o                         
   1   3  11        366.47        360.78        13.28 o                         
   2   3  11        221.83        228.74         7.37 o                         
   3   3  11        110.52        104.24         2.98 o                         
   4   3  11         82.61         88.76         2.59 o                         
   5   3  11         87.05         90.27         3.16 o                         
   6   3  11         35.07         31.01         2.15 o                         
   7   3  11          9.86         10.36         1.24 o                         
   8   3  11         55.34         51.82         2.40 o                         
  -8   4  11          8.85          7.37         1.38 o                         
  -7   4  11          3.05          5.02         0.97 o                         
  -6   4  11         82.82         82.48         3.04 o                         
  -5   4  11         17.72         17.19         1.45 o                         
  -4   4  11        497.95        483.89         7.97 o                         
  -3   4  11          9.85          5.03         1.44 o                         
  -2   4  11        153.31        157.90         4.92 o                         
  -1   4  11        350.86        348.74         6.50 o                         
   0   4  11         54.09         62.42         2.73 o                         
   1   4  11        354.13        329.02        15.40 o                         
   2   4  11        162.44        162.69         5.12 o                         
   3   4  11          6.89          7.60         0.92 o                         
   4   4  11        519.23        489.46        10.81 o                         
   5   4  11         18.53         14.65         1.41 o                         
   6   4  11         95.05         91.52         3.07 o                         
   7   4  11          4.11          4.97         1.11 o                         
   8   4  11          8.55          6.13         0.80 o                         
  -7   5  11         45.20         52.83         2.80 o                         
  -6   5  11          5.48          5.46         1.30 o                         
  -5   5  11          6.82          5.05         1.10 o                         
  -4   5  11         50.81         50.24         2.41 o                         
  -3   5  11         46.44         45.00         1.90 o                         
  -2   5  11        366.37        356.48         6.04 o                         
  -1   5  11        541.15        549.11         8.21 o                         
   0   5  11        282.17        287.47         5.40 o                         
   1   5  11        565.26        577.69         7.98 o                         
   2   5  11        375.31        351.05         6.99 o                         
   3   5  11         53.12         50.06         2.44 o                         
   4   5  11         48.21         45.60         2.57 o                         
   5   5  11          4.22          3.98         0.95 o                         
   6   5  11          5.71          4.15         0.88 o                         
   7   5  11         49.90         56.53         3.79 o                         
   8   5  11         12.86          3.41         1.06 o                         
  -7   6  11         29.94         30.67         1.53 o                         
  -6   6  11         26.76         21.12         2.01 o                         
  -5   6  11        257.01        239.73         6.35 o                         
  -4   6  11          0.59          0.49         0.72 o                         
  -3   6  11        182.15        167.37         4.57 o                         
  -2   6  11        208.21        230.85         4.85 o                         
  -1   6  11        208.50        198.39         4.09 o                         
   0   6  11        154.48        151.51         4.32 o                         
   1   6  11        199.83        181.21         4.27 o                         
   2   6  11        205.25        218.86         5.37 o                         
   3   6  11        153.79        141.30         5.93 o                         
   4   6  11          0.42          2.36         0.88 o                         
   5   6  11        252.61        238.61         5.39 o                         
   6   6  11         28.05         26.38         1.54 o                         
   7   6  11         31.25         30.51         1.42 o                         
  -7   7  11         12.97         13.59         1.61 o                         
  -6   7  11         20.44         22.26         1.54 o                         
  -5   7  11         11.04          7.26         2.15 o                         
  -4   7  11         62.67         67.48         2.72 o                         
  -3   7  11         48.22         51.22         2.47 o                         
  -2   7  11         54.38         58.01         2.34 o                         
  -1   7  11        281.43        287.83         5.19 o                         
   0   7  11        460.01        483.05        12.55 o                         
   1   7  11        268.37        246.85         8.33 o                         
   2   7  11         65.66         71.64         3.34 o                         
   3   7  11         43.10         42.43         3.19 o                         
   4   7  11         65.74         74.59         2.86 o                         
   5   7  11         13.05         10.13         1.18 o                         
   6   7  11         22.07         25.51         1.37 o                         
  -6   8  11         67.48         68.90         2.28 o                         
  -5   8  11         14.55         15.64         1.45 o                         
  -4   8  11         66.68         61.64         2.51 o                         
  -3   8  11         31.20         34.57         2.00 o                         
  -2   8  11        208.09        219.59         9.82 o                         
  -1   8  11         61.38         75.74         3.48 o                         
   0   8  11         38.70         42.55         3.28 o                         
   1   8  11         52.64         60.03         3.09 o                         
   2   8  11        193.51        192.36         5.64 o                         
   3   8  11         35.34         37.37         2.96 o                         
   4   8  11         54.69         49.01         2.21 o                         
   5   8  11         13.91         16.50         1.09 o                         
   6   8  11         65.11         65.76         2.74 o                         
  -6   9  11          2.06          2.82         0.79 o                         
  -5   9  11         68.17         71.83         3.25 o                         
  -4   9  11         36.04         34.93         2.10 o                         
  -3   9  11         31.21         37.01         2.58 o                         
  -2   9  11         90.09        105.06         3.90 o                         
  -1   9  11         12.13         14.07         1.52 o                         
   0   9  11          8.61         10.31         2.86 o                         
   1   9  11         10.19         15.33         2.05 o                         
   2   9  11         82.41         92.52         3.63 o                         
   3   9  11         31.89         35.92         2.17 o                         
   4   9  11         36.44         35.48         1.69 o                         
   5   9  11         68.91         67.83         2.52 o                         
   6   9  11          1.77          1.28         0.82 o                         
  -5  10  11         36.96         37.78         1.85 o                         
  -4  10  11          4.29          5.48         1.19 o                         
  -3  10  11         43.70         46.38         2.24 o                         
  -2  10  11          2.15          1.19         0.82 o                         
  -1  10  11          6.56          6.42         1.13 o                         
   0  10  11          0.35          0.72         1.07 o                         
   1  10  11          8.66          8.65         2.47 o                         
   2  10  11          1.65          2.71         1.03 o                         
   3  10  11         41.87         44.53         2.22 o                         
   4  10  11          3.94          4.73         0.75 o                         
   5  10  11         35.07         31.31         2.36 o                         
  -4  11  11          6.86          7.98         1.30 o                         
  -3  11  11          6.42          6.82         1.54 o                         
  -2  11  11         11.36          9.28         0.98 o                         
  -1  11  11         25.63         28.90         2.20 o                         
   0  11  11          4.34          3.39         1.26 o                         
   1  11  11         28.56         29.75         2.42 o                         
   2  11  11          8.60          5.71         1.49 o                         
   3  11  11          7.99          8.12         0.83 o                         
   4  11  11          7.22          4.80         1.65 o                         
  -1  12  11          1.79          1.80         0.66 o                         
   0  12  11          0.47          1.13         1.09 o                         
   1  12  11          1.96          2.72         0.77 o                         
   2  12  11         13.07         12.43         0.87 o                         
   0   0  12        650.22        678.73        19.69 o                         
   1   0  12         68.04         61.95         4.47 o                         
   2   0  12         40.38         37.24         2.23 o                         
   3   0  12        507.62        479.52         8.56 o                         
   4   0  12         19.58         17.27         1.39 o                         
   5   0  12        215.43        211.50         7.56 o                         
   6   0  12        200.85        198.08         6.88 o                         
   7   0  12         25.00         26.12         1.38 o                         
   8   0  12          6.52          4.44         1.13 o                         
  -8   1  12         43.59         45.36         1.74 o                         
  -7   1  12         21.61         22.21         1.27 o                         
  -6   1  12        111.96        117.95         4.10 o                         
  -5   1  12        209.80        197.74         5.76 o                         
  -4   1  12         30.04         31.08         1.62 o                         
  -3   1  12        141.94        139.77         4.23 o                         
  -2   1  12        111.50        119.20         4.78 o                         
  -1   1  12         51.97         60.32         2.67 o                         
   0   1  12         47.19         45.09         2.71 o                         
   1   1  12         39.78         33.79         2.93 o                         
   2   1  12        113.70        122.02         4.29 o                         
   3   1  12        133.44        135.79         4.45 o                         
   4   1  12         23.87         21.85         1.36 o                         
   5   1  12        192.02        197.14         6.79 o                         
   6   1  12        115.52        113.69         5.80 o                         
   7   1  12         22.05         25.39         1.38 o                         
   8   1  12         42.23         45.04         1.83 o                         
  -8   2  12          0.17          0.55         0.63 o                         
  -7   2  12         13.68         13.42         1.00 o                         
  -6   2  12         56.92         62.75         2.23 o                         
  -5   2  12         22.70         24.64         1.71 o                         
  -4   2  12        377.56        374.65         7.96 o                         
  -3   2  12        193.70        206.19         5.90 o                         
  -2   2  12        694.92        668.16        15.11 o                         
  -1   2  12        195.77        180.56         6.26 o                         
   0   2  12          9.06          9.88         1.18 o                         
   1   2  12        179.78        171.02         6.17 o                         
   2   2  12        723.44        669.15        17.62 o                         
   3   2  12        178.37        199.31         4.83 o                         
   4   2  12        388.98        399.50         5.74 o                         
   5   2  12         22.33         27.06         2.54 o                         
   6   2  12         62.13         67.46         3.09 o                         
   7   2  12         12.55         12.99         1.28 o                         
   8   2  12          0.48          0.81         0.54 o                         
  -8   3  12         31.56         29.10         2.27 o                         
  -7   3  12         61.34         65.07         2.62 o                         
  -6   3  12         40.10         42.85         1.82 o                         
  -5   3  12          6.07          4.04         0.83 o                         
  -4   3  12         37.05         34.70         4.97 o                         
  -3   3  12        187.92        213.44         6.08 o                         
  -2   3  12        234.13        228.53         5.28 o                         
  -1   3  12        467.17        456.12        11.03 o                         
   0   3  12        190.36        163.14         6.56 o                         
   1   3  12        454.19        420.11        13.00 o                         
   2   3  12        224.41        231.44         5.93 o                         
   3   3  12        177.55        206.77         5.21 o                         
   4   3  12         31.81         28.04         1.40 o                         
   5   3  12          7.16          3.62         1.00 o                         
   6   3  12         34.74         34.65         2.23 o                         
   7   3  12         62.07         65.06         3.29 o                         
   8   3  12         30.90         32.50         1.69 o                         
  -8   4  12          2.00          1.76         0.72 o                         
  -7   4  12         52.06         52.39         2.18 o                         
  -6   4  12          9.84         10.96         1.25 o                         
  -5   4  12        120.24        115.92         4.31 o                         
  -4   4  12         22.87         19.42         1.58 o                         
  -3   4  12        623.18        648.57        12.50 o                         
  -2   4  12         79.63         89.95         3.36 o                         
  -1   4  12        286.64        279.76         5.83 o                         
   0   4  12         71.87         79.72         2.92 o                         
   1   4  12        282.95        274.84         5.31 o                         
   2   4  12         67.64         73.90         2.34 o                         
   3   4  12        630.93        654.12         8.90 o                         
   4   4  12         20.54         19.36         1.60 o                         
   5   4  12        127.37        124.68         5.51 o                         
   6   4  12          8.52          6.99         0.96 o                         
   7   4  12         51.87         53.55         2.81 o                         
  -7   5  12          1.55          2.33         0.88 o                         
  -6   5  12         50.18         52.27         3.04 o                         
  -5   5  12         18.21         16.31         1.76 o                         
  -4   5  12         44.81         52.55         2.49 o                         
  -3   5  12         56.75         59.76         3.27 o                         
  -2   5  12        190.63        199.89         4.55 o                         
  -1   5  12        629.95        618.53        19.59 o                         
   0   5  12        957.62        900.25        15.48 o                         
   1   5  12        625.46        592.70         8.15 o                         
   2   5  12        182.84        181.76         4.79 o                         
   3   5  12         53.36         53.07         2.84 o                         
   4   5  12         37.83         41.85         2.19 o                         
   5   5  12         14.20         14.06         1.37 o                         
   6   5  12         53.73         54.64         2.20 o                         
   7   5  12          2.40          4.32         1.67 o                         
  -7   6  12          5.37          5.38         0.90 o                         
  -6   6  12         76.34         74.15         2.86 o                         
  -5   6  12          6.20          5.84         1.23 o                         
  -4   6  12        123.08        121.55         4.34 o                         
  -3   6  12          0.62         -0.51         0.69 o                         
  -2   6  12        453.56        486.80        10.74 o                         
  -1   6  12        105.92         97.42         4.08 o                         
   0   6  12          4.96          5.17         1.17 o                         
   1   6  12        124.23        121.13         3.90 o                         
   2   6  12        456.57        435.69         9.48 o                         
   3   6  12          0.14          2.43         0.94 o                         
   4   6  12        129.47        130.52         4.09 o                         
   5   6  12          6.07          5.72         1.01 o                         
   6   6  12         85.38         86.74         2.61 o                         
   7   6  12          5.63          7.24         1.22 o                         
  -6   7  12          2.87          1.67         0.71 o                         
  -5   7  12         15.78         16.65         2.02 o                         
  -4   7  12         85.58         87.05         3.07 o                         
  -3   7  12         53.26         54.36         2.52 o                         
  -2   7  12         76.98         76.93         3.19 o                         
  -1   7  12        321.61        312.61         9.14 o                         
   0   7  12        613.20        583.84        14.28 o                         
   1   7  12        326.90        304.63        13.33 o                         
   2   7  12         72.75         69.94         3.33 o                         
   3   7  12         61.71         62.17         3.10 o                         
   4   7  12         92.00         92.49         3.11 o                         
   5   7  12         14.94         14.94         1.26 o                         
   6   7  12          2.41          1.77         0.57 o                         
  -6   8  12         16.48         16.70         1.33 o                         
  -5   8  12         55.29         59.31         2.44 o                         
  -4   8  12          9.26          8.81         1.03 o                         
  -3   8  12         54.53         56.76         2.45 o                         
  -2   8  12        104.87        123.71         4.83 o                         
  -1   8  12         26.67         27.52         2.09 o                         
   0   8  12         16.04         18.71         2.23 o                         
   1   8  12         31.25         32.80         2.82 o                         
   2   8  12        103.12        106.57         5.22 o                         
   3   8  12         54.49         54.09         2.76 o                         
   4   8  12          9.63          9.38         1.02 o                         
   5   8  12         54.97         56.66         1.80 o                         
   6   8  12         17.39         18.66         1.92 o                         
  -5   9  12          3.26          2.74         0.96 o                         
  -4   9  12         37.48         40.70         2.02 o                         
  -3   9  12         25.70         26.49         1.85 o                         
  -2   9  12         21.26         20.63         1.72 o                         
  -1   9  12         83.32         86.68         3.49 o                         
   0   9  12         22.23         25.31         2.48 o                         
   1   9  12         81.09         77.84         8.62 o                         
   2   9  12         24.58         27.28         3.51 o                         
   3   9  12         25.37         22.71         1.47 o                         
   4   9  12         42.60         43.81         1.61 o                         
   5   9  12          3.34          1.69         0.75 o                         
  -4  10  12         56.17         63.31         2.86 o                         
  -3  10  12         47.79         58.35         2.32 o                         
  -2  10  12         10.62         10.72         1.22 o                         
  -1  10  12          5.50          8.04         1.56 o                         
   0  10  12          0.20          0.15         2.72 o                         
   1  10  12          5.25          5.12         1.30 o                         
   2  10  12         10.63          9.09         1.80 o                         
   3  10  12         47.99         56.38         2.24 o                         
   4  10  12         56.77         62.67         2.72 o                         
  -3  11  12         10.24         14.30         1.71 o                         
  -2  11  12         22.06         22.42         1.29 o                         
  -1  11  12          1.59          0.83         0.80 o                         
   0  11  12          4.80          6.72         1.23 o                         
   1  11  12          1.97          1.20         0.78 o                         
   2  11  12         19.57         19.58         1.62 o                         
   3  11  12          9.73         11.29         1.04 o                         
   0  12  12          2.88          6.48         1.05 o                         
   1  12  12          2.73          2.88         0.64 o                         
   1   0  13        790.28        839.12        17.76 o                         
   2   0  13         74.01         64.13         2.63 o                         
   3   0  13         48.32         42.77         1.99 o                         
   4   0  13        569.60        566.67        13.81 o                         
   5   0  13         37.10         34.41         2.30 o                         
   6   0  13          0.47          2.39         0.97 o                         
   7   0  13         17.48         17.12         1.04 o                         
   8   0  13          3.26          4.10         1.01 o                         
  -8   1  13         31.27         34.84         2.40 o                         
  -7   1  13         34.47         36.01         1.55 o                         
  -6   1  13          8.82          9.13         1.27 o                         
  -5   1  13         37.38         35.62         2.80 o                         
  -4   1  13         56.49         58.38         2.54 o                         
  -3   1  13         51.15         45.29         2.30 o                         
  -2   1  13        309.49        328.12         6.36 o                         
  -1   1  13         33.09         31.71         2.68 o                         
   0   1  13        186.17        190.85         8.17 o                         
   1   1  13         22.95         20.69         2.19 o                         
   2   1  13        337.30        333.14         8.95 o                         
   3   1  13         39.90         34.37         1.78 o                         
   4   1  13         45.73         44.47         2.78 o                         
   5   1  13         37.03         32.95         2.66 o                         
   6   1  13          9.81         12.53         1.42 o                         
   7   1  13         35.17         35.17         1.64 o                         
   8   1  13         31.38         31.78         2.39 o                         
  -7   2  13         13.68         15.45         1.08 o                         
  -6   2  13         21.49         23.00         1.50 o                         
  -5   2  13        276.78        301.97         7.11 o                         
  -4   2  13         96.94        108.35         4.84 o                         
  -3   2  13        284.97        286.85         6.32 o                         
  -2   2  13        101.83        107.68         3.50 o                         
  -1   2  13        154.83        151.62         3.70 o                         
   0   2  13        176.41        204.16         4.36 o                         
   1   2  13        150.72        145.71         4.90 o                         
   2   2  13         87.65         88.50         3.38 o                         
   3   2  13        252.51        249.99         4.66 o                         
   4   2  13         91.26         93.58         4.59 o                         
   5   2  13        269.84        285.75        25.97 o                         
   6   2  13         18.80         17.41         2.06 o                         
   7   2  13         11.24         12.30         0.99 o                         
   8   2  13         10.80         10.31         1.33 o                         
  -7   3  13          9.09          7.82         0.95 o                         
  -6   3  13         42.21         42.66         1.99 o                         
  -5   3  13          9.09          7.11         1.23 o                         
  -4   3  13         14.12         10.33         1.68 o                         
  -3   3  13         23.61         24.90         2.07 o                         
  -2   3  13        161.32        155.20         4.29 o                         
  -1   3  13        403.35        399.63         7.56 o                         
   0   3  13        363.85        372.78         6.42 o                         
   1   3  13        421.64        434.28         6.54 o                         
   2   3  13        138.93        128.06         3.31 o                         
   3   3  13         16.60         16.19         2.02 o                         
   4   3  13          8.64          9.63         1.23 o                         
   5   3  13          5.85          6.63         1.20 o                         
   6   3  13         41.13         39.50         2.28 o                         
   7   3  13          8.87          8.04         1.57 o                         
  -7   4  13          1.88          2.18         0.85 o                         
  -6   4  13         25.79         31.04         2.38 o                         
  -5   4  13         12.16         10.91         1.44 o                         
  -4   4  13        174.06        169.45         4.61 o                         
  -3   4  13         41.43         34.89         3.98 o                         
  -2   4  13        415.96        428.64         8.16 o                         
  -1   4  13         73.09         68.59         2.51 o                         
   0   4  13          0.10         -1.00         1.00 o                         
   1   4  13         54.24         49.44         2.16 o                         
   2   4  13        406.28        405.98         6.37 o                         
   3   4  13         36.05         34.96         1.98 o                         
   4   4  13        172.40        172.92         5.32 o                         
   5   4  13         12.49         12.30         1.55 o                         
   6   4  13         26.72         27.50         2.13 o                         
   7   4  13          2.51          3.03         0.93 o                         
  -7   5  13         18.16         18.51         1.45 o                         
  -6   5  13          9.24         11.38         2.75 o                         
  -5   5  13         51.20         52.94         2.81 o                         
  -4   5  13          7.26          8.79         1.39 o                         
  -3   5  13          4.62          3.11         0.86 o                         
  -2   5  13        251.35        255.38         5.86 o                         
  -1   5  13        455.85        430.86        11.51 o                         
   0   5  13        140.29        151.26         5.02 o                         
   1   5  13        431.16        419.19         7.43 o                         
   2   5  13        266.06        260.11         6.84 o                         
   3   5  13          2.40          2.21         0.94 o                         
   4   5  13         10.00         10.11         1.04 o                         
   5   5  13         56.77         62.67         2.90 o                         
   6   5  13         12.50         16.27         1.59 o                         
   7   5  13         20.07         18.78         2.17 o                         
  -7   6  13         13.07         10.93         1.32 o                         
  -6   6  13          6.94          6.76         0.98 o                         
  -5   6  13         82.25         81.61         3.28 o                         
  -4   6  13         60.43         55.41         2.46 o                         
  -3   6  13         61.35         58.87         2.35 o                         
  -2   6  13         11.95         10.29         1.18 o                         
  -1   6  13        134.84        122.34         4.54 o                         
   0   6  13          9.57          9.63         1.66 o                         
   1   6  13        135.52        113.84         5.35 o                         
   2   6  13         19.13         19.57         1.80 o                         
   3   6  13         62.93         60.93         4.12 o                         
   4   6  13         58.06         57.98         2.21 o                         
   5   6  13         85.94         89.24         2.89 o                         
   6   6  13          5.80          7.07         0.88 o                         
  -6   7  13         25.73         25.19         1.39 o                         
  -5   7  13         20.81         21.53         2.05 o                         
  -4   7  13         11.93         15.21         1.55 o                         
  -3   7  13         18.22         17.32         1.45 o                         
  -2   7  13          0.89          1.24         0.64 o                         
  -1   7  13        121.13        115.77         3.77 o                         
   0   7  13        280.67        267.34         8.68 o                         
   1   7  13        131.97        112.76         7.49 o                         
   2   7  13          0.83         -1.27         1.27 o                         
   3   7  13         18.40         15.26         1.91 o                         
   4   7  13         16.28         20.20         1.28 o                         
   5   7  13         22.51         23.31         1.26 o                         
   6   7  13         28.67         26.17         1.31 o                         
  -6   8  13         35.93         43.11         2.56 o                         
  -5   8  13         18.94         20.20         1.37 o                         
  -4   8  13         15.23         18.30         1.31 o                         
  -3   8  13         34.77         37.23         1.95 o                         
  -2   8  13         34.15         32.63         1.87 o                         
  -1   8  13         20.60         21.11         2.23 o                         
   0   8  13          2.50          4.16         1.13 o                         
   1   8  13         23.97         26.59         2.52 o                         
   2   8  13         38.35         37.02         2.82 o                         
   3   8  13         41.01         41.55         2.03 o                         
   4   8  13         15.62         16.92         1.21 o                         
   5   8  13         19.41         22.86         1.35 o                         
  -5   9  13         10.75         11.95         1.10 o                         
  -4   9  13         54.23         64.11         2.83 o                         
  -3   9  13          7.87          7.82         1.04 o                         
  -2   9  13          5.94          7.62         1.18 o                         
  -1   9  13          2.89          5.53         1.09 o                         
   0   9  13         34.59         40.70         2.96 o                         
   1   9  13          1.80          1.38         1.12 o                         
   2   9  13          9.41         10.85         1.48 o                         
   3   9  13          8.93          8.48         1.36 o                         
   4   9  13         53.75         61.71         1.98 o                         
   5   9  13         13.74         12.10         1.51 o                         
  -4  10  13          6.06          7.35         1.34 o                         
  -3  10  13         12.49         12.57         1.35 o                         
  -2  10  13         11.76         10.78         1.17 o                         
  -1  10  13          7.94          7.18         1.34 o                         
   0  10  13         43.23         42.36         2.71 o                         
   1  10  13          8.49         10.41         1.52 o                         
   2  10  13          9.08          9.28         0.85 o                         
   3  10  13         13.61         10.89         0.96 o                         
   4  10  13          6.38          3.28         1.47 o                         
  -2  11  13          5.44          5.50         1.32 o                         
  -1  11  13         17.09         16.90         1.68 o                         
   0  11  13          2.73          2.37         0.83 o                         
   1  11  13         19.35         16.55         0.93 o                         
   2  11  13          5.37          6.09         1.32 o                         
   0   0  14         44.02         31.08         2.70 o                         
   1   0  14         66.86         65.02         2.73 o                         
   2   0  14        637.62        632.04         9.31 o                         
   3   0  14        146.25        157.16         4.48 o                         
   4   0  14         10.72          5.76         1.12 o                         
   5   0  14          9.33         11.32         1.46 o                         
   6   0  14          0.14          0.51         0.85 o                         
   7   0  14         24.85         23.77         1.08 o                         
  -7   1  14         12.66         13.57         0.98 o                         
  -6   1  14          4.74          3.39         0.88 o                         
  -5   1  14         15.83         16.93         1.69 o                         
  -4   1  14         98.08         97.27         3.28 o                         
  -3   1  14         77.46         70.92         4.43 o                         
  -2   1  14          4.01          2.06         0.87 o                         
  -1   1  14        322.36        314.32         5.83 o                         
   0   1  14         69.72         78.17         2.95 o                         
   1   1  14        291.98        272.38         6.57 o                         
   2   1  14          3.00          2.53         0.80 o                         
   3   1  14         92.70         89.57         3.30 o                         
   4   1  14         85.87         86.81         3.58 o                         
   5   1  14         11.02         11.46         1.40 o                         
   6   1  14          5.12          5.81         1.13 o                         
   7   1  14         16.36         15.10         1.02 o                         
  -7   2  14          0.30          1.20         0.62 o                         
  -6   2  14         17.88         18.23         1.29 o                         
  -5   2  14          1.85          2.28         0.75 o                         
  -4   2  14         49.70         49.20         2.68 o                         
  -3   2  14        190.46        190.01         6.69 o                         
  -2   2  14        198.19        194.45         4.45 o                         
  -1   2  14        159.06        161.17         3.95 o                         
   0   2  14          5.01          7.40         0.91 o                         
   1   2  14        183.52        188.48         4.01 o                         
   2   2  14        185.12        187.28         4.39 o                         
   3   2  14        170.21        160.84         5.11 o                         
   4   2  14         47.22         45.78         3.15 o                         
   5   2  14          2.02          3.05         1.21 o                         
   6   2  14         18.08         19.89         2.02 o                         
   7   2  14          0.28          0.09         0.57 o                         
  -7   3  14         26.30         22.59         1.76 o                         
  -6   3  14         15.67         18.56         2.12 o                         
  -5   3  14        113.11        113.09         4.14 o                         
  -4   3  14         25.31         28.53         4.01 o                         
  -3   3  14         31.69         37.97         4.18 o                         
  -2   3  14         97.45         93.75         3.35 o                         
  -1   3  14         33.17         34.00         2.03 o                         
   0   3  14        113.69        104.14         3.13 o                         
   1   3  14         32.14         34.80         1.87 o                         
   2   3  14         84.43         84.77         2.85 o                         
   3   3  14         27.88         26.51         1.75 o                         
   4   3  14         34.83         39.03         2.50 o                         
   5   3  14        110.48        113.10         6.30 o                         
   6   3  14         17.07         17.51         1.89 o                         
   7   3  14         27.68         25.34         1.82 o                         
  -7   4  14         15.39         15.23         1.33 o                         
  -6   4  14          2.15          3.04         1.04 o                         
  -5   4  14         60.74         61.05         2.94 o                         
  -4   4  14          7.25          6.69         1.06 o                         
  -3   4  14         49.21         37.96         4.05 o                         
  -2   4  14         82.43         87.22         4.51 o                         
  -1   4  14         35.65         31.87         2.29 o                         
   0   4  14         79.24         68.58         2.84 o                         
   1   4  14         30.75         30.85         1.75 o                         
   2   4  14         72.65         71.84         3.37 o                         
   3   4  14         43.96         34.82         2.33 o                         
   4   4  14          5.59          6.05         0.84 o                         
   5   4  14         55.48         63.36         3.00 o                         
   6   4  14          1.85          2.92         1.14 o                         
   7   4  14         15.96         18.31         1.38 o                         
  -7   5  14          5.63          4.40         0.74 o                         
  -6   5  14         18.86         19.28         1.40 o                         
  -5   5  14         30.24         30.49         2.08 o                         
  -4   5  14         40.48         36.82         2.09 o                         
  -3   5  14          5.22          5.48         0.94 o                         
  -2   5  14         53.36         50.92         2.88 o                         
  -1   5  14          9.71         10.46         1.64 o                         
   0   5  14        171.79        157.46         8.00 o                         
   1   5  14         10.22         11.11         2.07 o                         
   2   5  14         43.70         46.20         3.33 o                         
   3   5  14          8.84          7.91         1.19 o                         
   4   5  14         43.22         40.79         1.83 o                         
   5   5  14         28.34         31.48         1.98 o                         
   6   5  14         22.01         20.55         1.43 o                         
   7   5  14          5.90          6.58         1.19 o                         
  -6   6  14         18.51         18.63         1.27 o                         
  -5   6  14          7.69          8.21         1.15 o                         
  -4   6  14         32.22         34.72         1.91 o                         
  -3   6  14         16.88         16.26         1.27 o                         
  -2   6  14          8.82          6.19         0.91 o                         
  -1   6  14         42.11         39.75         2.52 o                         
   0   6  14         48.07         42.52         3.21 o                         
   1   6  14         57.82         59.10         3.80 o                         
   2   6  14          9.61          6.43         2.35 o                         
   3   6  14         16.55         16.92         1.61 o                         
   4   6  14         40.88         41.50         1.81 o                         
   5   6  14          7.56          8.71         1.98 o                         
   6   6  14         20.15         20.41         1.26 o                         
  -6   7  14         29.67         31.78         1.64 o                         
  -5   7  14         28.25         22.66         1.92 o                         
  -4   7  14         26.46         32.83         1.72 o                         
  -3   7  14          6.16          6.02         1.02 o                         
  -2   7  14         10.82          7.80         1.22 o                         
  -1   7  14        111.13        100.04         3.81 o                         
   0   7  14          3.35          4.54         1.57 o                         
   1   7  14        113.58         95.86         4.76 o                         
   2   7  14          8.50          7.75         1.11 o                         
   3   7  14          3.65          3.46         0.99 o                         
   4   7  14         32.88         39.58         1.83 o                         
   5   7  14         24.57         23.03         1.47 o                         
   6   7  14         30.45         35.90         2.34 o                         
  -5   8  14         18.84         18.29         1.35 o                         
  -4   8  14         25.68         25.23         1.33 o                         
  -3   8  14         66.32         76.38         4.20 o                         
  -2   8  14         34.66         37.40         1.93 o                         
  -1   8  14         19.69         21.21         2.45 o                         
   0   8  14         32.10         36.77         2.91 o                         
   1   8  14         22.13         21.08         2.28 o                         
   2   8  14         34.19         36.69         2.22 o                         
   3   8  14         74.91         81.29         3.06 o                         
   4   8  14         26.48         26.45         1.36 o                         
   5   8  14         20.81         20.03         1.16 o                         
  -4   9  14          1.51          2.18         0.83 o                         
  -3   9  14          6.95          7.86         1.24 o                         
  -2   9  14         56.85         58.70         2.48 o                         
  -1   9  14         12.26          8.83         1.87 o                         
   0   9  14          2.19          0.85         1.03 o                         
   1   9  14         14.11         11.79         1.67 o                         
   2   9  14         55.96         60.24         2.49 o                         
   3   9  14          5.66          6.27         0.89 o                         
   4   9  14          0.87          0.40         0.40 o                         
  -3  10  14         27.70         28.64         5.55 o                         
  -2  10  14          2.13          2.47         0.90 o                         
  -1  10  14         36.78         39.84         2.37 o                         
   0  10  14          2.38          3.15         1.46 o                         
   1  10  14         35.71         43.73         1.98 o                         
   2  10  14          2.63          1.01         0.58 o                         
   3  10  14         28.92         30.13         1.30 o                         
  -1  11  14          3.77          3.65         0.72 o                         
   0  11  14         13.96         15.32         2.22 o                         
   1  11  14          4.84          5.40         1.12 o                         
   1   0  15        416.52        385.02         7.63 o                         
   2   0  15          5.52          4.14         0.85 o                         
   3   0  15        139.53        150.76         5.95 o                         
   4   0  15         86.04         84.88         2.72 o                         
   5   0  15         14.02          9.56         1.32 o                         
   6   0  15          0.11          0.09         1.08 o                         
   7   0  15         25.57         23.55         1.29 o                         
  -7   1  15          7.84          5.78         1.00 o                         
  -6   1  15         17.42         16.98         1.06 o                         
  -5   1  15         18.63         18.45         1.38 o                         
  -4   1  15         77.34         81.95         2.96 o                         
  -3   1  15        213.06        214.79        10.44 o                         
  -2   1  15        122.09        113.03         3.67 o                         
  -1   1  15        205.91        207.73         4.66 o                         
   0   1  15         71.31         60.37         2.46 o                         
   1   1  15        187.31        184.38         4.92 o                         
   2   1  15        117.75        108.92         3.16 o                         
   3   1  15        228.53        220.84         6.18 o                         
   4   1  15         93.42        100.75         3.30 o                         
   5   1  15         12.33         11.81         1.73 o                         
   6   1  15         23.79         22.66         2.00 o                         
   7   1  15          5.31          4.44         0.70 o                         
  -7   2  15         19.23         16.91         2.38 o                         
  -6   2  15          3.54          2.17         0.89 o                         
  -5   2  15          3.99          4.03         1.40 o                         
  -4   2  15         54.22         48.25         3.30 o                         
  -3   2  15        213.80        212.16        10.35 o                         
  -2   2  15         95.15         94.86         3.82 o                         
  -1   2  15         45.33         50.05         2.47 o                         
   0   2  15        626.91        606.02         9.31 o                         
   1   2  15         41.67         45.12         1.94 o                         
   2   2  15         71.57         76.34         3.48 o                         
   3   2  15        200.42        202.17         5.82 o                         
   4   2  15         51.51         48.59         4.40 o                         
   5   2  15          4.75          3.49         1.13 o                         
   6   2  15          4.12          3.74         1.20 o                         
   7   2  15         18.06         16.70         1.38 o                         
  -7   3  15          5.89          4.17         0.73 o                         
  -6   3  15         28.55         29.07         2.10 o                         
  -5   3  15         20.33         22.42         2.40 o                         
  -4   3  15         57.87         50.80         3.05 o                         
  -3   3  15        132.42        127.75         7.85 o                         
  -2   3  15         39.53         39.41         2.48 o                         
  -1   3  15         53.52         54.91         3.78 o                         
   0   3  15         59.11         64.05         3.24 o                         
   1   3  15         51.09         51.97         2.93 o                         
   2   3  15         50.40         52.67         2.86 o                         
   3   3  15        147.27        150.91         6.95 o                         
   4   3  15         60.93         57.01         5.91 o                         
   5   3  15         22.82         25.92         3.26 o                         
   6   3  15         28.99         29.53         2.21 o                         
   7   3  15          6.83          8.17         0.96 o                         
  -6   4  15          3.94          3.84         0.72 o                         
  -5   4  15          0.73          0.88         0.96 o                         
  -4   4  15         52.73         53.24         3.43 o                         
  -3   4  15         22.69         18.60         1.79 o                         
  -2   4  15         22.11         18.06         1.67 o                         
  -1   4  15        137.30        125.10         4.55 o                         
   0   4  15         33.42         32.99         2.35 o                         
   1   4  15        142.48        139.36         4.87 o                         
   2   4  15         23.76         23.59         1.97 o                         
   3   4  15         15.94         13.21         1.51 o                         
   4   4  15         47.34         42.66         2.95 o                         
   5   4  15          0.81          1.70         0.87 o                         
   6   4  15          4.62          3.19         0.97 o                         
  -6   5  15          8.93         10.06         1.00 o                         
  -5   5  15         36.61         39.39         2.19 o                         
  -4   5  15         85.65         98.77         3.64 o                         
  -3   5  15         89.20         88.70         2.84 o                         
  -2   5  15          0.37         -0.81         0.89 o                         
  -1   5  15         48.55         42.51         2.62 o                         
   0   5  15          1.90          1.43         0.96 o                         
   1   5  15         39.71         33.55         2.91 o                         
   2   5  15          0.27          3.63         2.29 o                         
   3   5  15         96.34         93.42         6.09 o                         
   4   5  15         92.05        104.56         5.57 o                         
   5   5  15         39.79         43.33         2.18 o                         
   6   5  15          7.93          7.54         1.24 o                         
  -6   6  15          6.76          7.20         0.74 o                         
  -5   6  15         11.83         11.47         1.50 o                         
  -4   6  15         22.63         24.10         1.86 o                         
  -3   6  15         16.97         16.93         1.26 o                         
  -2   6  15         18.97         21.86         1.63 o                         
  -1   6  15         10.41          9.53         1.39 o                         
   0   6  15        142.33        138.71         5.91 o                         
   1   6  15          8.98          9.62         1.75 o                         
   2   6  15         20.80         19.55         3.17 o                         
   3   6  15         12.81         10.41         1.14 o                         
   4   6  15         23.01         25.00         1.45 o                         
   5   6  15         14.69         13.62         1.19 o                         
   6   6  15          5.94          6.72         0.83 o                         
  -5   7  15         23.29         22.87         1.73 o                         
  -4   7  15         16.08         19.73         1.53 o                         
  -3   7  15          9.61         12.26         1.15 o                         
  -2   7  15         46.25         41.30         2.35 o                         
  -1   7  15         13.93         16.44         1.62 o                         
   0   7  15         13.92         16.50         2.07 o                         
   1   7  15         10.68         10.31         1.75 o                         
   2   7  15         47.97         44.00         3.00 o                         
   3   7  15          5.92          7.48         0.96 o                         
   4   7  15         13.54         14.41         1.81 o                         
   5   7  15         22.44         21.59         1.25 o                         
  -5   8  15         10.48          9.71         1.41 o                         
  -4   8  15          7.56          6.01         1.01 o                         
  -3   8  15          7.04          7.18         0.88 o                         
  -2   8  15          7.51          5.11         0.80 o                         
  -1   8  15         55.63         58.63         2.68 o                         
   0   8  15         16.52         18.10         2.06 o                         
   1   8  15         54.97         52.79         5.84 o                         
   2   8  15          7.91          8.65         1.08 o                         
   3   8  15          8.99          9.81         0.96 o                         
   4   8  15          5.61          6.26         0.77 o                         
  -4   9  15         18.96         16.76         1.78 o                         
  -3   9  15         15.64         16.82         1.45 o                         
  -2   9  15          7.54          6.86         1.22 o                         
  -1   9  15         13.35         14.23         1.64 o                         
   0   9  15         19.23         17.90         1.83 o                         
   1   9  15         14.59         13.98         2.48 o                         
   2   9  15          5.57          4.28         0.65 o                         
   3   9  15         12.52         11.23         1.33 o                         
  -2  10  15         12.75          9.18         1.55 o                         
  -1  10  15          4.62          4.27         1.19 o                         
   0  10  15         32.04         35.28         2.11 o                         
   1  10  15          3.82          3.67         0.69 o                         
   2  10  15         10.35         10.30         1.04 o                         
   0   0  16          4.25          7.19         2.15 o                         
   1   0  16        186.30        168.66         5.35 o                         
   2   0  16         24.49         31.31         2.60 o                         
   3   0  16          0.58          2.56         0.90 o                         
   4   0  16          3.87          5.08         0.80 o                         
   5   0  16          0.75          0.27         0.99 o                         
   6   0  16         12.54         12.63         0.96 o                         
  -6   1  16         10.49          7.79         0.83 o                         
  -5   1  16         35.47         37.96         1.82 o                         
  -4   1  16         82.18         80.02         3.31 o                         
  -3   1  16         25.80         26.37         3.60 o                         
  -2   1  16         20.91         20.40         1.82 o                         
  -1   1  16         29.01         23.77         2.60 o                         
   0   1  16          8.04         11.40         1.45 o                         
   1   1  16         34.45         29.08         2.20 o                         
   2   1  16         18.08         19.46         1.37 o                         
   3   1  16         26.51         28.85         2.44 o                         
   4   1  16         88.35         89.55         3.49 o                         
   5   1  16         42.07         42.33         3.41 o                         
   6   1  16          6.60          3.64         1.02 o                         
  -6   2  16          4.79          5.01         0.90 o                         
  -5   2  16          9.90          9.79         1.47 o                         
  -4   2  16         17.60         16.26         2.62 o                         
  -3   2  16         19.58         19.23         2.96 o                         
  -2   2  16         55.43         55.78         2.89 o                         
  -1   2  16        116.20        108.23         4.21 o                         
   0   2  16        142.84        136.95         4.79 o                         
   1   2  16        102.12         91.60         3.87 o                         
   2   2  16         54.68         52.52         2.19 o                         
   3   2  16         18.29         14.42         1.59 o                         
   4   2  16         19.05         14.39         2.65 o                         
   5   2  16         10.32          8.32         1.45 o                         
   6   2  16          5.37          5.46         1.08 o                         
  -6   3  16         19.73         20.31         1.31 o                         
  -5   3  16         30.99         32.36         2.38 o                         
  -4   3  16         27.59         24.80         1.66 o                         
  -3   3  16         63.15         60.96         5.28 o                         
  -2   3  16        134.41        122.71         5.38 o                         
  -1   3  16         27.24         23.36         2.02 o                         
   0   3  16         75.19         80.42         3.63 o                         
   1   3  16         30.06         27.23         2.21 o                         
   2   3  16        145.75        138.32         8.09 o                         
   3   3  16         70.17         75.44         3.35 o                         
   4   3  16         25.45         24.51         3.41 o                         
   5   3  16         38.73         39.38         2.98 o                         
   6   3  16         21.88         20.62         1.70 o                         
  -6   4  16         15.56         17.04         1.15 o                         
  -5   4  16         20.45         21.62         1.60 o                         
  -4   4  16         53.41         58.49         2.44 o                         
  -3   4  16          2.11          2.85         1.05 o                         
  -2   4  16         98.97         92.72         4.62 o                         
  -1   4  16         27.27         26.00         2.53 o                         
   0   4  16         42.24         44.96         2.71 o                         
   1   4  16         28.53         26.12         2.11 o                         
   2   4  16        101.06         96.60         4.37 o                         
   3   4  16          1.12          1.24         1.42 o                         
   4   4  16         50.40         56.53         3.27 o                         
   5   4  16         21.82         22.65         2.04 o                         
   6   4  16         14.68         15.81         1.46 o                         
  -6   5  16         19.19         17.16         1.32 o                         
  -5   5  16         30.32         30.32         1.79 o                         
  -4   5  16         31.48         31.67         2.08 o                         
  -3   5  16         26.15         29.84         1.60 o                         
  -2   5  16         68.76         79.61         3.20 o                         
  -1   5  16         58.58         54.82         3.03 o                         
   0   5  16         25.38         24.07         2.01 o                         
   1   5  16         53.18         50.80         3.50 o                         
   2   5  16         71.67         75.85         7.03 o                         
   3   5  16         24.95         25.40         2.44 o                         
   4   5  16         33.48         31.83         2.39 o                         
   5   5  16         27.52         29.13         2.13 o                         
   6   5  16         22.62         19.92         2.25 o                         
  -5   6  16          2.78          3.63         0.96 o                         
  -4   6  16          0.46          0.67         0.82 o                         
  -3   6  16         28.90         30.35         2.66 o                         
  -2   6  16          0.49          0.22         0.82 o                         
  -1   6  16         91.09         89.68         3.64 o                         
   0   6  16          6.41          8.24         1.69 o                         
   1   6  16         84.54         82.35         4.31 o                         
   2   6  16          0.62          0.99         1.42 o                         
   3   6  16         32.18         31.34         1.94 o                         
   4   6  16          0.77         -0.12         0.77 o                         
   5   6  16          2.79          1.99         0.73 o                         
  -5   7  16         17.79         16.95         1.21 o                         
  -4   7  16          8.82          6.72         0.94 o                         
  -3   7  16         38.91         36.36         2.41 o                         
  -2   7  16         45.41         45.00         2.00 o                         
  -1   7  16         20.57         21.08         1.73 o                         
   0   7  16          7.99         10.47         1.67 o                         
   1   7  16         21.22         20.95         3.55 o                         
   2   7  16         43.13         39.79         2.84 o                         
   3   7  16         32.46         24.91         2.05 o                         
   4   7  16          5.56          6.05         2.01 o                         
   5   7  16         18.03         17.91         1.26 o                         
  -4   8  16         12.88         15.09         1.81 o                         
  -3   8  16         10.83         12.04         1.31 o                         
  -2   8  16         17.58         17.07         1.37 o                         
  -1   8  16          2.17          1.24         0.78 o                         
   0   8  16         88.49         88.93         4.03 o                         
   1   8  16          2.13          1.66         1.87 o                         
   2   8  16         14.48         14.09         1.57 o                         
   3   8  16         11.06         13.61         1.40 o                         
   4   8  16         12.95         10.80         1.61 o                         
  -2   9  16         25.11         22.41         1.79 o                         
  -1   9  16          7.08          6.03         1.20 o                         
   0   9  16          1.73         -0.03         0.85 o                         
   1   9  16          7.68          6.84         1.14 o                         
   2   9  16         24.07         21.29         1.63 o                         
   3   9  16          7.07          5.99         1.37 o                         
  -1  10  16          9.43          6.01         1.30 o                         
   0  10  16          8.46          7.71         3.01 o                         
   1  10  16          8.59          7.04         0.83 o                         
   1   0  17         42.11         50.08         2.80 o                         
   2   0  17         42.11         38.49         2.36 o                         
   3   0  17         28.47         29.03         2.12 o                         
   4   0  17         14.59         13.06         1.04 o                         
   5   0  17          0.18         -0.82         0.82 o                         
   6   0  17          0.78          2.02         1.01 o                         
  -6   1  17         10.14          8.36         1.03 o                         
  -5   1  17         34.48         33.54         1.80 o                         
  -4   1  17         51.41         49.48         2.50 o                         
  -3   1  17         25.53         27.66         2.82 o                         
  -2   1  17          6.12          7.45         1.47 o                         
  -1   1  17         12.01         14.97         1.64 o                         
   0   1  17          0.21          1.24         1.06 o                         
   1   1  17         14.78         18.44         1.81 o                         
   2   1  17          3.47          2.83         0.80 o                         
   3   1  17         20.62         20.46         1.76 o                         
   4   1  17         56.43         56.57         2.27 o                         
   5   1  17         33.24         33.94         1.86 o                         
   6   1  17         13.90         12.92         1.04 o                         
  -6   2  17          0.51          0.58         0.82 o                         
  -5   2  17          3.50          1.60         0.78 o                         
  -4   2  17          4.86          4.32         1.00 o                         
  -3   2  17          2.45          0.54         1.01 o                         
  -2   2  17         89.35         96.77         3.79 o                         
  -1   2  17          2.12          1.34         1.05 o                         
   0   2  17          8.69         10.83         1.44 o                         
   1   2  17          1.85          2.02         0.91 o                         
   2   2  17         92.02         97.12         2.94 o                         
   3   2  17          2.86          1.36         0.88 o                         
   4   2  17          3.73          3.19         1.43 o                         
   5   2  17          3.63          4.33         1.08 o                         
   6   2  17          0.85          0.91         1.19 o                         
  -6   3  17          6.54          6.76         0.94 o                         
  -5   3  17         46.53         52.73         2.33 o                         
  -4   3  17         68.55         65.23         2.49 o                         
  -3   3  17          7.62          8.12         1.51 o                         
  -2   3  17         33.59         36.28         2.84 o                         
  -1   3  17          2.57          1.70         0.88 o                         
   0   3  17          0.01         -0.12         0.91 o                         
   1   3  17          3.88          5.29         1.15 o                         
   2   3  17         34.27         36.31         1.76 o                         
   3   3  17          7.28          8.15         1.21 o                         
   4   3  17         70.12         71.63         3.89 o                         
   5   3  17         49.04         52.36         2.80 o                         
   6   3  17          8.35          8.63         1.01 o                         
  -6   4  17          3.36          4.14         1.05 o                         
  -5   4  17          1.00          1.10         0.71 o                         
  -4   4  17         12.99         12.84         1.15 o                         
  -3   4  17         18.16         17.95         1.28 o                         
  -2   4  17         13.28         15.87         1.39 o                         
  -1   4  17        204.91        195.03         6.98 o                         
   0   4  17         36.88         35.73         3.00 o                         
   1   4  17        209.49        192.94         5.70 o                         
   2   4  17         11.93         10.11         1.61 o                         
   3   4  17         16.67         16.29         1.95 o                         
   4   4  17         14.43         12.13         1.54 o                         
   5   4  17          1.01          1.53         1.45 o                         
   6   4  17          3.28          3.27         0.66 o                         
  -5   5  17         39.51         39.32         2.13 o                         
  -4   5  17         16.37         20.77         1.60 o                         
  -3   5  17         17.14         19.14         1.25 o                         
  -2   5  17         23.00         20.22         1.76 o                         
  -1   5  17         16.63         20.04         1.82 o                         
   0   5  17          2.63          3.88         1.01 o                         
   1   5  17         15.85         13.96         1.81 o                         
   2   5  17         20.22         19.20         2.42 o                         
   3   5  17         21.58         24.23         2.18 o                         
   4   5  17         17.44         23.09         1.89 o                         
   5   5  17         41.11         42.02         2.26 o                         
  -5   6  17          1.34         -0.28         1.01 o                         
  -4   6  17         12.19         10.85         1.38 o                         
  -3   6  17         18.30         18.81         1.39 o                         
  -2   6  17         45.80         48.51         2.10 o                         
  -1   6  17         14.61         13.81         1.33 o                         
   0   6  17        232.96        228.16         7.38 o                         
   1   6  17         13.82         13.71         2.55 o                         
   2   6  17         41.64         38.47         3.83 o                         
   3   6  17         17.34         18.69         1.45 o                         
   4   6  17         12.81         12.46         1.30 o                         
   5   6  17          1.52          0.85         0.57 o                         
  -4   7  17          2.27          2.23         1.05 o                         
  -3   7  17          8.56          9.03         1.00 o                         
  -2   7  17         12.63         13.91         1.28 o                         
  -1   7  17         10.74         11.92         1.26 o                         
   0   7  17          1.32          1.63         1.04 o                         
   1   7  17         10.00         10.59         1.64 o                         
   2   7  17         14.02         17.18         1.42 o                         
   3   7  17          6.72          6.75         1.12 o                         
   4   7  17          2.52          2.21         0.90 o                         
  -3   8  17          0.33          1.03         0.57 o                         
  -2   8  17         12.03         14.07         1.09 o                         
  -1   8  17         27.69         32.87         1.73 o                         
   0   8  17          0.79          1.43         0.87 o                         
   1   8  17         24.96         28.67         3.61 o                         
   2   8  17         11.08         15.11         1.17 o                         
   3   8  17          0.87          2.04         0.89 o                         
  -2   9  17          0.38          0.13         0.63 o                         
  -1   9  17          4.01          4.73         1.39 o                         
   0   9  17          0.12         -1.08         2.79 o                         
   1   9  17          4.11          4.86         0.75 o                         
   2   9  17          0.36          0.38         0.48 o                         
   0   0  18         61.21         49.44         3.45 o                         
   1   0  18          0.30         -0.25         1.21 o                         
   2   0  18         47.47         46.94         2.26 o                         
   3   0  18          5.30          3.57         1.00 o                         
   4   0  18          6.49          7.64         0.91 o                         
   5   0  18         15.82         13.89         1.28 o                         
   6   0  18         14.18         13.94         1.66 o                         
  -6   1  18          3.48          4.69         1.03 o                         
  -5   1  18          6.58          6.88         1.13 o                         
  -4   1  18         49.88         50.24         2.35 o                         
  -3   1  18         25.22         25.69         1.86 o                         
  -2   1  18         60.90         60.84         3.18 o                         
  -1   1  18         51.32         44.16         2.61 o                         
   0   1  18         12.33         13.11         1.29 o                         
   1   1  18         48.52         46.33         2.31 o                         
   2   1  18         63.06         67.08         2.69 o                         
   3   1  18         22.94         26.48         1.89 o                         
   4   1  18         48.78         51.17         1.99 o                         
   5   1  18          8.27          6.61         0.80 o                         
   6   1  18          3.36          0.48         0.79 o                         
  -5   2  18          7.92          7.61         1.18 o                         
  -4   2  18         21.25         22.97         1.37 o                         
  -3   2  18         40.82         35.15         2.70 o                         
  -2   2  18          1.41          0.64         1.02 o                         
  -1   2  18         54.28         51.56         2.79 o                         
   0   2  18          1.38          2.02         1.43 o                         
   1   2  18         49.43         49.93         2.38 o                         
   2   2  18          1.38         -1.15         1.15 o                         
   3   2  18         39.26         36.70         2.16 o                         
   4   2  18         20.45         22.22         1.56 o                         
   5   2  18          7.67          7.94         0.86 o                         
  -5   3  18         24.74         27.70         3.24 o                         
  -4   3  18          4.85          3.99         0.67 o                         
  -3   3  18         62.69         59.41         2.41 o                         
  -2   3  18         51.68         59.07         2.76 o                         
  -1   3  18          2.94          3.45         1.53 o                         
   0   3  18         10.23          9.61         1.40 o                         
   1   3  18          3.37          3.88         1.14 o                         
   2   3  18         47.32         49.86         1.98 o                         
   3   3  18         59.77         56.73         3.20 o                         
   4   3  18          5.45          8.22         1.05 o                         
   5   3  18         25.98         26.93         2.63 o                         
  -5   4  18          6.66          6.18         0.90 o                         
  -4   4  18          7.73          7.89         0.83 o                         
  -3   4  18          1.00          1.54         0.59 o                         
  -2   4  18         52.54         57.38         2.74 o                         
  -1   4  18          1.69          0.84         0.94 o                         
   0   4  18        149.72        149.36         7.61 o                         
   1   4  18          1.84          1.73         1.23 o                         
   2   4  18         51.10         56.46         2.80 o                         
   3   4  18          0.76          0.20         0.90 o                         
   4   4  18          7.94          8.30         1.17 o                         
   5   4  18          6.17          6.37         1.73 o                         
  -5   5  18          8.81          5.99         1.40 o                         
  -4   5  18         33.41         35.51         1.73 o                         
  -3   5  18         14.74         15.92         1.03 o                         
  -2   5  18         33.61         39.12         1.85 o                         
  -1   5  18         19.37         19.17         1.65 o                         
   0   5  18          2.30          1.31         1.18 o                         
   1   5  18         18.57         14.85         3.39 o                         
   2   5  18         30.28         31.28         2.42 o                         
   3   5  18         13.34         12.94         1.24 o                         
   4   5  18         33.44         33.11         2.63 o                         
   5   5  18          9.90         10.30         1.39 o                         
  -4   6  18          4.35          3.88         1.81 o                         
  -3   6  18          3.27          2.85         0.95 o                         
  -2   6  18          5.12          3.88         0.85 o                         
  -1   6  18         78.71         81.02         2.64 o                         
   0   6  18         29.92         30.88         1.98 o                         
   1   6  18         79.41         77.08         3.75 o                         
   2   6  18          4.79          3.66         0.84 o                         
   3   6  18          3.37          2.34         1.09 o                         
   4   6  18          4.00          3.06         1.24 o                         
  -3   7  18          6.29          6.21         0.95 o                         
  -2   7  18         12.86         14.73         1.18 o                         
  -1   7  18          3.29          3.91         0.79 o                         
   0   7  18          2.89          3.73         1.05 o                         
   1   7  18          3.83          4.95         1.25 o                         
   2   7  18         12.92         13.15         1.17 o                         
   3   7  18          4.00          3.78         0.77 o                         
  -2   8  18          6.59          3.64         1.03 o                         
  -1   8  18          4.22          4.29         0.61 o                         
   0   8  18         38.92         48.93         1.89 o                         
   1   8  18          3.86          4.60         0.70 o                         
   2   8  18          9.19         10.45         1.06 o                         
   1   0  19         63.03         64.36         2.62 o                         
   2   0  19         17.56         18.27         1.37 o                         
   3   0  19         25.32         24.95         1.71 o                         
   4   0  19          8.71         10.80         1.26 o                         
   5   0  19          0.02         -0.03         0.56 o                         
  -5   1  19         17.14         15.90         1.30 o                         
  -4   1  19         23.06         23.00         1.14 o                         
  -3   1  19         64.68         68.88         2.87 o                         
  -2   1  19         34.15         34.91         1.86 o                         
  -1   1  19          2.59          3.29         0.85 o                         
   0   1  19          0.05          1.73         0.83 o                         
   1   1  19          4.01          4.46         1.28 o                         
   2   1  19         29.26         29.47         1.70 o                         
   3   1  19         65.99         70.48         4.02 o                         
   4   1  19         23.68         27.49         1.86 o                         
   5   1  19         15.27         12.56         1.76 o                         
  -5   2  19          4.79          4.40         1.05 o                         
  -4   2  19         10.52         10.18         0.80 o                         
  -3   2  19         13.54         16.57         1.28 o                         
  -2   2  19         40.37         46.40         5.34 o                         
  -1   2  19          3.15          2.41         0.91 o                         
   0   2  19         65.30         71.95         2.78 o                         
   1   2  19          3.17          4.26         0.93 o                         
   2   2  19         33.63         38.14         1.88 o                         
   3   2  19         14.39         17.25         1.39 o                         
   4   2  19         11.42          9.60         1.14 o                         
   5   2  19          4.40          4.46         1.04 o                         
  -5   3  19         19.31         18.91         1.78 o                         
  -4   3  19         48.69         47.37         3.04 o                         
  -3   3  19          4.36          5.30         0.71 o                         
  -2   3  19         54.57         59.96         5.67 o                         
  -1   3  19         20.24         22.08         2.20 o                         
   0   3  19          0.27         -0.03         1.03 o                         
   1   3  19         19.09         20.24         1.95 o                         
   2   3  19         53.07         55.63         3.11 o                         
   3   3  19          3.96          4.57         1.09 o                         
   4   3  19         49.59         50.91         2.42 o                         
  -4   4  19         13.52         11.74         1.28 o                         
  -3   4  19          9.70         11.69         0.88 o                         
  -2   4  19          4.19          5.23         1.28 o                         
  -1   4  19        100.59        105.41         3.63 o                         
   0   4  19          0.43          0.70         0.80 o                         
   1   4  19         96.79         91.63         3.34 o                         
   2   4  19          3.76          3.37         1.16 o                         
   3   4  19          9.59         12.71         1.42 o                         
   4   4  19         13.47         11.49         1.58 o                         
  -4   5  19         12.64         13.48         1.20 o                         
  -3   5  19         17.40         19.33         1.27 o                         
  -2   5  19         14.84         16.40         1.22 o                         
  -1   5  19          4.15          6.48         1.00 o                         
   0   5  19          0.52          1.17         1.01 o                         
   1   5  19          5.11          5.27         0.90 o                         
   2   5  19         14.04         14.80         1.62 o                         
   3   5  19         18.12         20.99         1.65 o                         
   4   5  19         13.47         13.85         1.14 o                         
  -3   6  19         11.88         13.77         1.26 o                         
  -2   6  19         33.10         36.87         1.77 o                         
  -1   6  19          4.43          4.72         0.76 o                         
   0   6  19         84.28         83.89         3.53 o                         
   1   6  19          4.27          4.41         0.68 o                         
   2   6  19         32.87         33.58         1.67 o                         
   3   6  19         11.67         13.84         1.20 o                         
  -2   7  19          0.40         -0.46         0.52 o                         
  -1   7  19         16.64         17.27         1.18 o                         
   0   7  19         29.40         30.51         1.88 o                         
   1   7  19         16.46         18.27         1.21 o                         
   2   7  19          0.52          0.61         1.48 o                         
   0   8  19          1.33         -0.79         0.79 o                         
   0   0  20          6.78          5.95         1.36 o                         
   1   0  20          7.25          7.88         1.01 o                         
   2   0  20         23.52         27.16         2.00 o                         
   3   0  20         26.70         23.22         1.90 o                         
   4   0  20          0.24          0.08         0.65 o                         
  -4   1  20         35.60         37.96         2.07 o                         
  -3   1  20         28.68         25.78         1.36 o                         
  -2   1  20         43.12         47.81         2.38 o                         
  -1   1  20         24.14         18.77         1.39 o                         
   0   1  20         24.57         19.77         1.45 o                         
   1   1  20         22.94         18.53         1.37 o                         
   2   1  20         42.72         49.01         2.29 o                         
   3   1  20         25.33         20.24         1.73 o                         
   4   1  20         34.10         32.84         2.29 o                         
  -4   2  20         15.56         13.47         1.22 o                         
  -3   2  20         21.59         22.20         1.13 o                         
  -2   2  20         18.56         17.94         1.53 o                         
  -1   2  20         54.24         54.10         2.51 o                         
   0   2  20          4.38          5.57         0.95 o                         
   1   2  20         48.87         45.05         1.99 o                         
   2   2  20         18.58         17.82         1.41 o                         
   3   2  20         23.60         24.98         1.76 o                         
  -4   3  20         13.01         11.86         1.11 o                         
  -3   3  20         50.36         49.86         3.45 o                         
  -2   3  20         30.20         29.17         1.57 o                         
  -1   3  20         31.24         31.32         1.62 o                         
   0   3  20         24.78         29.72         1.57 o                         
   1   3  20         30.63         31.86         1.85 o                         
   2   3  20         28.88         31.43         3.10 o                         
   3   3  20         48.07         49.35         1.90 o                         
  -3   4  20         11.09         10.13         1.20 o                         
  -2   4  20         38.35         39.55         1.50 o                         
  -1   4  20          6.20          5.45         0.73 o                         
   0   4  20         50.89         45.19         2.60 o                         
   1   4  20          6.05          4.53         0.71 o                         
   2   4  20         39.20         43.32         2.56 o                         
   3   4  20         10.95         10.99         1.03 o                         
  -3   5  20         19.04         19.03         1.34 o                         
  -2   5  20         28.23         32.40         1.67 o                         
  -1   5  20         33.88         33.60         1.43 o                         
   0   5  20          2.36          4.69         0.73 o                         
   1   5  20         33.66         35.95         1.71 o                         
   2   5  20         28.07         32.48         1.56 o                         
   3   5  20         18.35         13.56         1.10 o                         
  -2   6  20         14.77         10.72         6.64 o                         
  -1   6  20         44.80         50.35         2.30 o                         
   0   6  20          1.84          0.82         0.45 o                         
   1   6  20         41.19         44.72         1.74 o                         
   2   6  20         13.82         12.21         1.45 o                         
   0   7  20         13.65         11.86         1.47 o                         
   1   0  21         57.03         59.20         2.11 o                         
   2   0  21          1.06          0.54         0.84 o                         
   3   0  21          1.94          1.40         0.56 o                         
  -3   1  21         36.83         37.95         1.64 o                         
  -2   1  21         30.26         34.49         1.74 o                         
  -1   1  21         12.28         10.53         1.44 o                         
   0   1  21          1.73          0.60         0.58 o                         
   1   1  21         11.74         11.72         1.03 o                         
   2   1  21         28.68         27.72         1.99 o                         
   3   1  21         34.83         35.93         2.74 o                         
  -3   2  21          6.73          6.49         0.63 o                         
  -2   2  21         12.89         13.85         1.03 o                         
  -1   2  21          2.97          3.02         0.96 o                         
   0   2  21         96.60        105.30         2.84 o                         
   1   2  21          3.31          3.18         0.75 o                         
   2   2  21         12.22         11.34         1.97 o                         
   3   2  21          6.53          5.61         1.17 o                         
  -3   3  21         24.57         22.87         1.30 o                         
  -2   3  21         24.15         29.00         1.16 o                         
  -1   3  21         10.62         11.08         1.10 o                         
   0   3  21         10.48         10.45         1.09 o                         
   1   3  21          8.70          9.10         1.30 o                         
   2   3  21         21.93         19.42         2.19 o                         
   3   3  21         25.87         23.06         1.96 o                         
  -2   4  21         14.60         14.41         1.12 o                         
  -1   4  21         84.53         86.82         4.71 o                         
   0   4  21          5.18          5.11         1.25 o                         
   1   4  21         83.87         94.68         4.80 o                         
   2   4  21         14.64         13.80         1.19 o                         
  -1   5  21          8.40         12.07         1.15 o                         
   0   5  21          1.74          2.27         0.50 o                         
   1   5  21          8.07          9.91         1.02 o                         
   0   0  22          4.61          5.69         1.82 o                         
   1   0  22         17.35         19.57         1.21 o                         
   2   0  22          3.28          4.05         0.81 o                         
  -2   1  22         25.15         24.52         1.29 o                         
  -1   1  22         13.33         10.80         1.30 o                         
   0   1  22         10.77         11.65         1.02 o                         
   1   1  22         14.30         10.57         2.32 o                         
   2   1  22         21.73         23.64         2.17 o                         
  -2   2  22          4.74          4.79         0.61 o                         
  -1   2  22         10.92         11.68         0.79 o                         
   0   2  22          1.75          2.11         0.59 o                         
   1   2  22          9.93          6.90         1.46 o                         
   2   2  22          3.39          2.47         0.83 o                         
  -1   3  22         12.38         11.52         0.76 o                         
   0   3  22         10.50          6.97         0.70 o                         
   1   3  22         10.92          8.90         1.41 o                         
                                                                                
