# Supplementary material for: Crystal structures of (S)-3-{1-[(4-chloro­phen­yl)sulfon­yl]piperidin-2-yl}pyridine, (S)-3-[1-(4-methyl­phen­yl)piperidin-2-yl]pyridine, (S)-3-{1-[(4-meth­oxy­phen­yl)sulfon­yl]piperidin-2-yl}pyridine and (S)-3-{1-[(3,4-di­methyl­phen­yl)sulfon­yl]piperidin-2-yl}pyridine
Source: Acta Crystallogr E Crystallogr Commun. 2026 May 7;82(Pt 6):557–61. doi: 10.1107/S2056989026004524 (PMC13238982; doi:10.1107/S2056989026004524)
Supplement: Supplementary file 4 [file e-82-00557-3sup4.hkl]

data_3                                                                          
_shelx_title ' 3 in P2(1)2(1)2(1)'                                              
_shelx_refln_list_code          4                                               
_shelx_F_calc_maximum      132.06                                               
_exptl_crystal_F_000       704.00                                               
_reflns_d_resolution_high  0.7944                                               
                                                                                
loop_                                                                           
 _space_group_symop_operation_xyz                                               
 'x, y, z'                                                                      
 '-x+1/2, -y, z+1/2'                                                            
 '-x, y+1/2, -z+1/2'                                                            
 'x+1/2, -y+1/2, -z'                                                            
                                                                                
_cell_length_a     7.9758                                                       
_cell_length_b    11.1308                                                       
_cell_length_c    18.7541                                                       
_cell_angle_alpha  90.000                                                       
_cell_angle_beta   90.000                                                       
_cell_angle_gamma  90.000                                                       
                                                                                
_shelx_F_squared_multiplier     1.000                                           
                                                                                
loop_                                                                           
 _refln_index_h                                                                 
 _refln_index_k                                                                 
 _refln_index_l                                                                 
 _refln_F_squared_calc                                                          
 _refln_F_squared_meas                                                          
 _refln_F_squared_sigma                                                         
 _refln_observed_status                                                         
   2   0   0        594.97        516.90        11.37 o                         
   4   0   0        567.45        599.81        19.77 o                         
   6   0   0        589.75        574.55        22.12 o                         
   8   0   0          3.24          1.82         2.46 o                         
   1   1   0          0.74          8.15         4.31 o                         
   2   1   0       3320.98       2897.82        21.23 o                         
   3   1   0       7279.46       5700.56        35.01 o                         
   4   1   0         14.14         17.38         2.37 o                         
   5   1   0        141.76        126.16        10.86 o                         
   6   1   0        947.74        978.83        14.97 o                         
   7   1   0        313.15        320.06        10.37 o                         
   8   1   0          4.97          2.69         2.06 o                         
   9   1   0         48.90         52.43         3.52 o                         
   0   2   0       1115.41       1177.98        41.98 o                         
   1   2   0      17438.99      10321.72        70.97 o                         
   2   2   0       2381.46       2214.53        23.47 o                         
   3   2   0        226.97        240.54         8.23 o                         
   4   2   0        541.59        529.37        19.99 o                         
   5   2   0          0.66         -1.76         3.33 o                         
   6   2   0         13.50         14.20         2.09 o                         
   7   2   0          0.46         -2.24         2.24 o                         
   8   2   0         30.88         33.87         3.39 o                         
   9   2   0         16.32         17.45         2.42 o                         
   1   3   0        372.86        424.64         8.16 o                         
   2   3   0        170.35        164.05         5.79 o                         
   3   3   0        722.66        820.28        15.72 o                         
   4   3   0       1430.50       1495.47        23.09 o                         
   5   3   0        137.78        141.22        11.14 o                         
   6   3   0          7.49         14.32         2.17 o                         
   7   3   0        141.58        129.14         6.73 o                         
   8   3   0         31.36         25.72         3.48 o                         
   9   3   0         19.93         19.29         3.83 o                         
   0   4   0       1301.50       1369.09        38.51 o                         
   1   4   0        436.38        451.75        11.84 o                         
   2   4   0        379.26        343.47         7.03 o                         
   3   4   0        669.98        689.61        21.25 o                         
   4   4   0          0.72          2.23         2.50 o                         
   5   4   0         91.04         85.31        13.13 o                         
   6   4   0         76.90         75.53         5.00 o                         
   7   4   0         81.96         81.79         5.53 o                         
   8   4   0          0.16          0.97         2.16 o                         
   9   4   0         17.70         17.91         3.06 o                         
   1   5   0       1510.80       1446.93        23.67 o                         
   2   5   0         47.55         57.36         7.85 o                         
   3   5   0        450.67        455.90        18.65 o                         
   4   5   0          6.18          7.91         2.32 o                         
   5   5   0         34.15         38.65         3.87 o                         
   6   5   0        163.13        161.58         7.67 o                         
   7   5   0          9.45         14.66         2.77 o                         
   8   5   0         16.11         14.16         2.87 o                         
   9   5   0          6.16         11.29         2.89 o                         
   0   6   0       3143.83       3261.03        65.63 o                         
   1   6   0         26.01         27.49         4.26 o                         
   2   6   0        281.07        321.91        18.74 o                         
   3   6   0         62.44         69.37         8.50 o                         
   4   6   0         32.55         33.65         4.40 o                         
   5   6   0         18.03         16.41         2.39 o                         
   6   6   0         81.61         74.73         5.46 o                         
   7   6   0         64.88         65.25         4.76 o                         
   8   6   0         10.43         17.92         2.66 o                         
   1   7   0          9.82         13.93         3.87 o                         
   2   7   0        113.73         94.99         7.64 o                         
   3   7   0         94.69        106.05        10.66 o                         
   4   7   0       1338.18       1340.93        18.50 o                         
   5   7   0          2.09          8.16         2.32 o                         
   6   7   0         51.16         59.57         5.16 o                         
   7   7   0         17.92         14.71         2.74 o                         
   8   7   0         29.42         32.09         3.35 o                         
   0   8   0        334.24        306.69        24.52 o                         
   1   8   0        426.32        410.17        33.29 o                         
   2   8   0        349.32        366.11         9.49 o                         
   3   8   0        795.79        743.93        13.94 o                         
   4   8   0          2.97          2.39         2.67 o                         
   5   8   0          6.69          4.88         2.35 o                         
   6   8   0          0.17         -1.92         2.03 o                         
   7   8   0         16.44         20.66         3.07 o                         
   8   8   0          3.15          0.02         2.01 o                         
   1   9   0        229.66        239.34         8.17 o                         
   2   9   0         37.83         39.54         3.79 o                         
   3   9   0        321.42        335.67        10.94 o                         
   4   9   0          6.28         10.34         2.78 o                         
   5   9   0        118.26        127.81         6.00 o                         
   6   9   0         23.17         35.95         3.96 o                         
   7   9   0         33.67         44.76         3.88 o                         
   0  10   0        403.99        374.56        15.08 o                         
   1  10   0        238.30        218.69         8.98 o                         
   2  10   0        261.71        244.66         9.59 o                         
   3  10   0         80.15         85.52         5.58 o                         
   4  10   0          3.72         -0.35         2.26 o                         
   5  10   0         67.27         66.40         6.27 o                         
   6  10   0          5.87          7.36         2.37 o                         
   1  11   0         20.26         21.33         3.34 o                         
   2  11   0         97.68        107.70         6.88 o                         
   3  11   0          6.55          7.30         2.66 o                         
   4  11   0         24.12         31.84         4.32 o                         
   5  11   0          1.01          1.32         2.82 o                         
   6  11   0         24.85         25.66         4.90 o                         
   0  12   0        171.59        186.24        11.90 o                         
   1  12   0         35.32         41.82         5.08 o                         
   2  12   0         40.68         40.92         3.95 o                         
   3  12   0          1.56          0.11         2.44 o                         
   4  12   0          3.56          4.06         2.93 o                         
   5  12   0          0.18          3.00         3.18 o                         
   1  13   0         37.98         32.48         4.90 o                         
   2  13   0         18.27         29.60         7.86 o                         
   3  13   0         16.96         22.82         3.24 o                         
   1   0   1       8630.79       4930.60        83.62 o                         
   2   0   1       7277.94       5136.46        21.71 o                         
   3   0   1        112.20         91.53         3.88 o                         
   4   0   1          1.38          1.08         2.16 o                         
   5   0   1         41.90         53.58        15.58 o                         
   6   0   1        254.46        249.07         9.18 o                         
   7   0   1        189.04        172.56         7.06 o                         
   8   0   1          5.54          5.57         1.87 o                         
   9   0   1          6.78          5.92         2.01 o                         
  -9   1   1         12.91         14.26         2.67 o                         
  -8   1   1        104.09        105.28         6.19 o                         
  -7   1   1        546.74        532.14        13.23 o                         
  -6   1   1        434.55        451.04        10.15 o                         
  -5   1   1        274.49        290.28        15.68 o                         
  -4   1   1        314.39        341.93        13.98 o                         
  -3   1   1        284.70        312.33        13.21 o                         
  -2   1   1       9148.41       6819.87        36.98 o                         
  -1   1   1       6000.67       4564.19       190.54 o                         
   0   1   1        402.77        472.22         7.41 o                         
   1   1   1       5882.43       4236.06        29.08 o                         
   2   1   1       9419.02       6603.64        18.13 o                         
   3   1   1        331.72        384.59         6.93 o                         
   4   1   1        279.74        287.68        11.27 o                         
   5   1   1        293.21        301.44        16.14 o                         
   6   1   1        435.16        435.64        10.01 o                         
   7   1   1        540.00        513.81        13.08 o                         
   8   1   1        107.50        105.25         6.08 o                         
   9   1   1         13.46          8.94         2.46 o                         
  -9   2   1         19.43         17.76         2.78 o                         
  -8   2   1          1.07         -0.33         1.95 o                         
  -7   2   1         63.88         60.29         4.77 o                         
  -6   2   1         53.26         48.85         3.50 o                         
  -5   2   1          1.37          5.95         4.31 o                         
  -4   2   1       2516.75       2468.27        29.28 o                         
  -3   2   1        873.49        928.84        17.64 o                         
  -2   2   1       8105.80       6532.51        35.14 o                         
  -1   2   1       8556.46       6519.42        36.40 o                         
   0   2   1       8900.55       5978.19       139.27 o                         
   1   2   1       8451.80       6486.26        33.77 o                         
   2   2   1       8493.10       6659.78        27.58 o                         
   3   2   1        853.37        930.24        12.07 o                         
   4   2   1       2336.56       2321.58        44.77 o                         
   5   2   1          1.41          2.57         4.54 o                         
   6   2   1         59.97         53.84         3.55 o                         
   7   2   1         57.10         65.21         5.04 o                         
   8   2   1          1.46          1.35         2.09 o                         
   9   2   1         19.96         19.40         2.89 o                         
  -9   3   1         46.49         46.61         3.65 o                         
  -8   3   1         32.60         35.09         3.73 o                         
  -7   3   1        121.67        116.94         6.45 o                         
  -6   3   1        130.22        122.59         5.25 o                         
  -5   3   1        208.65        230.83        13.97 o                         
  -4   3   1        682.36        715.61        14.09 o                         
  -3   3   1       1313.29       1422.79        14.99 o                         
  -2   3   1       1379.21       1466.50        17.41 o                         
  -1   3   1       3943.43       3659.80        48.80 o                         
   0   3   1         12.93          9.19         1.94 o                         
   1   3   1       4045.63       3773.44        27.03 o                         
   2   3   1       1434.64       1476.65        18.46 o                         
   3   3   1       1295.66       1379.20        19.00 o                         
   4   3   1        730.55        782.95        15.63 o                         
   5   3   1        245.97        271.52        15.27 o                         
   6   3   1        128.94        131.56         5.45 o                         
   7   3   1        109.14        100.54         6.08 o                         
   8   3   1         36.32         31.75         4.29 o                         
   9   3   1         49.96         58.09         4.11 o                         
  -9   4   1          0.88         -1.06         1.88 o                         
  -8   4   1         30.02         27.12         4.39 o                         
  -7   4   1         73.52         76.55         5.44 o                         
  -6   4   1         81.22         89.00         4.94 o                         
  -5   4   1         71.41         63.10         7.69 o                         
  -4   4   1        163.09        176.51         7.43 o                         
  -3   4   1        803.80        873.31        24.68 o                         
  -2   4   1         85.72        106.64         4.14 o                         
  -1   4   1         13.09         13.87         1.55 o                         
   0   4   1         62.04         60.18         3.88 o                         
   1   4   1          1.17          4.01         1.39 o                         
   2   4   1         79.85         92.91         4.29 o                         
   3   4   1        804.04        868.71        51.93 o                         
   4   4   1        155.31        164.77         9.56 o                         
   5   4   1         55.06         51.88         9.15 o                         
   6   4   1         76.00         86.52         5.31 o                         
   7   4   1         72.54         73.61         5.13 o                         
   8   4   1         30.88         27.68         3.60 o                         
   9   4   1          1.14          2.78         1.67 o                         
  -9   5   1         17.69         10.99         5.97 o                         
  -8   5   1          5.86          8.45         2.37 o                         
  -7   5   1         84.98         79.71         5.41 o                         
  -6   5   1        156.46        164.93         7.80 o                         
  -5   5   1        304.90        290.81         8.43 o                         
  -4   5   1        690.42        744.15        19.78 o                         
  -3   5   1        255.99        278.96         9.67 o                         
  -2   5   1         66.44         64.87         5.50 o                         
  -1   5   1        494.52        567.11        14.48 o                         
   0   5   1        253.63        284.53        10.15 o                         
   1   5   1        474.26        558.14        14.15 o                         
   2   5   1         67.63         65.58         5.44 o                         
   3   5   1        265.72        288.13        15.12 o                         
   4   5   1        673.91        809.25        23.88 o                         
   5   5   1        316.35        322.00         9.89 o                         
   6   5   1        149.58        160.78         7.68 o                         
   7   5   1         85.16         94.02         5.28 o                         
   8   5   1          3.58          7.74         2.37 o                         
   9   5   1         17.61         16.46         3.38 o                         
  -8   6   1         12.97          6.57         3.29 o                         
  -7   6   1         62.95         56.57         4.64 o                         
  -6   6   1         11.71         20.78         3.45 o                         
  -5   6   1         11.28          9.84         5.25 o                         
  -4   6   1        146.56        142.16        10.85 o                         
  -3   6   1        374.75        393.15        18.73 o                         
  -2   6   1        911.76        927.76        21.03 o                         
  -1   6   1        158.94        167.48         8.95 o                         
   0   6   1        709.98        739.49        22.41 o                         
   1   6   1        182.55        199.87         9.61 o                         
   2   6   1        914.21        938.62        20.37 o                         
   3   6   1        362.63        381.81        18.42 o                         
   4   6   1        141.65        149.68         6.55 o                         
   5   6   1         13.70          9.70         2.21 o                         
   6   6   1         15.50         15.96         2.61 o                         
   7   6   1         55.10         51.72         3.97 o                         
   8   6   1         12.95          7.96         1.93 o                         
   9   6   1         14.23          6.59         3.21 o                         
  -8   7   1         14.11         17.98         2.49 o                         
  -7   7   1          7.68          4.65         2.70 o                         
  -6   7   1         24.24         23.71         3.44 o                         
  -5   7   1        301.36        300.99        10.44 o                         
  -4   7   1          4.86          3.83         2.55 o                         
  -3   7   1        906.37        877.95        29.47 o                         
  -2   7   1        241.17        272.28        12.53 o                         
  -1   7   1         99.02         99.11         7.78 o                         
   0   7   1        201.91        220.64        13.74 o                         
   1   7   1         87.47         86.86         8.78 o                         
   2   7   1        233.30        257.69        15.33 o                         
   3   7   1        889.86        883.62        17.47 o                         
   4   7   1          6.19          3.65         1.76 o                         
   5   7   1        285.14        280.00        10.21 o                         
   6   7   1         25.59         29.30         3.39 o                         
   7   7   1          3.94          3.84         1.94 o                         
   8   7   1         15.04         22.35         5.95 o                         
  -7   8   1         11.43         11.99         2.55 o                         
  -6   8   1         49.29         46.38         4.89 o                         
  -5   8   1          8.25          4.74         4.10 o                         
  -4   8   1         53.10         62.96         5.12 o                         
  -3   8   1        883.37        893.03        15.24 o                         
  -2   8   1        242.68        235.52         8.36 o                         
  -1   8   1        346.00        358.86        12.46 o                         
   0   8   1        248.08        244.35        35.75 o                         
   1   8   1        324.78        358.78        31.85 o                         
   2   8   1        218.47        211.20         7.25 o                         
   3   8   1        905.97        913.04        15.47 o                         
   4   8   1         55.18         65.28         4.81 o                         
   5   8   1          8.55          2.87         2.94 o                         
   6   8   1         50.03         46.32         3.72 o                         
   7   8   1         12.01         11.19         2.48 o                         
   8   8   1         17.36         16.53         3.76 o                         
  -7   9   1          2.87          5.40         5.41 o                         
  -6   9   1        109.70        112.61         6.42 o                         
  -5   9   1         16.61          7.02         3.59 o                         
  -4   9   1        359.72        367.06        12.67 o                         
  -3   9   1         34.19         29.11         4.31 o                         
  -2   9   1         65.53         54.69         4.43 o                         
  -1   9   1         79.13         70.08         4.60 o                         
   0   9   1         10.96          4.24         1.96 o                         
   1   9   1         78.28         71.97         4.86 o                         
   2   9   1         59.53         58.80         4.50 o                         
   3   9   1         31.72         25.14         5.48 o                         
   4   9   1        347.95        332.38        10.97 o                         
   5   9   1         17.30         17.47         2.99 o                         
   6   9   1        114.78        128.07         5.33 o                         
   7   9   1          2.60          1.58         2.37 o                         
  -6  10   1         30.82         28.39         3.95 o                         
  -5  10   1          8.21          6.68         3.15 o                         
  -4  10   1          6.55          4.41         2.56 o                         
  -3  10   1         21.07         21.14         3.74 o                         
  -2  10   1        113.60        107.45         6.54 o                         
  -1  10   1        276.45        256.18         9.72 o                         
   0  10   1        125.80        147.88         7.44 o                         
   1  10   1        264.38        247.60         9.56 o                         
   2  10   1        117.89        116.53         6.80 o                         
   3  10   1         17.90         18.57         4.49 o                         
   4  10   1          9.45         10.95         3.34 o                         
   5  10   1          7.54          8.51         2.31 o                         
   6  10   1         29.62         33.67         3.63 o                         
  -6  11   1          1.35          0.55         1.47 o                         
  -5  11   1          5.27          4.56         3.27 o                         
  -4  11   1          8.76         -0.38         4.39 o                         
  -3  11   1         26.82         26.55         3.75 o                         
  -2  11   1          0.23          1.33         2.31 o                         
  -1  11   1         44.64         41.48         4.16 o                         
   0  11   1         94.17         89.90         6.62 o                         
   1  11   1         46.10         36.73         4.47 o                         
   2  11   1          0.54         -1.41         2.67 o                         
   3  11   1         28.32         30.95         4.06 o                         
   4  11   1          9.65         13.05         2.74 o                         
   5  11   1          5.67          4.06         3.02 o                         
   6  11   1          1.23         -0.96         2.30 o                         
  -5  12   1          8.58          2.55         3.90 o                         
  -4  12   1          3.74          3.68         2.07 o                         
  -3  12   1         51.92         55.22         4.16 o                         
  -2  12   1         19.58         18.20         3.57 o                         
  -1  12   1         26.53         20.70         4.17 o                         
   0  12   1        103.93        103.18         6.44 o                         
   1  12   1         26.52         29.86         3.75 o                         
   2  12   1         15.34         13.75         3.41 o                         
   3  12   1         55.68         58.20         4.97 o                         
   4  12   1          4.11          3.94         2.09 o                         
   5  12   1          7.12          7.22         3.51 o                         
  -3  13   1          2.81          3.45         2.32 o                         
  -2  13   1         10.40         19.33         4.74 o                         
  -1  13   1          6.42          6.01         2.26 o                         
   0  13   1          0.04          0.66         2.49 o                         
   1  13   1          7.31         11.67         2.47 o                         
   2  13   1         12.04          8.65         3.38 o                         
   3  13   1          2.07         -0.21         2.00 o                         
   0   0   2       4278.83       3088.00       184.57 o                         
   1   0   2       3095.04       2237.68        60.79 o                         
   2   0   2      14928.71       8013.21        31.06 o                         
   3   0   2        235.02        310.68        17.92 o                         
   4   0   2        461.42        488.44        14.91 o                         
   5   0   2        122.70        105.15         9.98 o                         
   6   0   2        115.82        111.41         6.30 o                         
   7   0   2        136.36        119.33         6.55 o                         
   8   0   2          1.09          1.13         2.07 o                         
   9   0   2          2.17          1.78         2.12 o                         
  -9   1   2         34.12         42.41         3.45 o                         
  -8   1   2         16.67         14.61         2.82 o                         
  -7   1   2        302.43        295.52        10.77 o                         
  -6   1   2        342.03        329.90         9.56 o                         
  -5   1   2        780.46        748.86        32.07 o                         
  -4   1   2        162.50        145.33         8.46 o                         
  -3   1   2       1193.55       1273.82        21.38 o                         
  -2   1   2       4498.42       3949.52        31.78 o                         
  -1   1   2       2153.04       2013.37        17.85 o                         
   0   1   2        612.51        591.72         5.58 o                         
   1   1   2       2272.68       1989.47        28.37 o                         
   2   1   2       4682.80       3917.40        18.09 o                         
   3   1   2       1308.27       1404.20        15.61 o                         
   4   1   2        159.28        146.43        10.08 o                         
   5   1   2        789.41        725.31        24.59 o                         
   6   1   2        332.52        326.58         9.61 o                         
   7   1   2        329.33        313.15        11.62 o                         
   8   1   2         18.82         19.47         3.10 o                         
   9   1   2         31.43         37.00         3.52 o                         
  -9   2   2         15.74         14.69         3.08 o                         
  -8   2   2         45.42         39.26         3.97 o                         
  -7   2   2         41.92         37.27         4.22 o                         
  -6   2   2         95.50         89.72         4.81 o                         
  -5   2   2        329.58        354.45        17.28 o                         
  -4   2   2          9.55          6.72         2.66 o                         
  -3   2   2        855.41        860.20        19.88 o                         
  -2   2   2       1543.34       1574.84        30.71 o                         
  -1   2   2       1939.02       1942.59        84.31 o                         
   0   2   2       1101.66        940.89         6.60 o                         
   1   2   2       2182.22       2014.44        12.20 o                         
   2   2   2       1481.51       1449.71        20.40 o                         
   3   2   2        777.88        793.55        11.05 o                         
   4   2   2          6.11          5.12         2.06 o                         
   5   2   2        314.10        339.30        17.03 o                         
   6   2   2        105.13        101.84         5.15 o                         
   7   2   2         41.09         37.13         3.98 o                         
   8   2   2         47.03         45.34         4.24 o                         
   9   2   2         17.27         18.01         2.79 o                         
  -9   3   2         20.25         19.96         3.32 o                         
  -8   3   2         30.80         33.23         4.19 o                         
  -7   3   2        114.58        120.42         6.58 o                         
  -6   3   2        358.46        355.60         8.67 o                         
  -5   3   2        328.72        362.64        17.24 o                         
  -4   3   2       1037.83       1222.78        21.67 o                         
  -3   3   2       2064.97       2163.74        20.48 o                         
  -2   3   2        472.62        511.89        13.54 o                         
  -1   3   2        806.87        819.21        19.66 o                         
   0   3   2        993.97        856.93        11.72 o                         
   1   3   2        876.74        856.74        13.07 o                         
   2   3   2        528.88        585.46        13.57 o                         
   3   3   2       2150.89       2216.86        31.11 o                         
   4   3   2       1147.70       1402.48        87.14 o                         
   5   3   2        335.47        366.46        17.66 o                         
   6   3   2        341.16        319.88         8.28 o                         
   7   3   2        119.07        123.77         6.66 o                         
   8   3   2         31.56         32.40         4.81 o                         
   9   3   2         23.57         25.95         2.88 o                         
  -9   4   2         52.81         57.10         4.52 o                         
  -8   4   2         39.54         37.16         5.23 o                         
  -7   4   2         41.14         38.48         4.08 o                         
  -6   4   2         84.13         68.09         4.29 o                         
  -5   4   2         37.30         44.25         6.72 o                         
  -4   4   2        263.56        304.29        10.11 o                         
  -3   4   2       1082.61       1279.66        26.61 o                         
  -2   4   2        185.06        203.17         6.93 o                         
  -1   4   2        559.25        654.20        22.98 o                         
   0   4   2       3376.59       3006.14        34.99 o                         
   1   4   2        597.71        634.70        13.19 o                         
   2   4   2        207.15        219.44         6.34 o                         
   3   4   2       1036.41       1145.94        20.44 o                         
   4   4   2        250.03        293.04        13.59 o                         
   5   4   2         45.17         50.98         7.39 o                         
   6   4   2         84.77         70.54         4.54 o                         
   7   4   2         39.01         39.45         3.87 o                         
   8   4   2         37.57         36.12         4.12 o                         
   9   4   2         50.91         53.02         4.77 o                         
  -9   5   2         19.35         15.77         2.23 o                         
  -8   5   2          5.53          4.53         2.33 o                         
  -7   5   2         26.47         28.85         5.09 o                         
  -6   5   2        187.58        177.10         9.05 o                         
  -5   5   2        427.14        437.63        11.12 o                         
  -4   5   2        105.80        120.61         8.63 o                         
  -3   5   2        386.87        453.29        12.20 o                         
  -2   5   2        108.16        114.58         7.19 o                         
  -1   5   2        606.72        612.85        15.19 o                         
   0   5   2        980.98        937.00        18.11 o                         
   1   5   2        567.56        590.16        14.39 o                         
   2   5   2        126.59        137.53         7.17 o                         
   3   5   2        426.01        482.20        39.59 o                         
   4   5   2        105.40        116.36         8.30 o                         
   5   5   2        404.54        414.28        11.12 o                         
   6   5   2        201.84        193.26         8.41 o                         
   7   5   2         31.28         30.57         3.13 o                         
   8   5   2          7.10          7.75         2.34 o                         
   9   5   2         18.04         15.40         1.96 o                         
  -8   6   2         34.65         35.71         4.13 o                         
  -7   6   2         39.95         47.11         5.79 o                         
  -6   6   2         72.41         76.65         6.19 o                         
  -5   6   2        151.73        152.86         6.97 o                         
  -4   6   2          1.07         -3.97         4.09 o                         
  -3   6   2        496.78        523.13        17.15 o                         
  -2   6   2         64.25         71.76         6.46 o                         
  -1   6   2        260.04        294.02        11.89 o                         
   0   6   2        357.04        409.65        16.88 o                         
   1   6   2        313.86        351.70        14.23 o                         
   2   6   2         78.95         79.44         6.30 o                         
   3   6   2        478.38        482.09        20.58 o                         
   4   6   2          2.74          7.01         2.10 o                         
   5   6   2        171.19        180.13         7.65 o                         
   6   6   2         77.06         80.31         5.60 o                         
   7   6   2         38.10         45.69         3.64 o                         
   8   6   2         33.45         31.10         4.01 o                         
   9   6   2         18.11          8.26         3.11 o                         
  -8   7   2         45.68         56.20         4.24 o                         
  -7   7   2         20.99         20.32         3.80 o                         
  -6   7   2        191.13        181.02         8.02 o                         
  -5   7   2         54.74         59.88         4.56 o                         
  -4   7   2        747.78        739.29        18.40 o                         
  -3   7   2        133.53        149.54         8.44 o                         
  -2   7   2        446.25        438.46        18.73 o                         
  -1   7   2          4.62          3.53         3.60 o                         
   0   7   2         40.51         60.67         7.67 o                         
   1   7   2          6.85          6.80         4.06 o                         
   2   7   2        409.31        382.76        18.58 o                         
   3   7   2        127.92        143.72         6.07 o                         
   4   7   2        737.06        712.26        13.68 o                         
   5   7   2         52.41         54.52         4.86 o                         
   6   7   2        176.83        173.85         7.16 o                         
   7   7   2         23.97         19.80         2.44 o                         
   8   7   2         45.15         43.17        14.33 o                         
  -7   8   2         13.02         11.74         3.23 o                         
  -6   8   2          6.44          1.75         2.94 o                         
  -5   8   2         11.85         13.86         4.18 o                         
  -4   8   2        117.16        118.19        10.59 o                         
  -3   8   2        138.44        154.79         7.13 o                         
  -2   8   2        263.32        279.44         8.70 o                         
  -1   8   2        109.57        122.65         7.67 o                         
   0   8   2         65.82         78.34         9.43 o                         
   1   8   2        102.53        108.30         5.76 o                         
   2   8   2        259.55        268.24         8.79 o                         
   3   8   2        133.31        148.66         6.49 o                         
   4   8   2        119.95        107.58         6.01 o                         
   5   8   2         11.00          7.10         4.67 o                         
   6   8   2          6.82          6.52         1.97 o                         
   7   8   2         16.70         16.31         2.78 o                         
   8   8   2          1.64          5.12         2.46 o                         
  -7   9   2         52.78         54.44         5.41 o                         
  -6   9   2          5.54          6.83         2.95 o                         
  -5   9   2         62.41         71.17         8.33 o                         
  -4   9   2         12.26         12.55        10.20 o                         
  -3   9   2        365.19        347.53        15.13 o                         
  -2   9   2         53.48         53.82         4.44 o                         
  -1   9   2         42.76         42.72         3.66 o                         
   0   9   2          1.30          7.40         1.96 o                         
   1   9   2         47.64         47.21         4.11 o                         
   2   9   2         62.97         62.32         5.16 o                         
   3   9   2        340.69        324.67        11.00 o                         
   4   9   2          9.72          7.61         2.36 o                         
   5   9   2         64.42         75.09         5.27 o                         
   6   9   2          5.93          7.13         1.99 o                         
   7   9   2         51.01         60.43         5.42 o                         
  -6  10   2          5.11          4.35         3.35 o                         
  -5  10   2         51.10         55.14         4.87 o                         
  -4  10   2         37.87         27.34         4.78 o                         
  -3  10   2         95.94         89.62         7.44 o                         
  -2  10   2        129.58        141.71         8.18 o                         
  -1  10   2         17.95         14.42         3.09 o                         
   0  10   2         73.99         60.42         5.03 o                         
   1  10   2         16.88         15.47         3.67 o                         
   2  10   2        115.05        116.14         7.56 o                         
   3  10   2         98.09         98.95         7.98 o                         
   4  10   2         35.99         35.32         4.39 o                         
   5  10   2         55.75         60.92         4.73 o                         
   6  10   2          5.51          7.10         1.60 o                         
  -6  11   2         30.09         33.32         2.71 o                         
  -5  11   2          0.31         -0.55         5.75 o                         
  -4  11   2         29.55         33.97         3.89 o                         
  -3  11   2         20.38         27.64         3.92 o                         
  -2  11   2          1.24          2.93         2.57 o                         
  -1  11   2         38.62         36.48         3.97 o                         
   0  11   2         84.97         72.15         5.97 o                         
   1  11   2         42.06         36.52         4.59 o                         
   2  11   2          0.55          1.05         2.45 o                         
   3  11   2         19.70         23.26         3.64 o                         
   4  11   2         34.41         41.50         4.07 o                         
   5  11   2          0.66         -0.75         1.65 o                         
   6  11   2         31.71         31.96         5.08 o                         
  -5  12   2          2.28          1.91         2.62 o                         
  -4  12   2         10.32         12.02         2.72 o                         
  -3  12   2         26.58         24.16         5.62 o                         
  -2  12   2         13.57          9.47         3.12 o                         
  -1  12   2         10.36          7.54         4.04 o                         
   0  12   2          2.38         -1.32         3.01 o                         
   1  12   2         10.45         14.36         4.13 o                         
   2  12   2         17.34         15.97         3.42 o                         
   3  12   2         25.41         28.91         3.87 o                         
   4  12   2          9.32          7.05         3.26 o                         
   5  12   2          2.36          2.46         2.50 o                         
  -3  13   2         15.26         17.07         4.13 o                         
  -2  13   2          6.37          1.35         2.28 o                         
  -1  13   2          5.45          3.99         2.12 o                         
   0  13   2          0.09          3.49         2.84 o                         
   1  13   2          5.98          4.80         2.09 o                         
   2  13   2          7.50         -0.13         3.29 o                         
   3  13   2         17.00         23.41         7.56 o                         
   1   0   3        236.74        273.50         7.19 o                         
   2   0   3        132.90        137.94         4.52 o                         
   3   0   3        242.24        233.18         9.56 o                         
   4   0   3          9.31          8.15         3.33 o                         
   5   0   3        316.29        331.57        36.04 o                         
   6   0   3        595.33        604.36        13.04 o                         
   7   0   3         73.46         61.47         4.93 o                         
   8   0   3          1.62         -1.41         2.78 o                         
   9   0   3         17.90         11.14         2.37 o                         
  -9   1   3         14.14         13.33         3.25 o                         
  -8   1   3         24.11         25.03         3.08 o                         
  -7   1   3        217.20        220.08         8.68 o                         
  -6   1   3        279.76        264.66         9.49 o                         
  -5   1   3        147.62        155.63         8.80 o                         
  -4   1   3        608.21        591.57        17.11 o                         
  -3   1   3        970.04        951.00        19.18 o                         
  -2   1   3         67.61         60.02         4.86 o                         
  -1   1   3        652.97        653.84        15.20 o                         
   0   1   3       7929.58       5176.82       111.25 o                         
   1   1   3        648.75        647.98         9.54 o                         
   2   1   3         56.06         49.37         3.25 o                         
   3   1   3       1016.18       1009.06        15.39 o                         
   4   1   3        677.36        687.84        30.19 o                         
   5   1   3        132.64        139.45        10.91 o                         
   6   1   3        269.21        261.39         8.04 o                         
   7   1   3        214.86        204.86         9.41 o                         
   8   1   3         21.75         17.50         3.06 o                         
   9   1   3         16.51         19.05         2.84 o                         
  -9   2   3         34.20         29.34         3.89 o                         
  -8   2   3          0.28         -3.38         3.38 o                         
  -7   2   3        118.23        101.93         6.77 o                         
  -6   2   3         12.86         12.88         5.22 o                         
  -5   2   3        188.54        202.25         9.94 o                         
  -4   2   3        459.37        470.97        15.78 o                         
  -3   2   3        936.16        989.46        20.08 o                         
  -2   2   3       1690.25       1664.98        18.74 o                         
  -1   2   3       2824.27       2713.69        26.95 o                         
   0   2   3       2718.79       2429.29        24.15 o                         
   1   2   3       2821.78       2690.47        17.56 o                         
   2   2   3       1650.13       1558.84        17.83 o                         
   3   2   3        867.04        937.55        22.22 o                         
   4   2   3        430.24        448.16        15.50 o                         
   5   2   3        154.87        182.90        11.31 o                         
   6   2   3         12.01         10.83         2.39 o                         
   7   2   3        111.08        102.28         6.99 o                         
   8   2   3          0.12         -0.79         2.73 o                         
   9   2   3         31.66         36.07         3.54 o                         
  -9   3   3         19.24         21.67         3.32 o                         
  -8   3   3         23.59         25.02         4.25 o                         
  -7   3   3        118.59        112.51         8.37 o                         
  -6   3   3        159.48        155.74         6.90 o                         
  -5   3   3        181.45        200.05        10.03 o                         
  -4   3   3        408.20        463.35        13.68 o                         
  -3   3   3       1808.60       1983.00        30.57 o                         
  -2   3   3        692.27        685.01        12.81 o                         
  -1   3   3        680.96        678.11        13.89 o                         
   0   3   3       1271.61       1195.17        12.84 o                         
   1   3   3        684.86        664.35         9.50 o                         
   2   3   3        641.79        640.90        12.04 o                         
   3   3   3       1956.00       2132.61        25.21 o                         
   4   3   3        439.55        515.80        46.75 o                         
   5   3   3        185.73        189.61        17.32 o                         
   6   3   3        167.47        167.07         6.61 o                         
   7   3   3        115.64        101.05         7.91 o                         
   8   3   3         28.24         28.85         4.44 o                         
   9   3   3         18.74         21.48         2.68 o                         
  -9   4   3         15.10         13.47         2.75 o                         
  -8   4   3         14.29         11.61         3.54 o                         
  -7   4   3         17.54         22.31         5.63 o                         
  -6   4   3          6.69          3.48         2.81 o                         
  -5   4   3         49.71         50.08         3.84 o                         
  -4   4   3         83.98        100.37         6.77 o                         
  -3   4   3        477.49        525.59        10.31 o                         
  -2   4   3        224.08        278.69        13.88 o                         
  -1   4   3        549.06        542.15        12.90 o                         
   0   4   3         83.13         86.14         5.28 o                         
   1   4   3        550.92        549.13        16.81 o                         
   2   4   3        207.96        252.28         7.57 o                         
   3   4   3        467.32        504.47        15.98 o                         
   4   4   3         65.61         70.43         5.99 o                         
   5   4   3         53.08         47.31         4.34 o                         
   6   4   3          3.41          3.79         2.16 o                         
   7   4   3         18.85         19.54         3.42 o                         
   8   4   3         15.66         12.77         3.63 o                         
   9   4   3         14.83         10.18         2.60 o                         
  -9   5   3         10.50          7.58         2.18 o                         
  -8   5   3         39.38         39.70         4.93 o                         
  -7   5   3        168.17        161.45        12.03 o                         
  -6   5   3        160.29        141.54         9.46 o                         
  -5   5   3         21.97         21.03         3.09 o                         
  -4   5   3         78.67         99.27         9.54 o                         
  -3   5   3         84.87         88.09         5.79 o                         
  -2   5   3        602.37        594.08        15.88 o                         
  -1   5   3        306.51        329.06        11.33 o                         
   0   5   3       3077.07       2948.15        61.12 o                         
   1   5   3        258.34        270.18         9.80 o                         
   2   5   3        638.84        675.62        28.51 o                         
   3   5   3         68.63         72.36         5.80 o                         
   4   5   3         95.56        128.25        10.95 o                         
   5   5   3         25.98         26.55         3.82 o                         
   6   5   3        151.98        130.53         7.90 o                         
   7   5   3        172.90        157.01         7.31 o                         
   8   5   3         38.79         39.35         4.61 o                         
   9   5   3         11.63         13.27         1.96 o                         
  -8   6   3          8.26          3.70         2.31 o                         
  -7   6   3          6.40          1.59         2.98 o                         
  -6   6   3         42.71         41.75         4.91 o                         
  -5   6   3         14.87          9.34         2.52 o                         
  -4   6   3        434.90        416.31        10.95 o                         
  -3   6   3        332.98        377.34        13.70 o                         
  -2   6   3        633.62        681.41        18.56 o                         
  -1   6   3        229.00        224.05        13.71 o                         
   0   6   3       1036.44       1100.48        52.12 o                         
   1   6   3        246.79        241.25        10.42 o                         
   2   6   3        658.60        679.99        22.88 o                         
   3   6   3        342.93        385.24        18.42 o                         
   4   6   3        433.45        424.65        10.19 o                         
   5   6   3         11.34         10.10         2.93 o                         
   6   6   3         50.74         48.68         4.13 o                         
   7   6   3          5.13          3.86         3.86 o                         
   8   6   3          8.84          8.57         2.34 o                         
  -8   7   3          9.65         16.66         3.63 o                         
  -7   7   3         31.89         37.14         6.13 o                         
  -6   7   3         24.17         19.29         3.72 o                         
  -5   7   3         97.41         91.63         7.08 o                         
  -4   7   3         22.94         18.14         4.42 o                         
  -3   7   3        268.29        249.24        10.87 o                         
  -2   7   3         99.54         93.23         7.97 o                         
  -1   7   3        135.66        153.47         9.56 o                         
   0   7   3        105.58        106.17         9.58 o                         
   1   7   3        140.14        149.96        11.27 o                         
   2   7   3         96.92         91.89         9.68 o                         
   3   7   3        251.11        244.57         7.83 o                         
   4   7   3         19.67         15.76         2.50 o                         
   5   7   3         88.63         92.17         5.66 o                         
   6   7   3         24.38         23.14         2.78 o                         
   7   7   3         34.42         36.04         3.63 o                         
   8   7   3         12.17          8.64         2.41 o                         
  -8   8   3         47.59         48.74         4.12 o                         
  -7   8   3         17.39         19.30         4.41 o                         
  -6   8   3          0.91          2.86         3.90 o                         
  -5   8   3         55.79         57.26         6.05 o                         
  -4   8   3        259.77        278.56        15.49 o                         
  -3   8   3        428.34        398.97        12.75 o                         
  -2   8   3          4.52          8.12         2.13 o                         
  -1   8   3        308.82        309.87        10.59 o                         
   0   8   3         47.46         43.12         4.27 o                         
   1   8   3        286.18        305.25         8.69 o                         
   2   8   3          1.88         -3.61         3.61 o                         
   3   8   3        432.73        395.75        10.40 o                         
   4   8   3        275.41        279.17         9.33 o                         
   5   8   3         63.81         62.86         4.63 o                         
   6   8   3          2.39          3.08         1.82 o                         
   7   8   3         18.33         15.29         2.77 o                         
   8   8   3         50.56         51.60         5.59 o                         
  -7   9   3          1.49          3.05         2.57 o                         
  -6   9   3         52.59         47.10         5.34 o                         
  -5   9   3         24.63         28.49         4.74 o                         
  -4   9   3         88.37         84.43         9.18 o                         
  -3   9   3         97.43         79.14         9.18 o                         
  -2   9   3         31.01         27.37         3.36 o                         
  -1   9   3         82.86         81.26         4.93 o                         
   0   9   3         22.30         22.38         2.70 o                         
   1   9   3         97.85         99.74         6.44 o                         
   2   9   3         27.28         21.81         3.57 o                         
   3   9   3         90.90         90.98         6.08 o                         
   4   9   3         86.08         86.61         5.73 o                         
   5   9   3         26.27         25.29         3.30 o                         
   6   9   3         56.05         55.26         3.65 o                         
   7   9   3          1.49          1.94         1.85 o                         
  -6  10   3         27.17         32.03         3.27 o                         
  -5  10   3          1.27         -2.56         2.56 o                         
  -4  10   3         34.99         35.76         4.94 o                         
  -3  10   3          5.70          0.37         3.90 o                         
  -2  10   3         23.10         16.38         4.51 o                         
  -1  10   3         63.11         61.88         5.05 o                         
   0  10   3          0.66         -2.37         2.37 o                         
   1  10   3         58.27         63.68         5.70 o                         
   2  10   3         17.32         14.27         3.19 o                         
   3  10   3          8.02          6.39         3.33 o                         
   4  10   3         38.33         45.42         6.29 o                         
   5  10   3          1.04          0.26         1.99 o                         
   6  10   3         23.08         23.21         4.67 o                         
  -6  11   3          4.27          5.73         2.27 o                         
  -5  11   3         28.88         22.51         3.81 o                         
  -4  11   3         15.50         27.08         3.47 o                         
  -3  11   3          5.80         10.61         3.33 o                         
  -2  11   3          1.41         -2.37         2.37 o                         
  -1  11   3         13.93         13.03         3.17 o                         
   0  11   3          9.41          8.04         2.98 o                         
   1  11   3         15.28         16.91         5.31 o                         
   2  11   3          2.93          5.86         3.33 o                         
   3  11   3          7.74          4.65         2.67 o                         
   4  11   3         17.91         18.05         3.02 o                         
   5  11   3         30.99         31.64         3.00 o                         
   6  11   3          4.21          4.57         2.90 o                         
  -5  12   3          0.81          0.03         1.92 o                         
  -4  12   3          3.99          2.91         2.32 o                         
  -3  12   3          4.67          2.83         1.94 o                         
  -2  12   3         30.90         43.02         5.89 o                         
  -1  12   3          0.28         -0.92         4.40 o                         
   0  12   3         10.18         -1.01         2.91 o                         
   1  12   3          0.85          3.05         3.06 o                         
   2  12   3         27.96         26.29         3.93 o                         
   3  12   3          5.68          6.74         2.55 o                         
   4  12   3          4.60          7.83         3.13 o                         
   5  12   3          1.41          1.14         2.44 o                         
  -3  13   3          6.73          5.23         3.36 o                         
  -2  13   3          1.22          0.40         2.20 o                         
  -1  13   3          0.01          2.96         2.57 o                         
   0  13   3          4.14         -0.31         2.93 o                         
   1  13   3          0.24          0.42         2.14 o                         
   2  13   3          0.81          1.16         2.05 o                         
   3  13   3          6.30          3.77         2.83 o                         
   0   0   4       8748.06       6256.03       379.81 o                         
   1   0   4        850.82        830.85        18.43 o                         
   2   0   4       1021.32        969.78        11.53 o                         
   3   0   4         47.83         67.65         5.62 o                         
   4   0   4         23.11         14.39         3.50 o                         
   5   0   4        263.99        249.81        13.00 o                         
   6   0   4          6.06          4.58         3.03 o                         
   7   0   4        509.15        472.10        14.53 o                         
   8   0   4          0.21         -0.35         2.20 o                         
   9   0   4         12.72         14.16         2.88 o                         
  -9   1   4         17.38         14.18         3.32 o                         
  -8   1   4         12.34         13.04         2.99 o                         
  -7   1   4         40.00         42.38         4.64 o                         
  -6   1   4         18.19         22.94         4.05 o                         
  -5   1   4        491.88        519.85        20.54 o                         
  -4   1   4        140.67        131.21         8.69 o                         
  -3   1   4        438.81        474.40        13.92 o                         
  -2   1   4        442.15        433.25        12.13 o                         
  -1   1   4        854.23        843.21        13.63 o                         
   0   1   4       5309.13       4338.36        88.32 o                         
   1   1   4        756.72        760.50        15.37 o                         
   2   1   4        454.37        431.59         9.09 o                         
   3   1   4        512.68        566.84        16.88 o                         
   4   1   4        137.02        126.52         8.51 o                         
   5   1   4        513.88        562.75        32.67 o                         
   6   1   4         25.24         22.00         3.40 o                         
   7   1   4         51.66         52.40         5.00 o                         
   8   1   4         14.39         13.07         2.57 o                         
   9   1   4         15.27         18.34         3.20 o                         
  -9   2   4          3.77          7.21         2.75 o                         
  -8   2   4         44.76         45.78         4.80 o                         
  -7   2   4         12.52          4.57         2.77 o                         
  -6   2   4        307.99        309.72        10.46 o                         
  -5   2   4         33.07         41.73         5.06 o                         
  -4   2   4         72.38         92.81         7.50 o                         
  -3   2   4        630.30        670.34        17.11 o                         
  -2   2   4        424.44        475.07        16.75 o                         
  -1   2   4       1647.96       1522.31        29.50 o                         
   0   2   4          7.01          8.44         1.48 o                         
   1   2   4       1664.96       1497.31        13.72 o                         
   2   2   4        394.49        424.79        11.53 o                         
   3   2   4        544.87        562.40        12.53 o                         
   4   2   4         48.83         61.79         6.39 o                         
   5   2   4         25.49         39.03         5.97 o                         
   6   2   4        319.91        318.73         9.01 o                         
   7   2   4         12.11         14.51         5.00 o                         
   8   2   4         47.81         48.43         4.72 o                         
   9   2   4          4.69          7.46         2.03 o                         
  -9   3   4         20.42         21.81         3.27 o                         
  -8   3   4         54.40         46.74         5.46 o                         
  -7   3   4         22.27         26.80         4.74 o                         
  -6   3   4         25.57         28.95         3.52 o                         
  -5   3   4         99.61        122.33         8.23 o                         
  -4   3   4        390.80        447.63        16.22 o                         
  -3   3   4        884.10        903.44        20.40 o                         
  -2   3   4        348.23        374.93         9.79 o                         
  -1   3   4        176.06        165.57         5.15 o                         
   0   3   4         85.58         99.91         4.36 o                         
   1   3   4        138.34        124.09         4.39 o                         
   2   3   4        400.76        434.67        10.95 o                         
   3   3   4        906.72        927.00        21.81 o                         
   4   3   4        442.82        538.16        15.36 o                         
   5   3   4        104.87        109.10        13.69 o                         
   6   3   4         27.89         36.73         3.57 o                         
   7   3   4         25.47         27.12         4.91 o                         
   8   3   4         48.40         49.55         5.37 o                         
   9   3   4         23.04         28.45         3.13 o                         
  -9   4   4         41.02         37.88         5.85 o                         
  -8   4   4          4.14          1.70         2.57 o                         
  -7   4   4         63.45         56.36         9.62 o                         
  -6   4   4         59.72         45.52         4.80 o                         
  -5   4   4         37.82         38.60         3.70 o                         
  -4   4   4        106.80        111.90         8.79 o                         
  -3   4   4        212.21        258.47         8.42 o                         
  -2   4   4        734.98        808.14        18.00 o                         
  -1   4   4        517.46        525.03        12.91 o                         
   0   4   4       2548.73       2366.45        39.66 o                         
   1   4   4        527.20        562.99        23.04 o                         
   2   4   4        736.00        810.95        14.03 o                         
   3   4   4        181.87        228.63         9.35 o                         
   4   4   4         90.88         95.81         6.92 o                         
   5   4   4         25.79         32.84         3.58 o                         
   6   4   4         66.09         60.46         4.50 o                         
   7   4   4         61.79         60.69         6.92 o                         
   8   4   4          3.32          0.59         4.78 o                         
   9   4   4         39.93         44.71         3.96 o                         
  -9   5   4         14.11          7.04         3.30 o                         
  -8   5   4         11.66         11.93         3.18 o                         
  -7   5   4         30.13         34.21         6.24 o                         
  -6   5   4         19.13         11.45         3.53 o                         
  -5   5   4         24.67         28.71         4.38 o                         
  -4   5   4        104.81        111.76        10.14 o                         
  -3   5   4        244.31        274.64        10.11 o                         
  -2   5   4        274.02        299.01         9.91 o                         
  -1   5   4        761.94        787.78        17.53 o                         
   0   5   4         64.92         67.00         5.32 o                         
   1   5   4        801.33        837.17        24.36 o                         
   2   5   4        267.89        294.10        18.04 o                         
   3   5   4        273.75        327.01        11.90 o                         
   4   5   4        100.94        104.54         7.66 o                         
   5   5   4         24.27         30.74         3.85 o                         
   6   5   4         23.07         22.41         3.89 o                         
   7   5   4         35.04         32.93         4.14 o                         
   8   5   4         15.21         17.27         3.46 o                         
   9   5   4         13.42          9.58         2.08 o                         
  -8   6   4         14.01         13.94         7.27 o                         
  -7   6   4         29.59         27.60         5.52 o                         
  -6   6   4         40.06         38.89         5.53 o                         
  -5   6   4         93.81         76.89         5.18 o                         
  -4   6   4        106.40        126.68         6.76 o                         
  -3   6   4         62.67         62.53         5.44 o                         
  -2   6   4         44.54         41.47         4.53 o                         
  -1   6   4       1236.60       1242.92        29.83 o                         
   0   6   4          4.15          9.73         4.35 o                         
   1   6   4       1271.88       1352.51        75.97 o                         
   2   6   4         56.66         59.78         9.66 o                         
   3   6   4         43.20         38.82         6.65 o                         
   4   6   4        111.36        129.55         6.29 o                         
   5   6   4        104.22         86.82         5.95 o                         
   6   6   4         46.26         48.46         5.03 o                         
   7   6   4         32.40         25.64         3.89 o                         
   8   6   4         17.94         21.47         2.84 o                         
  -8   7   4         55.59         53.28         5.33 o                         
  -7   7   4         15.10         18.38         6.47 o                         
  -6   7   4         58.92         70.58         9.18 o                         
  -5   7   4         80.24         76.76         6.17 o                         
  -4   7   4        211.71        195.97         8.65 o                         
  -3   7   4        680.27        701.16        15.77 o                         
  -2   7   4        560.43        584.23        16.35 o                         
  -1   7   4         43.46         40.31         5.60 o                         
   0   7   4        434.94        413.70        30.03 o                         
   1   7   4         47.26         42.50         6.35 o                         
   2   7   4        571.58        598.07        42.74 o                         
   3   7   4        684.08        692.87        13.06 o                         
   4   7   4        192.51        171.25         6.46 o                         
   5   7   4         72.85         66.21         4.92 o                         
   6   7   4         58.31         65.19         5.09 o                         
   7   7   4         16.77         15.70         3.05 o                         
   8   7   4         53.74         47.91         3.69 o                         
  -7   8   4          1.39          0.97         3.23 o                         
  -6   8   4         25.52         24.39         5.67 o                         
  -5   8   4          2.74          2.90         2.42 o                         
  -4   8   4        126.94        135.99        11.74 o                         
  -3   8   4        206.56        218.12         8.53 o                         
  -2   8   4         85.66         90.97         5.67 o                         
  -1   8   4        111.94        108.44         7.33 o                         
   0   8   4        166.91        171.11         7.16 o                         
   1   8   4         99.25         92.29         5.27 o                         
   2   8   4         87.09         82.99         5.09 o                         
   3   8   4        218.49        223.38         8.50 o                         
   4   8   4        115.89        114.39         6.15 o                         
   5   8   4          4.75          5.03         2.23 o                         
   6   8   4         26.58         21.20         3.19 o                         
   7   8   4          1.88          4.15         2.17 o                         
   8   8   4         10.08          4.28         2.64 o                         
  -7   9   4         36.63         35.56         4.36 o                         
  -6   9   4          8.39          8.23         3.02 o                         
  -5   9   4         33.15         34.11         7.08 o                         
  -4   9   4         13.92          6.11         6.57 o                         
  -3   9   4        144.09        131.74        11.87 o                         
  -2   9   4         64.96         67.62         6.99 o                         
  -1   9   4         13.58         10.05         2.53 o                         
   0   9   4        152.30        158.82         7.20 o                         
   1   9   4         15.99         16.51         3.53 o                         
   2   9   4         71.09         71.81         6.08 o                         
   3   9   4        134.35        135.42         7.16 o                         
   4   9   4         10.43         10.96         2.56 o                         
   5   9   4         35.07         40.41         4.44 o                         
   6   9   4          8.52          6.53         2.37 o                         
   7   9   4         33.07         32.33         3.73 o                         
  -6  10   4         14.38         16.62         3.59 o                         
  -5  10   4         28.91         32.78         3.78 o                         
  -4  10   4          3.45          0.83         2.68 o                         
  -3  10   4         18.67         17.40         4.02 o                         
  -2  10   4          8.16          3.83         3.07 o                         
  -1  10   4         31.41         21.54         4.06 o                         
   0  10   4         16.76         23.86         4.92 o                         
   1  10   4         26.98         29.39         4.80 o                         
   2  10   4          5.53          4.09         2.42 o                         
   3  10   4         23.58         27.45         4.65 o                         
   4  10   4          2.56          2.10         2.16 o                         
   5  10   4         26.46         21.23         3.11 o                         
   6  10   4         16.55         19.22         2.81 o                         
  -5  11   4         18.09         17.99         2.47 o                         
  -4  11   4          7.73          8.39         2.46 o                         
  -3  11   4         16.70         23.09         4.25 o                         
  -2  11   4         20.48         13.61         4.14 o                         
  -1  11   4          0.94          1.15         2.66 o                         
   0  11   4          0.74          3.12         3.15 o                         
   1  11   4          0.34         -3.16         4.34 o                         
   2  11   4         22.44         23.41         4.72 o                         
   3  11   4         17.52         16.38         3.80 o                         
   4  11   4          7.24          7.19         2.96 o                         
   5  11   4         16.73         19.91         3.00 o                         
  -4  12   4          6.97          9.07         2.21 o                         
  -3  12   4         28.76         41.83         3.72 o                         
  -2  12   4          6.85          7.31         3.65 o                         
  -1  12   4          4.92          3.64         3.81 o                         
   0  12   4          0.51          0.73         2.97 o                         
   1  12   4          3.97          1.84         2.62 o                         
   2  12   4          9.26         11.72         3.15 o                         
   3  12   4         28.57         36.64         4.25 o                         
   4  12   4          5.73          9.58         2.74 o                         
  -3  13   4         14.01         15.57         4.09 o                         
  -2  13   4          0.06         -2.41         2.41 o                         
  -1  13   4          1.63          4.07         2.56 o                         
   0  13   4          2.17          0.66         2.52 o                         
   1  13   4          1.69          4.82         2.25 o                         
   2  13   4          0.05          0.70         1.64 o                         
   3  13   4         12.91         11.60         3.49 o                         
   1   0   5       1221.55       1236.97        16.22 o                         
   2   0   5         16.96         21.60         2.40 o                         
   3   0   5        152.95        146.97         8.42 o                         
   4   0   5         66.69         46.45         5.74 o                         
   5   0   5        190.08        201.37        11.96 o                         
   6   0   5        966.46        913.80        16.97 o                         
   7   0   5          8.17         10.07         2.82 o                         
   8   0   5         78.97         83.92         6.05 o                         
   9   0   5          6.57          5.61         2.48 o                         
  -9   1   5         20.66         21.18         4.14 o                         
  -8   1   5          9.05         10.75         2.86 o                         
  -7   1   5         30.59         31.66         4.33 o                         
  -6   1   5        254.06        264.51         8.89 o                         
  -5   1   5        224.82        240.87        13.12 o                         
  -4   1   5        175.90        159.19         9.74 o                         
  -3   1   5        573.07        559.04        15.82 o                         
  -2   1   5       1177.75       1143.60        12.89 o                         
  -1   1   5       2548.33       2313.21        27.73 o                         
   0   1   5      12247.11       7878.74        59.01 o                         
   1   1   5       2662.80       2575.21        31.33 o                         
   2   1   5       1186.54       1132.37        15.59 o                         
   3   1   5        549.91        558.93        11.58 o                         
   4   1   5        159.83        154.15        10.09 o                         
   5   1   5        233.02        258.13        22.49 o                         
   6   1   5        233.04        226.92         8.35 o                         
   7   1   5         30.03         31.67         4.20 o                         
   8   1   5          7.54          4.26         2.42 o                         
   9   1   5         22.95         25.43         3.56 o                         
  -9   2   5         73.06         77.44         6.75 o                         
  -8   2   5          1.10          3.74         3.15 o                         
  -7   2   5        196.59        190.23         9.10 o                         
  -6   2   5         55.30         56.58         5.10 o                         
  -5   2   5        427.09        407.48        17.12 o                         
  -4   2   5        629.17        645.22        19.35 o                         
  -3   2   5        368.51        417.05        14.31 o                         
  -2   2   5        305.88        341.58        14.62 o                         
  -1   2   5        334.09        392.16        10.64 o                         
   0   2   5         32.55         42.49         2.33 o                         
   1   2   5        311.60        355.15         6.03 o                         
   2   2   5        308.53        347.07         7.86 o                         
   3   2   5        320.12        381.43        13.48 o                         
   4   2   5        619.60        692.06        37.98 o                         
   5   2   5        386.42        378.95        20.96 o                         
   6   2   5         52.91         54.56         4.00 o                         
   7   2   5        197.69        201.76         9.43 o                         
   8   2   5          1.59         -0.44         3.01 o                         
   9   2   5         68.99         76.93         5.56 o                         
  -9   3   5         16.41         17.70         3.65 o                         
  -8   3   5         13.77         15.92         3.48 o                         
  -7   3   5         25.15         18.60         3.24 o                         
  -6   3   5         22.08         18.49         3.89 o                         
  -5   3   5        114.31        116.50         6.23 o                         
  -4   3   5         42.40         40.77         5.72 o                         
  -3   3   5        140.89        131.23         9.41 o                         
  -2   3   5        188.49        203.49         8.94 o                         
  -1   3   5        277.57        262.71         7.56 o                         
   0   3   5        432.84        517.33        13.47 o                         
   1   3   5        231.84        211.90         6.20 o                         
   2   3   5        152.82        168.09         6.08 o                         
   3   3   5        143.49        149.66         6.36 o                         
   4   3   5         45.77         40.95         5.56 o                         
   5   3   5        120.61        121.06         7.14 o                         
   6   3   5         26.80         23.22         3.12 o                         
   7   3   5         24.71         19.72         4.23 o                         
   8   3   5         14.24         10.41         3.10 o                         
   9   3   5         13.94         17.22         2.39 o                         
  -9   4   5          0.47         -0.45         2.21 o                         
  -8   4   5         27.81         26.50         4.06 o                         
  -7   4   5         19.57         12.10         4.46 o                         
  -6   4   5         28.87         27.46         4.05 o                         
  -5   4   5         10.38         11.89         2.68 o                         
  -4   4   5         61.17         54.39         4.56 o                         
  -3   4   5        198.86        206.25         8.89 o                         
  -2   4   5        459.39        608.79        14.71 o                         
  -1   4   5        518.35        553.45        11.67 o                         
   0   4   5        255.34        209.88         7.96 o                         
   1   4   5        492.06        524.47        20.44 o                         
   2   4   5        435.75        570.03        13.61 o                         
   3   4   5        206.40        201.60         9.13 o                         
   4   4   5         47.60         41.47         4.93 o                         
   5   4   5         14.10         16.41         3.48 o                         
   6   4   5         22.76         20.07         3.64 o                         
   7   4   5         22.36         21.91         4.29 o                         
   8   4   5         29.52         37.25         6.05 o                         
   9   4   5          0.23         -0.71         1.43 o                         
  -9   5   5         19.88         17.14         4.00 o                         
  -8   5   5         31.34         35.22         4.22 o                         
  -7   5   5         23.61         22.47         7.14 o                         
  -6   5   5         59.71         56.80         5.27 o                         
  -5   5   5         46.99         38.95         4.01 o                         
  -4   5   5         26.61         29.22         7.29 o                         
  -3   5   5        145.55        143.88         8.86 o                         
  -2   5   5        239.65        245.87         9.31 o                         
  -1   5   5        767.70        858.62        21.91 o                         
   0   5   5        501.99        491.47        13.56 o                         
   1   5   5        773.98        926.28        24.77 o                         
   2   5   5        251.70        276.93        12.21 o                         
   3   5   5        131.82        141.79         8.18 o                         
   4   5   5         34.12         45.43         5.45 o                         
   5   5   5         49.25         54.15         6.05 o                         
   6   5   5         51.78         42.83         5.47 o                         
   7   5   5         21.89         25.07         4.41 o                         
   8   5   5         33.16         40.53         4.88 o                         
   9   5   5         21.83         18.02         2.10 o                         
  -8   6   5          8.55          6.93         4.85 o                         
  -7   6   5          4.78          3.33         3.52 o                         
  -6   6   5          8.22         12.89         3.66 o                         
  -5   6   5        179.12        181.45         9.12 o                         
  -4   6   5        233.49        236.58         8.29 o                         
  -3   6   5         71.89         74.40         7.13 o                         
  -2   6   5        347.96        333.08        11.70 o                         
  -1   6   5        479.43        501.01        15.73 o                         
   0   6   5        133.66        167.12        11.34 o                         
   1   6   5        461.06        478.09        38.46 o                         
   2   6   5        372.81        383.39        26.51 o                         
   3   6   5         90.42         98.19         9.90 o                         
   4   6   5        235.63        235.23         8.44 o                         
   5   6   5        155.92        158.05        10.12 o                         
   6   6   5         11.93          9.29         3.44 o                         
   7   6   5          6.06          6.60         2.52 o                         
   8   6   5          9.89         13.66         2.65 o                         
  -8   7   5          0.40         -0.29         2.72 o                         
  -7   7   5         15.30         16.98         6.64 o                         
  -6   7   5          1.05          3.34         2.99 o                         
  -5   7   5         80.94         78.75         6.07 o                         
  -4   7   5         60.64         60.88         4.64 o                         
  -3   7   5         13.82         15.71         3.11 o                         
  -2   7   5        220.07        230.44        10.53 o                         
  -1   7   5        100.21         95.68         8.07 o                         
   0   7   5         51.09         76.93         8.73 o                         
   1   7   5        112.83        108.51        12.83 o                         
   2   7   5        197.10        196.18        20.20 o                         
   3   7   5         19.48         23.05         2.96 o                         
   4   7   5         69.80         75.00         5.14 o                         
   5   7   5         73.32         67.41         6.18 o                         
   6   7   5          0.74          2.54         2.89 o                         
   7   7   5         19.44         20.66         3.02 o                         
   8   7   5          0.95          4.85         1.72 o                         
  -7   8   5         15.34         14.67         4.23 o                         
  -6   8   5          9.78         18.22         5.10 o                         
  -5   8   5         66.67         64.26         6.44 o                         
  -4   8   5        192.44        175.89        10.13 o                         
  -3   8   5        239.54        240.52         9.77 o                         
  -2   8   5         60.13         54.99         4.14 o                         
  -1   8   5        173.12        187.15         9.54 o                         
   0   8   5          0.26          2.90         2.24 o                         
   1   8   5        190.65        206.73         9.41 o                         
   2   8   5         54.45         52.03         4.36 o                         
   3   8   5        227.96        223.90         8.38 o                         
   4   8   5        201.52        188.49         8.56 o                         
   5   8   5         72.92         70.41         6.11 o                         
   6   8   5         12.95         14.64         3.12 o                         
   7   8   5         16.19         19.40         2.70 o                         
  -7   9   5          7.70          6.69         2.88 o                         
  -6   9   5         44.55         38.47         4.61 o                         
  -5   9   5         51.16         50.23         5.62 o                         
  -4   9   5         13.22          9.07         2.65 o                         
  -3   9   5        262.22        283.51        14.28 o                         
  -2   9   5         37.98         31.82         6.59 o                         
  -1   9   5        167.54        147.71         7.17 o                         
   0   9   5        203.57        175.39         8.30 o                         
   1   9   5        153.50        136.47         7.32 o                         
   2   9   5         36.73         24.74         3.97 o                         
   3   9   5        267.63        256.62         9.66 o                         
   4   9   5         18.46         11.54         2.54 o                         
   5   9   5         50.10         45.92         5.33 o                         
   6   9   5         41.22         36.41         3.74 o                         
   7   9   5          8.19          3.73         7.40 o                         
  -6  10   5         64.06         70.29         7.10 o                         
  -5  10   5          4.86          6.95         2.60 o                         
  -4  10   5         11.44          7.16         2.58 o                         
  -3  10   5          5.22          9.28         7.04 o                         
  -2  10   5         38.59         43.17         5.74 o                         
  -1  10   5          7.35          8.38         3.51 o                         
   0  10   5         15.19         14.14         3.49 o                         
   1  10   5          9.66          9.27         3.87 o                         
   2  10   5         39.91         34.14         4.45 o                         
   3  10   5          5.11          4.59         2.91 o                         
   4  10   5         10.96          9.01         2.73 o                         
   5  10   5          6.66          6.13         2.72 o                         
   6  10   5         59.54         61.28         4.39 o                         
  -5  11   5         32.94         37.19         3.13 o                         
  -4  11   5         21.42         26.71         3.33 o                         
  -3  11   5          0.68          6.77         2.62 o                         
  -2  11   5         13.81         13.08         4.09 o                         
  -1  11   5          8.21          8.59         3.37 o                         
   0  11   5         33.21         27.26         4.71 o                         
   1  11   5          8.87          3.25         3.06 o                         
   2  11   5         11.55         11.95         3.93 o                         
   3  11   5          0.25         -0.07         2.95 o                         
   4  11   5         20.95         22.04         4.51 o                         
   5  11   5         34.07         33.14         3.44 o                         
  -4  12   5          1.23          2.28         2.06 o                         
  -3  12   5          2.50          4.38         2.34 o                         
  -2  12   5          1.91          2.41         3.20 o                         
  -1  12   5          8.79         10.83         4.17 o                         
   0  12   5          1.91         -0.73         3.50 o                         
   1  12   5          9.22         12.22         3.35 o                         
   2  12   5          1.28          5.41         3.11 o                         
   3  12   5          1.22          5.52         3.24 o                         
   4  12   5          0.93          0.70         2.06 o                         
  -2  13   5          9.83         10.81         2.69 o                         
  -1  13   5         12.88         16.68         3.64 o                         
   0  13   5          0.11          3.44         2.52 o                         
   1  13   5          9.46          9.90         3.17 o                         
   2  13   5          9.21          9.71         2.55 o                         
   3  13   5         19.46         14.52         3.52 o                         
   0   0   6        160.94        168.00         8.94 o                         
   1   0   6        244.47        213.06         7.39 o                         
   2   0   6        724.77        722.15        16.80 o                         
   3   0   6        404.04        352.50        13.31 o                         
   4   0   6        576.36        593.00        18.95 o                         
   5   0   6         44.56         32.69         5.66 o                         
   6   0   6          2.62          8.13         2.22 o                         
   7   0   6        657.94        603.81        18.41 o                         
   8   0   6         11.69         12.89         3.00 o                         
   9   0   6         39.67         41.17         4.18 o                         
  -9   1   6          0.04         -0.43         2.49 o                         
  -8   1   6          4.27          2.77         2.28 o                         
  -7   1   6          9.29         11.89         3.96 o                         
  -6   1   6         25.72         28.97         2.88 o                         
  -5   1   6         63.30         54.66         6.88 o                         
  -4   1   6        714.32        704.63        20.71 o                         
  -3   1   6        115.80        118.79         7.92 o                         
  -2   1   6        518.33        518.94        14.37 o                         
  -1   1   6       1265.97       1233.09        14.57 o                         
   0   1   6       4950.22       4367.33        19.15 o                         
   1   1   6       1147.89       1118.21        13.89 o                         
   2   1   6        566.57        594.37        12.43 o                         
   3   1   6        129.19        134.59         8.57 o                         
   4   1   6        683.02        728.30        21.34 o                         
   5   1   6         72.39         63.39        11.81 o                         
   6   1   6         29.76         22.64         3.88 o                         
   7   1   6         11.16          4.43         2.87 o                         
   8   1   6          5.84          5.21         3.19 o                         
   9   1   6          0.15          2.73         2.43 o                         
  -9   2   6         10.36         12.01         5.11 o                         
  -8   2   6        109.12         99.33         7.33 o                         
  -7   2   6         12.24         16.87         3.15 o                         
  -6   2   6        264.36        277.51         9.63 o                         
  -5   2   6         34.48         32.69         5.43 o                         
  -4   2   6          1.39          8.17         4.86 o                         
  -3   2   6        553.84        561.17        18.97 o                         
  -2   2   6        807.39        886.99        18.91 o                         
  -1   2   6        216.15        238.26        12.35 o                         
   0   2   6        194.59        202.26         4.86 o                         
   1   2   6        214.00        219.57         6.04 o                         
   2   2   6        885.11       1017.65        20.71 o                         
   3   2   6        511.33        520.90        16.39 o                         
   4   2   6          0.78          4.97         3.72 o                         
   5   2   6         36.96         36.64         7.56 o                         
   6   2   6        266.02        247.46         9.55 o                         
   7   2   6         12.86         13.76         3.88 o                         
   8   2   6        118.94        113.19         7.81 o                         
   9   2   6         10.83         13.05         2.71 o                         
  -9   3   6         13.16          8.74         3.07 o                         
  -8   3   6         33.38         28.80         4.20 o                         
  -7   3   6          3.27          6.47         4.16 o                         
  -6   3   6         18.78         24.06         3.79 o                         
  -5   3   6        184.53        188.68         6.58 o                         
  -4   3   6         69.48         75.19         7.46 o                         
  -3   3   6        565.58        584.27        21.95 o                         
  -2   3   6          9.54         18.50         3.61 o                         
  -1   3   6        333.49        323.49         9.94 o                         
   0   3   6        686.18        671.96         9.57 o                         
   1   3   6        408.77        404.89         8.97 o                         
   2   3   6          2.78         10.61         1.85 o                         
   3   3   6        534.61        548.64        16.24 o                         
   4   3   6         53.93         65.45         6.40 o                         
   5   3   6        180.29        187.26         7.88 o                         
   6   3   6         23.47         23.53         3.54 o                         
   7   3   6          4.46          9.22         3.62 o                         
   8   3   6         30.43         33.89         5.81 o                         
   9   3   6         13.90         15.33         2.44 o                         
  -9   4   6         38.64         41.73         7.81 o                         
  -8   4   6          4.54          3.38         2.61 o                         
  -7   4   6        127.44        130.38         8.68 o                         
  -6   4   6          2.31          2.99         2.77 o                         
  -5   4   6         44.59         42.88         3.30 o                         
  -4   4   6        243.83        286.99        18.46 o                         
  -3   4   6         76.80         80.29         6.03 o                         
  -2   4   6        131.58        129.48         8.04 o                         
  -1   4   6        113.37        137.08         7.49 o                         
   0   4   6         31.13         28.51         3.51 o                         
   1   4   6        106.66        128.30        11.54 o                         
   2   4   6        122.86        126.19         6.72 o                         
   3   4   6         92.13         93.49         6.44 o                         
   4   4   6        250.08        270.05        19.88 o                         
   5   4   6         32.49         26.86         3.28 o                         
   6   4   6          3.96          5.27         3.54 o                         
   7   4   6        126.52        128.81         8.50 o                         
   8   4   6          5.47         11.98         4.20 o                         
   9   4   6         37.44         39.42         2.58 o                         
  -9   5   6          2.28          3.04         2.29 o                         
  -8   5   6          2.66          7.90         3.27 o                         
  -7   5   6          7.70         12.67         4.48 o                         
  -6   5   6         38.54         33.49         4.10 o                         
  -5   5   6         27.25         29.29         3.40 o                         
  -4   5   6        131.80        130.52         8.92 o                         
  -3   5   6        167.48        162.81         9.44 o                         
  -2   5   6         36.23         36.55         4.82 o                         
  -1   5   6        240.87        244.32        10.18 o                         
   0   5   6         43.60         38.01         5.60 o                         
   1   5   6        206.08        216.98        21.64 o                         
   2   5   6         61.74         68.72         5.47 o                         
   3   5   6        151.15        152.83         9.33 o                         
   4   5   6        130.70        143.36         6.88 o                         
   5   5   6         37.63         39.22         6.86 o                         
   6   5   6         41.56         30.61         6.40 o                         
   7   5   6          7.67         11.88         5.39 o                         
   8   5   6          1.98         -0.25         2.13 o                         
   9   5   6          2.39          0.97         1.76 o                         
  -8   6   6         33.41         35.56         7.17 o                         
  -7   6   6         45.58         39.00         5.80 o                         
  -6   6   6        109.93        104.77         7.07 o                         
  -5   6   6         20.31         28.48         4.91 o                         
  -4   6   6          5.24          6.94         2.87 o                         
  -3   6   6         13.27         13.23         3.83 o                         
  -2   6   6        258.65        252.01        11.94 o                         
  -1   6   6          4.45          5.29         2.57 o                         
   0   6   6         83.04        111.77        15.74 o                         
   1   6   6          5.33          5.97         6.68 o                         
   2   6   6        272.23        236.57        21.51 o                         
   3   6   6         12.21          5.99         5.87 o                         
   4   6   6          7.38          5.07         4.51 o                         
   5   6   6         17.73         20.70         4.25 o                         
   6   6   6        106.20        112.56         7.30 o                         
   7   6   6         51.52         47.81         4.94 o                         
   8   6   6         38.40         43.39         3.59 o                         
  -8   7   6         22.54         16.96         3.31 o                         
  -7   7   6          1.43          0.03         4.62 o                         
  -6   7   6         60.94         53.68         7.46 o                         
  -5   7   6         33.89         28.90         4.90 o                         
  -4   7   6        223.86        216.57         9.09 o                         
  -3   7   6        353.75        373.87        11.85 o                         
  -2   7   6        124.27        131.24         7.91 o                         
  -1   7   6        195.17        194.37         9.50 o                         
   0   7   6         96.52        108.85        10.35 o                         
   1   7   6        232.63        244.31        23.09 o                         
   2   7   6        132.76        135.50         7.03 o                         
   3   7   6        354.88        364.00        10.48 o                         
   4   7   6        201.05        174.23         8.29 o                         
   5   7   6         36.99         33.61         4.74 o                         
   6   7   6         62.59         65.47         5.12 o                         
   7   7   6          1.73          0.08         1.81 o                         
   8   7   6         23.21         22.79         2.16 o                         
  -7   8   6         21.96         29.93         4.80 o                         
  -6   8   6         17.98         27.97         9.81 o                         
  -5   8   6         11.55         11.71         3.35 o                         
  -4   8   6        173.85        160.91         9.71 o                         
  -3   8   6         53.30         58.94         8.53 o                         
  -2   8   6        108.21        112.78         6.26 o                         
  -1   8   6         39.79         35.18         3.74 o                         
   0   8   6          0.76          9.90         3.25 o                         
   1   8   6         41.10         41.41         3.33 o                         
   2   8   6         93.14         86.04         5.35 o                         
   3   8   6         48.89         49.80         5.39 o                         
   4   8   6        176.64        156.78         7.85 o                         
   5   8   6          9.89          5.92         3.14 o                         
   6   8   6         18.34         21.79         2.87 o                         
   7   8   6         20.91         22.44         3.25 o                         
  -7   9   6         37.68         32.31         4.88 o                         
  -6   9   6         16.25         20.61         4.57 o                         
  -5   9   6         19.65         15.63         2.84 o                         
  -4   9   6         33.68         29.00         3.84 o                         
  -3   9   6         35.32         34.98         5.07 o                         
  -2   9   6        207.41        228.61        11.33 o                         
  -1   9   6         17.56         13.67         3.11 o                         
   0   9   6         13.96         10.55         2.55 o                         
   1   9   6         19.17         12.10         3.75 o                         
   2   9   6        205.15        222.43         8.84 o                         
   3   9   6         30.40         20.96         4.28 o                         
   4   9   6         38.99         33.25         4.31 o                         
   5   9   6         19.53         19.08         4.01 o                         
   6   9   6         15.48         21.35         3.12 o                         
   7   9   6         36.60         29.05         3.26 o                         
  -6  10   6          6.58          5.92         2.16 o                         
  -5  10   6         47.72         53.17         4.37 o                         
  -4  10   6          0.17          3.24         1.88 o                         
  -3  10   6          5.05         12.94         2.85 o                         
  -2  10   6         70.66         66.19         6.95 o                         
  -1  10   6         56.34         47.42         6.06 o                         
   0  10   6        104.63         89.19         7.54 o                         
   1  10   6         55.08         59.88         6.54 o                         
   2  10   6         65.97         62.37         9.06 o                         
   3  10   6          2.41          7.55         3.47 o                         
   4  10   6          0.39          3.15         3.94 o                         
   5  10   6         51.03         48.99         4.84 o                         
   6  10   6          8.53          9.04         2.06 o                         
  -5  11   6         30.41         32.87         3.49 o                         
  -4  11   6          8.82          9.81         2.00 o                         
  -3  11   6          5.65          1.09         2.74 o                         
  -2  11   6          3.91          1.39         3.07 o                         
  -1  11   6         54.41         58.74         5.97 o                         
   0  11   6         10.83          9.59         4.70 o                         
   1  11   6         63.03         60.90         6.66 o                         
   2  11   6          4.22          4.58         2.94 o                         
   3  11   6          4.38          5.25         2.81 o                         
   4  11   6          9.08         11.31         3.67 o                         
   5  11   6         29.86         31.83         3.40 o                         
  -4  12   6         10.82         12.71         2.14 o                         
  -3  12   6          2.00          7.46         2.94 o                         
  -2  12   6          1.54         -4.89         4.89 o                         
  -1  12   6          0.65          2.44         2.99 o                         
   0  12   6          5.18          6.48         3.50 o                         
   1  12   6          0.76          1.18         1.98 o                         
   2  12   6          0.76         -2.39         2.39 o                         
   3  12   6          1.63         -2.39         2.39 o                         
   4  12   6         12.82         13.76         2.23 o                         
  -2  13   6          5.00          2.75         1.67 o                         
  -1  13   6          0.26          6.98         2.71 o                         
   0  13   6          2.59          6.40         4.91 o                         
   1  13   6          0.32         -2.29         2.29 o                         
   2  13   6          3.75          2.68         1.78 o                         
   1   0   7       2061.43       2114.39        27.89 o                         
   2   0   7          2.15         14.72         2.97 o                         
   3   0   7         34.51         36.04         5.29 o                         
   4   0   7        137.79        125.61         9.46 o                         
   5   0   7         80.77         82.46         8.43 o                         
   6   0   7        180.27        149.42         6.78 o                         
   7   0   7         34.83         31.43         3.65 o                         
   8   0   7         78.76         76.80         6.40 o                         
   9   0   7          1.37         -2.95         2.95 o                         
  -9   1   7         30.21         32.30         4.49 o                         
  -8   1   7         33.94         33.05         4.42 o                         
  -7   1   7         26.75         24.97         3.36 o                         
  -6   1   7         76.61         71.58         4.88 o                         
  -5   1   7         91.57         91.97         7.36 o                         
  -4   1   7        285.50        273.77        13.53 o                         
  -3   1   7        129.96        115.25         8.24 o                         
  -2   1   7        474.02        432.25        14.36 o                         
  -1   1   7       1496.18       1507.62        27.90 o                         
   0   1   7       2786.80       2647.89        15.79 o                         
   1   1   7       1514.51       1509.01        17.48 o                         
   2   1   7        484.51        477.24        11.67 o                         
   3   1   7        136.26        120.28         8.76 o                         
   4   1   7        253.00        254.18        13.30 o                         
   5   1   7         82.71         88.60         7.12 o                         
   6   1   7         72.27         68.21         5.19 o                         
   7   1   7         26.30         19.96         4.28 o                         
   8   1   7         32.57         32.38         4.54 o                         
   9   1   7         33.55         32.76         4.04 o                         
  -9   2   7         44.62         48.99         5.02 o                         
  -8   2   7          7.90         11.97         3.41 o                         
  -7   2   7        155.35        120.48        10.48 o                         
  -6   2   7         20.43         17.92         2.88 o                         
  -5   2   7        290.95        276.37         8.56 o                         
  -4   2   7        214.17        215.33        17.08 o                         
  -3   2   7        302.23        306.79        13.18 o                         
  -2   2   7       1105.55       1153.63        27.21 o                         
  -1   2   7        412.08        464.08        26.18 o                         
   0   2   7       2438.47       2605.69        31.30 o                         
   1   2   7        394.10        416.66        11.34 o                         
   2   2   7       1107.66       1123.57        27.09 o                         
   3   2   7        364.66        377.02        12.14 o                         
   4   2   7        212.24        239.29        13.17 o                         
   5   2   7        268.03        265.24         7.79 o                         
   6   2   7         23.27         23.54         4.14 o                         
   7   2   7        155.78        144.31        11.36 o                         
   8   2   7          8.09          4.06         2.98 o                         
   9   2   7         43.92         49.12         4.14 o                         
  -9   3   7          4.69          7.52         2.54 o                         
  -8   3   7         21.21         20.54         3.72 o                         
  -7   3   7         31.35         23.65         4.25 o                         
  -6   3   7         41.02         42.05         4.80 o                         
  -5   3   7         36.00         30.96         2.96 o                         
  -4   3   7        131.56        115.41         9.19 o                         
  -3   3   7        356.07        411.57        23.77 o                         
  -2   3   7        343.34        344.13        12.90 o                         
  -1   3   7        882.82        929.65        19.98 o                         
   0   3   7        771.37        834.34        13.46 o                         
   1   3   7        975.24       1043.34        23.73 o                         
   2   3   7        291.35        301.69         8.26 o                         
   3   3   7        315.59        369.97        12.92 o                         
   4   3   7        128.63        117.13        13.82 o                         
   5   3   7         35.87         32.06         3.47 o                         
   6   3   7         43.46         46.91         5.89 o                         
   7   3   7         31.92         33.62         6.20 o                         
   8   3   7         22.97         29.99         5.60 o                         
   9   3   7          4.46          3.44         1.35 o                         
  -9   4   7          1.79         -2.95         2.95 o                         
  -8   4   7         25.33         31.20         7.95 o                         
  -7   4   7          5.85         -4.13         4.13 o                         
  -6   4   7         95.32         91.53         6.65 o                         
  -5   4   7         37.61         41.26         3.79 o                         
  -4   4   7         99.82        111.99         7.95 o                         
  -3   4   7        287.92        340.21        19.70 o                         
  -2   4   7          1.48          0.25         2.08 o                         
  -1   4   7         81.23         76.28         4.50 o                         
   0   4   7         14.17         17.18         2.97 o                         
   1   4   7         80.98         72.79         5.23 o                         
   2   4   7          0.34          2.31         1.85 o                         
   3   4   7        276.38        331.70        15.36 o                         
   4   4   7        108.47        122.11        14.44 o                         
   5   4   7         44.90         48.08         4.27 o                         
   6   4   7        104.46        107.13         8.02 o                         
   7   4   7          7.70          2.94         6.38 o                         
   8   4   7         24.19         25.16         5.05 o                         
   9   4   7          2.15          7.29         1.81 o                         
  -8   5   7         22.25         22.54         4.23 o                         
  -7   5   7         14.24          9.75         4.06 o                         
  -6   5   7         16.14         15.93         3.54 o                         
  -5   5   7         46.08         45.77         3.65 o                         
  -4   5   7         56.90         50.04         4.37 o                         
  -3   5   7         33.91         44.32         5.30 o                         
  -2   5   7        304.93        290.49        12.23 o                         
  -1   5   7        139.06        121.35         7.62 o                         
   0   5   7        245.85        228.58        12.54 o                         
   1   5   7        157.66        152.59        11.53 o                         
   2   5   7        313.06        322.86        30.00 o                         
   3   5   7         48.50         56.09         7.27 o                         
   4   5   7         49.74         39.69         5.05 o                         
   5   5   7         45.53         46.80         7.23 o                         
   6   5   7         14.94         11.93         5.10 o                         
   7   5   7         12.98         12.43         3.73 o                         
   8   5   7         23.96         27.50         3.25 o                         
  -8   6   7         10.36         14.90         5.18 o                         
  -7   6   7         47.71         49.68         6.32 o                         
  -6   6   7         31.38         34.69         4.27 o                         
  -5   6   7        156.51        171.39        15.44 o                         
  -4   6   7         44.92         43.62         4.79 o                         
  -3   6   7        137.87        143.20         8.20 o                         
  -2   6   7         73.87         62.27         6.45 o                         
  -1   6   7        283.15        290.08        13.30 o                         
   0   6   7         79.95         97.39        16.25 o                         
   1   6   7        272.83        293.40        15.07 o                         
   2   6   7         72.57         58.71        12.39 o                         
   3   6   7        139.36        146.28         6.55 o                         
   4   6   7         43.92         36.17         4.61 o                         
   5   6   7        146.37        142.50         8.47 o                         
   6   6   7         35.35         35.94         4.64 o                         
   7   6   7         43.91         47.10         4.81 o                         
   8   6   7         11.15          7.02         2.05 o                         
  -8   7   7         20.18         25.23         3.36 o                         
  -7   7   7         12.26          7.09         4.55 o                         
  -6   7   7         27.10         31.27         8.62 o                         
  -5   7   7         11.35          4.77         7.08 o                         
  -4   7   7         39.20         38.84        12.28 o                         
  -3   7   7         52.44         51.26         4.34 o                         
  -2   7   7        159.22        171.12         7.32 o                         
  -1   7   7         35.01         26.71         4.63 o                         
   0   7   7         66.67         68.49         9.01 o                         
   1   7   7         29.61         27.10         3.83 o                         
   2   7   7        178.47        189.46         7.51 o                         
   3   7   7         42.87         43.17         4.18 o                         
   4   7   7         37.37         35.46         4.11 o                         
   5   7   7          8.52          5.35         2.78 o                         
   6   7   7         28.47         29.75         3.62 o                         
   7   7   7         14.65         19.04         3.23 o                         
   8   7   7         21.16         19.51         2.37 o                         
  -7   8   7          9.14          7.33         6.50 o                         
  -6   8   7         38.94         34.52         6.11 o                         
  -5   8   7         88.00         94.09         9.01 o                         
  -4   8   7         48.76         40.32         8.38 o                         
  -3   8   7        155.59        170.57         8.62 o                         
  -2   8   7        189.29        184.55         7.90 o                         
  -1   8   7         62.60         60.77         5.23 o                         
   0   8   7        217.01        207.01         7.93 o                         
   1   8   7         63.51         64.13         5.41 o                         
   2   8   7        202.06        186.64         9.65 o                         
   3   8   7        136.28        129.92         7.99 o                         
   4   8   7         44.81         41.87         4.85 o                         
   5   8   7        100.02        109.06         6.32 o                         
   6   8   7         36.55         42.89         3.62 o                         
   7   8   7          9.75         10.01         1.88 o                         
  -7   9   7         10.15          9.07         2.17 o                         
  -6   9   7         18.12         19.20         4.39 o                         
  -5   9   7         36.17         46.93         4.46 o                         
  -4   9   7         43.64         44.76         4.60 o                         
  -3   9   7        184.07        182.44        10.22 o                         
  -2   9   7          9.39          6.02         2.82 o                         
  -1   9   7        285.31        277.32        12.79 o                         
   0   9   7         13.08         11.31         3.30 o                         
   1   9   7        251.97        246.82        10.43 o                         
   2   9   7         10.60         16.33         3.42 o                         
   3   9   7        199.00        186.74        10.73 o                         
   4   9   7         37.53         34.47         5.94 o                         
   5   9   7         35.89         31.16         4.88 o                         
   6   9   7         18.42         23.50         3.33 o                         
   7   9   7         10.63         12.02         3.33 o                         
  -6  10   7         21.27         16.47         3.57 o                         
  -5  10   7          7.08          7.55         2.95 o                         
  -4  10   7          8.09         11.10         2.23 o                         
  -3  10   7         11.46         13.37         3.22 o                         
  -2  10   7         30.08         31.41         4.13 o                         
  -1  10   7         11.46         12.17         3.37 o                         
   0  10   7          2.49          1.41         2.95 o                         
   1  10   7         11.15          3.48         2.55 o                         
   2  10   7         27.55         23.94         4.43 o                         
   3  10   7         13.09         15.13         4.02 o                         
   4  10   7         11.35          9.12         3.77 o                         
   5  10   7          9.40         14.17         4.45 o                         
   6  10   7         21.44         19.49         3.20 o                         
  -5  11   7          6.97          7.49         1.89 o                         
  -4  11   7         23.87         27.08         3.58 o                         
  -3  11   7          1.56         -1.18         2.15 o                         
  -2  11   7         26.49         26.93         4.21 o                         
  -1  11   7         24.12         21.14         5.27 o                         
   0  11   7         18.17         20.21         5.65 o                         
   1  11   7         24.23         18.99         5.33 o                         
   2  11   7         21.94         23.24         5.18 o                         
   3  11   7          1.92          7.09         4.28 o                         
   4  11   7         26.26         24.31         4.44 o                         
   5  11   7          7.28          8.65         1.94 o                         
  -4  12   7          7.35          5.32         1.94 o                         
  -3  12   7          2.49          2.37         3.88 o                         
  -2  12   7          3.12          3.88         2.63 o                         
  -1  12   7          2.33          1.10         3.11 o                         
   0  12   7          0.48         -1.98         2.88 o                         
   1  12   7          2.10          4.92         3.79 o                         
   2  12   7          3.25          2.40         4.24 o                         
   3  12   7          3.45          3.61         3.08 o                         
   4  12   7          6.48          3.88         1.96 o                         
  -2  13   7          0.73          1.84         2.35 o                         
  -1  13   7         15.90         21.22         3.15 o                         
   0  13   7          0.63          2.82         3.16 o                         
   1  13   7         14.10         13.91         2.74 o                         
   2  13   7          0.73          2.04         1.78 o                         
   0   0   8       8064.19       7328.53       325.41 o                         
   1   0   8         89.28        115.94         5.38 o                         
   2   0   8        173.88        197.00         9.75 o                         
   3   0   8          9.54          6.76         3.72 o                         
   4   0   8         21.19         23.38         5.15 o                         
   5   0   8        972.16        959.83        16.81 o                         
   6   0   8          4.54          4.38         2.94 o                         
   7   0   8         80.78         79.84         5.98 o                         
   8   0   8         14.04         15.12         3.34 o                         
   9   0   8         77.45         82.10         6.08 o                         
  -9   1   8          0.46         -2.68         2.68 o                         
  -8   1   8          1.48         -0.92         3.17 o                         
  -7   1   8         18.80         20.45         3.66 o                         
  -6   1   8        161.19        165.42         6.95 o                         
  -5   1   8        103.38         96.93         5.24 o                         
  -4   1   8         54.94         55.07         8.54 o                         
  -3   1   8        404.55        405.31        15.71 o                         
  -2   1   8       2662.06       2600.13        35.86 o                         
  -1   1   8        792.58        906.20        17.54 o                         
   0   1   8         70.03         71.25         4.01 o                         
   1   1   8        691.32        779.66        15.61 o                         
   2   1   8       2734.53       2829.21        47.23 o                         
   3   1   8        377.27        392.27        15.73 o                         
   4   1   8         40.33         32.83         5.69 o                         
   5   1   8         98.11        105.13         5.06 o                         
   6   1   8        166.36        158.42         8.50 o                         
   7   1   8         17.89         18.49         4.04 o                         
   8   1   8          0.93         -2.33         3.95 o                         
   9   1   8          0.71          0.76         2.79 o                         
  -9   2   8          1.92          5.61         2.35 o                         
  -8   2   8         91.55        101.78         8.53 o                         
  -7   2   8         17.92          7.71         4.12 o                         
  -6   2   8        132.94        136.15         7.06 o                         
  -5   2   8          6.37          1.43         4.13 o                         
  -4   2   8        130.02        113.25         9.56 o                         
  -3   2   8        101.77         87.18        13.26 o                         
  -2   2   8        304.85        300.02        16.01 o                         
  -1   2   8        672.30        790.76        19.20 o                         
   0   2   8        267.60        316.85         8.13 o                         
   1   2   8        672.77        723.79        12.84 o                         
   2   2   8        324.32        316.35        10.77 o                         
   3   2   8         96.27         82.01         7.85 o                         
   4   2   8        148.29        152.48        11.11 o                         
   5   2   8          8.59         10.90         2.11 o                         
   6   2   8        130.10        135.67         7.69 o                         
   7   2   8         19.71         19.61         4.23 o                         
   8   2   8         96.51         98.12         6.72 o                         
   9   2   8          1.73         -1.53         2.61 o                         
  -9   3   8          7.73          4.40         1.80 o                         
  -8   3   8          0.26          0.76         2.98 o                         
  -7   3   8          4.18          5.20         3.75 o                         
  -6   3   8          7.14         11.73         3.59 o                         
  -5   3   8         34.88         37.75         3.55 o                         
  -4   3   8        125.48        125.78         9.82 o                         
  -3   3   8        383.17        428.61        31.46 o                         
  -2   3   8        669.69        708.73        55.23 o                         
  -1   3   8        276.56        331.82        11.85 o                         
   0   3   8          0.72          0.88         2.32 o                         
   1   3   8        268.26        279.50         9.23 o                         
   2   3   8        680.70        682.90        16.65 o                         
   3   3   8        370.20        388.27        17.69 o                         
   4   3   8        109.24        131.14        10.63 o                         
   5   3   8         36.35         37.44         3.70 o                         
   6   3   8          9.41          5.65         5.32 o                         
   7   3   8          3.38         -0.02         3.46 o                         
   8   3   8          0.41          1.93         2.94 o                         
   9   3   8          7.67          6.47         1.50 o                         
  -9   4   8         25.32         28.51         4.41 o                         
  -8   4   8          0.45         -1.14         2.60 o                         
  -7   4   8         76.46         80.95         8.07 o                         
  -6   4   8         27.61         26.87         4.45 o                         
  -5   4   8        307.33        308.47         9.46 o                         
  -4   4   8         53.39         67.72         4.89 o                         
  -3   4   8         21.27         15.87         4.28 o                         
  -2   4   8        170.03        190.58         7.77 o                         
  -1   4   8        396.10        382.26        12.40 o                         
   0   4   8         30.72         29.93         4.98 o                         
   1   4   8        384.57        411.18        14.48 o                         
   2   4   8        172.75        156.20        12.09 o                         
   3   4   8         14.13         11.17         4.10 o                         
   4   4   8         64.66         77.20         6.61 o                         
   5   4   8        314.25        306.66        11.80 o                         
   6   4   8         31.48         37.18         6.84 o                         
   7   4   8         74.24         77.07         8.31 o                         
   8   4   8          0.57          1.30         2.13 o                         
   9   4   8         24.24         22.88         3.20 o                         
  -8   5   8          6.62          2.17         2.30 o                         
  -7   5   8         14.26         13.49         4.72 o                         
  -6   5   8         29.49         26.24         4.96 o                         
  -5   5   8         34.93         36.96         3.96 o                         
  -4   5   8        204.95        201.76         7.81 o                         
  -3   5   8         22.16         20.01         4.08 o                         
  -2   5   8        404.59        432.60        15.01 o                         
  -1   5   8        132.84        142.71        10.27 o                         
   0   5   8         20.76         32.14         5.58 o                         
   1   5   8        128.82        126.33         7.61 o                         
   2   5   8        428.75        488.82        41.44 o                         
   3   5   8         14.18         22.98        11.23 o                         
   4   5   8        203.74        207.53         9.59 o                         
   5   5   8         37.67         35.66         6.42 o                         
   6   5   8         30.84         32.82        10.22 o                         
   7   5   8         16.46         15.88         3.86 o                         
   8   5   8          6.64          7.02         2.17 o                         
  -8   6   8         37.18         45.18         6.47 o                         
  -7   6   8         19.88         18.46         6.15 o                         
  -6   6   8         19.58         15.28         3.59 o                         
  -5   6   8          4.50          5.50         3.39 o                         
  -4   6   8        236.57        252.42        10.97 o                         
  -3   6   8         42.68         44.06         3.79 o                         
  -2   6   8         23.93         14.08         7.26 o                         
  -1   6   8          2.71         -0.11         2.51 o                         
   0   6   8         46.91         45.91         6.63 o                         
   1   6   8          2.88         -1.19         3.41 o                         
   2   6   8         21.68         17.91         7.47 o                         
   3   6   8         38.98         37.42         3.57 o                         
   4   6   8        234.74        231.66        10.45 o                         
   5   6   8          7.75         12.16         3.35 o                         
   6   6   8         18.95         20.38         3.81 o                         
   7   6   8         24.08         26.50         3.59 o                         
   8   6   8         40.04         53.71         3.14 o                         
  -8   7   8          8.52          7.76         2.16 o                         
  -7   7   8          2.40          1.88         4.12 o                         
  -6   7   8         22.46         27.48         5.32 o                         
  -5   7   8         87.50         90.16         7.52 o                         
  -4   7   8        155.75        142.74        11.29 o                         
  -3   7   8         43.68         32.37         5.30 o                         
  -2   7   8        220.44        222.28         8.23 o                         
  -1   7   8        492.90        537.95        15.45 o                         
   0   7   8          0.54         -1.73         2.68 o                         
   1   7   8        536.83        515.08        17.39 o                         
   2   7   8        222.25        221.82         8.05 o                         
   3   7   8         41.18         35.77         3.35 o                         
   4   7   8        142.26        133.28         8.09 o                         
   5   7   8         87.16         87.90         6.67 o                         
   6   7   8         24.92         31.84         4.34 o                         
   7   7   8          2.00         -0.56         1.95 o                         
   8   7   8          9.52         10.54         3.08 o                         
  -7   8   8         18.20         23.48         3.72 o                         
  -6   8   8         55.44         47.51         6.90 o                         
  -5   8   8         56.81         51.71         4.95 o                         
  -4   8   8         38.24         39.31         5.36 o                         
  -3   8   8         33.97         31.61         8.49 o                         
  -2   8   8        222.32        241.75         9.49 o                         
  -1   8   8         14.93         14.15         2.88 o                         
   0   8   8          9.64          5.99         3.60 o                         
   1   8   8         16.44         12.91         4.42 o                         
   2   8   8        206.23        195.93        11.15 o                         
   3   8   8         39.18         33.67         5.59 o                         
   4   8   8         40.07         40.11         4.77 o                         
   5   8   8         50.42         47.18         4.34 o                         
   6   8   8         57.87         55.95         4.69 o                         
   7   8   8         17.71         19.44         2.77 o                         
  -6   9   8         11.58         13.57         3.75 o                         
  -5   9   8         23.47         31.34         4.51 o                         
  -4   9   8         37.66         42.67         5.09 o                         
  -3   9   8         62.12         63.09         9.74 o                         
  -2   9   8         20.05         16.76         3.48 o                         
  -1   9   8          6.77         13.00         2.81 o                         
   0   9   8        273.05        268.21        15.34 o                         
   1   9   8          5.88          4.04         3.94 o                         
   2   9   8         12.80         10.89         4.19 o                         
   3   9   8         57.18         53.77         5.21 o                         
   4   9   8         40.29         40.40         6.60 o                         
   5   9   8         20.98         25.26         4.85 o                         
   6   9   8         10.62         11.70         3.51 o                         
  -6  10   8          5.66          2.73         1.81 o                         
  -5  10   8         28.39         27.18         3.89 o                         
  -4  10   8          2.24          5.28         2.46 o                         
  -3  10   8         63.56         69.97         5.47 o                         
  -2  10   8         41.54         39.51         4.42 o                         
  -1  10   8         78.53         90.13         6.29 o                         
   0  10   8         86.35         86.37         7.78 o                         
   1  10   8         77.97         76.44         6.86 o                         
   2  10   8         41.30         41.51         4.52 o                         
   3  10   8         60.15         69.86         6.44 o                         
   4  10   8          2.87          8.27         3.95 o                         
   5  10   8         29.82         33.30         3.77 o                         
   6  10   8          6.17          5.66         4.73 o                         
  -5  11   8          0.08          0.84         1.17 o                         
  -4  11   8          1.33          2.85         3.23 o                         
  -3  11   8         26.65         31.01         4.21 o                         
  -2  11   8          7.75         10.02         3.04 o                         
  -1  11   8         49.91         50.65         6.88 o                         
   0  11   8         21.25         20.86         5.28 o                         
   1  11   8         51.21         56.31         6.97 o                         
   2  11   8          7.58          8.60         3.99 o                         
   3  11   8         27.35         29.68         5.07 o                         
   4  11   8          0.93          3.76         2.42 o                         
   5  11   8          0.27          1.99         2.52 o                         
  -3  12   8          0.63         -2.18         2.18 o                         
  -2  12   8          6.43          9.04         3.01 o                         
  -1  12   8          2.62          6.78         3.69 o                         
   0  12   8         14.70         14.08         4.04 o                         
   1  12   8          2.71          6.95         3.54 o                         
   2  12   8          5.88          8.96         3.41 o                         
   3  12   8          0.56          2.18         2.40 o                         
  -1  13   8          0.26          3.02         2.38 o                         
   0  13   8         14.41         15.02         6.36 o                         
   1  13   8          0.28         -1.51         1.63 o                         
   1   0   9       2069.16       2304.67        29.40 o                         
   2   0   9         45.96         39.87         4.21 o                         
   3   0   9         68.09         85.14         8.11 o                         
   4   0   9        870.72        768.75        24.61 o                         
   5   0   9         10.18         14.12         2.59 o                         
   6   0   9         24.87         21.98         3.51 o                         
   7   0   9         29.62         24.79         4.06 o                         
   8   0   9         42.02         47.16         5.87 o                         
   9   0   9          0.14          0.36         2.13 o                         
  -9   1   9         10.11          8.03         3.12 o                         
  -8   1   9         42.04         48.34         6.01 o                         
  -7   1   9         29.68         35.48         5.12 o                         
  -6   1   9        105.92        110.29         6.41 o                         
  -5   1   9         59.73         61.37         3.98 o                         
  -4   1   9        282.15        266.99        14.66 o                         
  -3   1   9        201.40        197.93        11.72 o                         
  -2   1   9       2528.96       2447.18        36.82 o                         
  -1   1   9       2133.07       2524.15        96.44 o                         
   0   1   9       1999.49       2126.32        21.61 o                         
   1   1   9       2206.73       2470.35        31.01 o                         
   2   1   9       2526.53       2507.50        38.19 o                         
   3   1   9        161.41        158.99        10.84 o                         
   4   1   9        282.92        267.96        14.89 o                         
   5   1   9         66.84         58.76         4.00 o                         
   6   1   9        101.16        107.16         6.43 o                         
   7   1   9         27.34         20.35         4.27 o                         
   8   1   9         45.55         50.48         6.07 o                         
   9   1   9         11.30          7.02         2.41 o                         
  -9   2   9         21.99         18.74         4.31 o                         
  -8   2   9          4.59         10.66         3.42 o                         
  -7   2   9         90.93         99.31         7.37 o                         
  -6   2   9         13.76         15.10         3.10 o                         
  -5   2   9        365.90        360.72        10.05 o                         
  -4   2   9        167.66        176.73        12.00 o                         
  -3   2   9        531.80        567.51        36.20 o                         
  -2   2   9        717.87        774.80        53.61 o                         
  -1   2   9        166.45        191.31        10.07 o                         
   0   2   9        228.95        255.25         7.89 o                         
   1   2   9        183.18        207.56         7.12 o                         
   2   2   9        734.30        808.56        18.04 o                         
   3   2   9        563.69        591.58        20.58 o                         
   4   2   9        173.61        199.97        13.29 o                         
   5   2   9        365.29        356.73         9.37 o                         
   6   2   9         13.53          6.29         2.69 o                         
   7   2   9         96.57         91.55         7.43 o                         
   8   2   9          5.02          3.20         2.34 o                         
   9   2   9         19.13         14.48         2.25 o                         
  -9   3   9          2.45         -1.93         2.29 o                         
  -8   3   9         47.77         44.28         5.41 o                         
  -7   3   9         11.89         10.37         4.85 o                         
  -6   3   9          1.28          2.15         2.06 o                         
  -5   3   9         16.48         16.58         3.85 o                         
  -4   3   9          4.92          1.67         3.28 o                         
  -3   3   9        191.76        178.94        22.73 o                         
  -2   3   9        132.79        130.76         7.34 o                         
  -1   3   9       1166.19       1239.46        88.30 o                         
   0   3   9        588.34        599.43        19.33 o                         
   1   3   9       1106.39       1165.41        34.40 o                         
   2   3   9         92.13         85.46         7.83 o                         
   3   3   9        191.37        161.21        11.52 o                         
   4   3   9          4.84          4.30         2.28 o                         
   5   3   9         13.78         11.11         2.52 o                         
   6   3   9          1.83          3.34         2.72 o                         
   7   3   9         12.79          7.72         5.19 o                         
   8   3   9         46.48         50.21         4.02 o                         
   9   3   9          2.59         -0.04         2.75 o                         
  -8   4   9         10.29         12.33         3.49 o                         
  -7   4   9          6.81          9.89         5.61 o                         
  -6   4   9         67.64         75.71         5.93 o                         
  -5   4   9         24.78         21.67         3.52 o                         
  -4   4   9        148.04        169.99         6.10 o                         
  -3   4   9         25.19         29.32         5.99 o                         
  -2   4   9        293.99        332.45        21.00 o                         
  -1   4   9        109.93        110.53         5.93 o                         
   0   4   9         50.83         52.02         6.14 o                         
   1   4   9        114.04        112.01         7.00 o                         
   2   4   9        307.12        345.87        16.39 o                         
   3   4   9         32.57         42.56        16.58 o                         
   4   4   9        168.22        188.71         9.01 o                         
   5   4   9         20.88         22.97         4.24 o                         
   6   4   9         68.18         70.10         8.51 o                         
   7   4   9          8.66         13.17         4.42 o                         
   8   4   9         11.46         16.63         2.20 o                         
  -8   5   9          7.90         11.57         4.68 o                         
  -7   5   9          6.24          3.13         3.11 o                         
  -6   5   9          0.14         -3.89         3.89 o                         
  -5   5   9         29.98         32.89         4.90 o                         
  -4   5   9        125.34        113.23         5.49 o                         
  -3   5   9         52.00         50.15         4.04 o                         
  -2   5   9        165.24        157.67         9.47 o                         
  -1   5   9         80.30         77.21         8.37 o                         
   0   5   9        270.28        250.73        19.31 o                         
   1   5   9         86.75        100.27         7.17 o                         
   2   5   9        149.67        138.18        16.12 o                         
   3   5   9         51.73         53.68         5.00 o                         
   4   5   9        125.85        118.01         8.51 o                         
   5   5   9         35.78         39.24         5.47 o                         
   6   5   9          0.83         -2.30         2.76 o                         
   7   5   9          6.46          6.05         2.88 o                         
   8   5   9          9.36          8.82         1.67 o                         
  -8   6   9          9.46         16.64         3.86 o                         
  -7   6   9         14.74         15.57         5.65 o                         
  -6   6   9         61.33         68.93         7.92 o                         
  -5   6   9        163.38        157.39        14.11 o                         
  -4   6   9         16.10         19.49         5.48 o                         
  -3   6   9        249.95        273.01         9.20 o                         
  -2   6   9        223.57        227.50         8.01 o                         
  -1   6   9        157.42        154.01        11.14 o                         
   0   6   9        499.63        497.51        23.95 o                         
   1   6   9        150.57        157.05        25.65 o                         
   2   6   9        227.94        225.55         9.74 o                         
   3   6   9        262.46        266.55        11.14 o                         
   4   6   9         12.50          8.24         3.34 o                         
   5   6   9        147.26        133.96         8.07 o                         
   6   6   9         61.48         59.71         5.63 o                         
   7   6   9         17.68         19.73         3.13 o                         
   8   6   9         10.17          9.94         1.31 o                         
  -7   7   9          7.61         11.92         3.34 o                         
  -6   7   9          7.03          3.69         3.59 o                         
  -5   7   9         17.07          8.26         3.80 o                         
  -4   7   9         74.32         70.87        12.26 o                         
  -3   7   9        357.60        344.92        34.25 o                         
  -2   7   9         50.92         41.56         3.83 o                         
  -1   7   9         48.94         45.31         4.89 o                         
   0   7   9        181.32        179.84         8.07 o                         
   1   7   9         55.95         61.48         5.28 o                         
   2   7   9         38.73         30.33         3.73 o                         
   3   7   9        335.15        322.34        14.50 o                         
   4   7   9         84.08         83.83         5.90 o                         
   5   7   9         12.22          8.08         2.79 o                         
   6   7   9          7.49          9.69         2.72 o                         
   7   7   9          9.59          8.62         2.03 o                         
  -7   8   9          8.01          7.68         2.51 o                         
  -6   8   9         43.17         40.86         5.66 o                         
  -5   8   9         53.32         57.53         5.96 o                         
  -4   8   9         11.99          2.04         8.32 o                         
  -3   8   9         46.29         46.52         7.06 o                         
  -2   8   9        142.37        118.86         7.28 o                         
  -1   8   9        149.04        139.54         9.18 o                         
   0   8   9        137.84        138.99         7.51 o                         
   1   8   9        151.92        143.83         9.28 o                         
   2   8   9        135.56        117.67        20.10 o                         
   3   8   9         39.84         36.04         3.97 o                         
   4   8   9         11.98          5.32         2.49 o                         
   5   8   9         53.67         56.05         5.09 o                         
   6   8   9         39.02         40.18         3.84 o                         
   7   8   9          8.31         12.78         2.75 o                         
  -6   9   9         23.66         27.01         4.09 o                         
  -5   9   9         30.55         37.11         4.30 o                         
  -4   9   9         36.15         38.52         6.20 o                         
  -3   9   9         18.35         12.68         4.32 o                         
  -2   9   9         94.54         82.02         6.37 o                         
  -1   9   9        295.87        290.35        11.16 o                         
   0   9   9         91.69         99.08         7.73 o                         
   1   9   9        299.38        282.66        12.77 o                         
   2   9   9         90.16         75.04         7.11 o                         
   3   9   9         16.69         16.13         5.07 o                         
   4   9   9         32.27         38.55         6.12 o                         
   5   9   9         30.98         33.63         4.24 o                         
   6   9   9         22.19         24.41         2.95 o                         
  -5  10   9          8.36          7.63         2.34 o                         
  -4  10   9         52.58         48.46         4.23 o                         
  -3  10   9         20.85         20.29         4.64 o                         
  -2  10   9         13.71         18.24         4.32 o                         
  -1  10   9         24.01         33.16         3.43 o                         
   0  10   9          6.62         10.08         2.71 o                         
   1  10   9         24.73         30.05         4.59 o                         
   2  10   9         13.48         15.12         3.64 o                         
   3  10   9         20.04         26.20         4.42 o                         
   4  10   9         52.25         63.57         5.37 o                         
   5  10   9          9.06         11.19         3.40 o                         
  -4  11   9         11.78          5.97         2.73 o                         
  -3  11   9          5.03          0.06         1.85 o                         
  -2  11   9         69.46         75.32         4.85 o                         
  -1  11   9          5.24          3.84         2.46 o                         
   0  11   9         42.94         41.45         4.02 o                         
   1  11   9          5.43          9.37         4.34 o                         
   2  11   9         70.91         75.11         7.73 o                         
   3  11   9          4.30          2.10         3.32 o                         
   4  11   9         10.61          8.00         2.03 o                         
  -3  12   9          7.93         10.63         4.02 o                         
  -2  12   9         10.93         13.74         2.72 o                         
  -1  12   9         11.94         10.41         3.18 o                         
   0  12   9          0.26          2.99         2.60 o                         
   1  12   9         13.18         14.30         2.78 o                         
   2  12   9         10.40          3.14         2.04 o                         
   3  12   9          6.41         10.29         2.67 o                         
   0   0  10        633.16        663.17        18.31 o                         
   1   0  10          0.24         -0.02         1.58 o                         
   2   0  10        164.66        159.91        10.47 o                         
   3   0  10        832.15        856.25        25.06 o                         
   4   0  10        102.35        101.00         9.58 o                         
   5   0  10        102.67         95.72         5.48 o                         
   6   0  10         52.55         47.75         4.57 o                         
   7   0  10         98.06         95.54         6.22 o                         
   8   0  10          0.04          2.67         9.10 o                         
   9   0  10         47.57         45.56         3.94 o                         
  -9   1  10          9.41          7.31         3.22 o                         
  -8   1  10         11.62         14.92         3.72 o                         
  -7   1  10         53.03         58.52         5.01 o                         
  -6   1  10        125.32        129.70         7.00 o                         
  -5   1  10        214.09        209.23         7.26 o                         
  -4   1  10        107.23         98.79         6.56 o                         
  -3   1  10        176.23        172.91        11.48 o                         
  -2   1  10        234.65        256.97        21.99 o                         
  -1   1  10        148.15        178.66         8.79 o                         
   0   1  10        948.90       1143.02        16.91 o                         
   1   1  10        182.01        207.42         9.75 o                         
   2   1  10        192.47        211.74         9.58 o                         
   3   1  10        171.19        165.09        11.44 o                         
   4   1  10        100.14        104.65         7.98 o                         
   5   1  10        191.90        182.09         6.86 o                         
   6   1  10        130.16        116.59         6.54 o                         
   7   1  10         53.67         58.02         6.04 o                         
   8   1  10         12.08         13.94         4.08 o                         
   9   1  10          8.13         13.88         3.64 o                         
  -8   2  10         55.34         53.92         5.79 o                         
  -7   2  10          4.59          1.75         2.45 o                         
  -6   2  10         72.83         82.36         5.53 o                         
  -5   2  10         16.18         17.35         4.51 o                         
  -4   2  10        172.48        181.51         7.65 o                         
  -3   2  10         81.57         82.47         9.43 o                         
  -2   2  10        782.91        846.27        79.14 o                         
  -1   2  10        462.04        530.49        35.61 o                         
   0   2  10        295.72        347.02        13.55 o                         
   1   2  10        509.65        595.34        12.76 o                         
   2   2  10        795.34        911.47        20.32 o                         
   3   2  10         79.48         94.85         9.22 o                         
   4   2  10        197.30        207.22        11.14 o                         
   5   2  10         12.35         17.12         2.62 o                         
   6   2  10         82.24         80.01         5.99 o                         
   7   2  10          4.98          1.30         3.06 o                         
   8   2  10         51.19         54.94         4.66 o                         
  -8   3  10          3.77         -2.53         2.56 o                         
  -7   3  10         58.93         57.89         5.51 o                         
  -6   3  10         55.38         60.04         4.75 o                         
  -5   3  10         48.73         53.24         4.98 o                         
  -4   3  10        139.15        139.83         6.18 o                         
  -3   3  10         63.25         64.09         7.41 o                         
  -2   3  10        325.88        364.66        28.18 o                         
  -1   3  10        918.15       1070.70        88.79 o                         
   0   3  10        144.17        159.50        15.72 o                         
   1   3  10        900.64       1049.06        19.95 o                         
   2   3  10        331.35        331.54        12.98 o                         
   3   3  10         44.75         41.81         6.42 o                         
   4   3  10        148.63        162.76         6.91 o                         
   5   3  10         42.53         46.75         4.31 o                         
   6   3  10         48.66         42.08         5.88 o                         
   7   3  10         57.24         50.27         6.67 o                         
   8   3  10          4.18          8.27         1.92 o                         
  -8   4  10          7.63          9.23         4.80 o                         
  -7   4  10         67.40         68.04         5.63 o                         
  -6   4  10          0.19          5.82         4.16 o                         
  -5   4  10        230.14        240.03        10.25 o                         
  -4   4  10        128.92        120.16         6.51 o                         
  -3   4  10        270.65        296.39        10.56 o                         
  -2   4  10         77.08         61.25         7.67 o                         
  -1   4  10          4.08          4.03         3.39 o                         
   0   4  10         52.84         70.23         7.36 o                         
   1   4  10          2.61          1.47         1.86 o                         
   2   4  10         83.25         70.05         8.10 o                         
   3   4  10        282.83        303.18        16.14 o                         
   4   4  10        128.82        112.28         6.35 o                         
   5   4  10        240.32        247.41        12.81 o                         
   6   4  10          0.79         -1.97         2.73 o                         
   7   4  10         65.29         75.27         5.36 o                         
   8   4  10          7.59          7.17         1.58 o                         
  -8   5  10         11.56         11.73         3.99 o                         
  -7   5  10         12.57          7.71         3.11 o                         
  -6   5  10         31.38         30.22         4.69 o                         
  -5   5  10         78.94         73.60         6.00 o                         
  -4   5  10         57.52         60.85         4.52 o                         
  -3   5  10        321.65        317.14        10.67 o                         
  -2   5  10        361.63        356.76        10.81 o                         
  -1   5  10         28.12         35.09         6.34 o                         
   0   5  10        487.68        488.89        38.93 o                         
   1   5  10         21.60         18.61         5.16 o                         
   2   5  10        379.06        403.05        19.19 o                         
   3   5  10        330.95        347.28         8.92 o                         
   4   5  10         49.47         48.18         4.45 o                         
   5   5  10         66.14         66.25         5.60 o                         
   6   5  10         32.62         32.30         4.18 o                         
   7   5  10         14.71         16.85         2.94 o                         
   8   5  10         11.61         10.48         1.59 o                         
  -7   6  10          4.62          3.64         4.10 o                         
  -6   6  10         40.18         47.93         6.56 o                         
  -5   6  10         51.33         58.63         6.14 o                         
  -4   6  10         29.83         19.17         3.43 o                         
  -3   6  10        186.80        188.18         8.54 o                         
  -2   6  10        296.28        274.72         9.91 o                         
  -1   6  10         77.62         71.64         5.02 o                         
   0   6  10        173.67        180.77         7.72 o                         
   1   6  10         85.25         83.55         6.99 o                         
   2   6  10        297.61        274.48        10.93 o                         
   3   6  10        170.45        165.11         7.65 o                         
   4   6  10         22.86         16.97         3.56 o                         
   5   6  10         54.20         57.86         5.47 o                         
   6   6  10         43.65         51.09         4.87 o                         
   7   6  10          4.78          2.02         1.98 o                         
   8   6  10         21.01         21.73         4.16 o                         
  -7   7  10         12.18          9.17         2.97 o                         
  -6   7  10         12.60         14.14         5.40 o                         
  -5   7  10         37.75         30.08         5.71 o                         
  -4   7  10         76.60         79.24         8.48 o                         
  -3   7  10         73.27         72.99         6.97 o                         
  -2   7  10        123.33        133.67         7.32 o                         
  -1   7  10        501.91        504.80        15.13 o                         
   0   7  10         10.70         15.44         2.59 o                         
   1   7  10        479.40        479.19        14.47 o                         
   2   7  10        122.07        129.19         7.89 o                         
   3   7  10         86.00         84.12         6.20 o                         
   4   7  10         76.16         80.40         5.65 o                         
   5   7  10         37.52         32.95         3.82 o                         
   6   7  10         12.19         11.56         2.53 o                         
   7   7  10         11.72         16.42         2.47 o                         
  -6   8  10         26.39         20.94         3.95 o                         
  -5   8  10         16.85         10.39         4.49 o                         
  -4   8  10        130.88        130.83         8.59 o                         
  -3   8  10          4.20          0.74         4.02 o                         
  -2   8  10         79.91         86.18         7.19 o                         
  -1   8  10        256.97        250.45        14.74 o                         
   0   8  10         79.54         63.31         7.46 o                         
   1   8  10        249.11        235.35        11.73 o                         
   2   8  10         76.66         85.74         7.04 o                         
   3   8  10          2.68         -1.37         4.31 o                         
   4   8  10        123.00        129.57         7.29 o                         
   5   8  10         16.96         18.80         3.76 o                         
   6   8  10         26.97         29.59         3.69 o                         
   7   8  10         42.02         45.48         3.87 o                         
  -6   9  10          1.23          2.02         1.56 o                         
  -5   9  10         66.62         83.32         5.67 o                         
  -4   9  10          4.15          1.43         2.62 o                         
  -3   9  10         21.40         20.24         6.24 o                         
  -2   9  10        107.71        111.48         6.83 o                         
  -1   9  10         25.76         31.83         4.21 o                         
   0   9  10         15.47         16.47         4.00 o                         
   1   9  10         26.47         23.01         4.15 o                         
   2   9  10        103.81         99.87         7.72 o                         
   3   9  10         17.73         19.15         3.86 o                         
   4   9  10          3.08          0.71         3.77 o                         
   5   9  10         67.36         82.97         5.92 o                         
   6   9  10          1.20         -0.06         2.28 o                         
  -5  10  10         34.89         25.20         3.52 o                         
  -4  10  10          5.47          0.25         1.94 o                         
  -3  10  10         17.20         13.89         3.50 o                         
  -2  10  10         43.72         45.58         4.34 o                         
  -1  10  10          0.01          0.56         2.46 o                         
   0  10  10          0.09          1.07         2.77 o                         
   1  10  10          0.14         -1.55         3.63 o                         
   2  10  10         42.28         47.53         5.23 o                         
   3  10  10         17.78         19.97         3.52 o                         
   4  10  10          4.49          4.71         2.37 o                         
   5  10  10         33.31         28.78         3.98 o                         
  -4  11  10         13.50         10.96         4.14 o                         
  -3  11  10          0.28         -1.95         1.95 o                         
  -2  11  10          9.73          8.65         3.32 o                         
  -1  11  10         90.44         92.99         6.23 o                         
   0  11  10          1.44          0.39         1.93 o                         
   1  11  10         89.30         92.58         6.30 o                         
   2  11  10         10.31          9.10         2.53 o                         
   3  11  10          0.68          0.15         2.56 o                         
   4  11  10         13.15         16.88         3.21 o                         
  -2  12  10          8.46         11.32         4.16 o                         
  -1  12  10          4.07          8.76         2.42 o                         
   0  12  10          2.89          4.88         2.31 o                         
   1  12  10          3.94          3.72         2.67 o                         
   2  12  10          9.21         11.68         4.84 o                         
   1   0  11        149.62        120.22         9.13 o                         
   2   0  11          1.29          2.20         3.19 o                         
   3   0  11        272.66        279.08        15.22 o                         
   4   0  11        261.99        253.36         9.26 o                         
   5   0  11         34.09         36.01         4.61 o                         
   6   0  11          8.27          5.64         2.58 o                         
   7   0  11         24.87         19.64         3.46 o                         
   8   0  11         33.85         26.48         5.46 o                         
  -8   1  11         11.78         12.24         3.68 o                         
  -7   1  11         12.11         13.22         2.81 o                         
  -6   1  11         90.38         92.84         5.79 o                         
  -5   1  11        145.72        149.95         6.90 o                         
  -4   1  11        279.87        286.07         8.90 o                         
  -3   1  11         23.47         24.40         4.93 o                         
  -2   1  11        606.43        646.90        50.48 o                         
  -1   1  11        382.43        416.09        33.55 o                         
   0   1  11         94.36         84.04         5.23 o                         
   1   1  11        333.41        390.76        16.09 o                         
   2   1  11        634.09        700.04        22.81 o                         
   3   1  11         20.06         17.15         5.15 o                         
   4   1  11        279.31        284.62        11.20 o                         
   5   1  11        149.85        149.92         6.34 o                         
   6   1  11         94.23         96.53         5.96 o                         
   7   1  11         13.43         14.08         3.94 o                         
   8   1  11         12.70         10.58         2.84 o                         
  -8   2  11          2.77          4.12         2.39 o                         
  -7   2  11         39.35         42.04         4.36 o                         
  -6   2  11         36.26         30.38         3.71 o                         
  -5   2  11        446.81        440.43        15.83 o                         
  -4   2  11         89.04         96.28         5.32 o                         
  -3   2  11        373.52        379.90        38.31 o                         
  -2   2  11        197.77        205.71        12.44 o                         
  -1   2  11         52.45         59.30         6.39 o                         
   0   2  11        234.19        216.27        13.33 o                         
   1   2  11         58.96         67.49         5.84 o                         
   2   2  11        213.92        224.48        10.77 o                         
   3   2  11        412.81        433.44        19.49 o                         
   4   2  11         75.20         72.19         4.70 o                         
   5   2  11        466.21        470.61        12.67 o                         
   6   2  11         40.32         32.92         4.35 o                         
   7   2  11         37.03         38.85         4.83 o                         
   8   2  11          3.01          4.37         1.58 o                         
  -8   3  11         44.20         40.03         6.65 o                         
  -7   3  11         13.23          6.23         2.96 o                         
  -6   3  11         22.29         18.24         3.78 o                         
  -5   3  11        160.46        141.95         9.43 o                         
  -4   3  11         97.07         97.53         5.36 o                         
  -3   3  11        152.85        148.43         6.96 o                         
  -2   3  11        151.29        158.96        26.93 o                         
  -1   3  11        225.11        256.56        33.91 o                         
   0   3  11         54.34         42.90         5.67 o                         
   1   3  11        250.02        270.17        11.79 o                         
   2   3  11        135.38        145.52         9.21 o                         
   3   3  11        153.80        138.12         9.18 o                         
   4   3  11         86.32         82.97         4.71 o                         
   5   3  11        159.96        140.27         7.09 o                         
   6   3  11         24.16         20.52         3.94 o                         
   7   3  11         11.63          9.57         3.63 o                         
   8   3  11         45.65         46.96         3.13 o                         
  -8   4  11         23.05         26.90         5.43 o                         
  -7   4  11         23.26         27.66         4.56 o                         
  -6   4  11         21.82         21.56         3.69 o                         
  -5   4  11         40.38         44.42         5.45 o                         
  -4   4  11        520.30        503.57        12.27 o                         
  -3   4  11         26.93         27.20         5.53 o                         
  -2   4  11         27.82         28.15         5.84 o                         
  -1   4  11        248.29        226.06        13.76 o                         
   0   4  11          9.90         12.30         4.03 o                         
   1   4  11        256.25        239.81        14.53 o                         
   2   4  11         36.36         35.11         5.03 o                         
   3   4  11         30.97         26.91         3.65 o                         
   4   4  11        543.49        571.94        12.06 o                         
   5   4  11         35.01         36.55         4.00 o                         
   6   4  11         25.30         36.38         3.63 o                         
   7   4  11         23.04         26.69         2.94 o                         
   8   4  11         24.20         25.60         2.53 o                         
  -8   5  11         13.24         14.68         3.41 o                         
  -7   5  11         14.80         19.22         3.64 o                         
  -6   5  11         33.13         33.84         4.75 o                         
  -5   5  11         48.35         45.46         5.29 o                         
  -4   5  11         66.83         63.58         5.68 o                         
  -3   5  11         34.96         36.65         4.24 o                         
  -2   5  11        194.70        186.76         7.37 o                         
  -1   5  11        278.27        279.75         8.68 o                         
   0   5  11          1.97          5.83         3.85 o                         
   1   5  11        294.11        282.12        19.34 o                         
   2   5  11        202.68        203.48         7.60 o                         
   3   5  11         35.72         36.87         3.29 o                         
   4   5  11         67.62         74.67         5.08 o                         
   5   5  11         49.20         54.52         4.63 o                         
   6   5  11         39.25         47.70         4.06 o                         
   7   5  11         15.18         20.12         2.69 o                         
   8   5  11         12.88         11.21         1.66 o                         
  -7   6  11         21.39         17.12         4.79 o                         
  -6   6  11         98.49         87.26         8.02 o                         
  -5   6  11        129.23        133.79         8.66 o                         
  -4   6  11         81.64         72.98         5.79 o                         
  -3   6  11         40.45         38.25         5.47 o                         
  -2   6  11        470.12        481.15        13.41 o                         
  -1   6  11         17.43         20.18         3.27 o                         
   0   6  11         93.32         98.26         5.42 o                         
   1   6  11         20.91         42.98         5.71 o                         
   2   6  11        471.61        476.40        16.67 o                         
   3   6  11         32.03         29.66         3.56 o                         
   4   6  11         73.74         70.63         5.40 o                         
   5   6  11        135.17        141.92         7.00 o                         
   6   6  11         98.81         97.53         5.48 o                         
   7   6  11         22.01         18.52         2.31 o                         
  -7   7  11         18.89         18.86         2.79 o                         
  -6   7  11          4.61          0.94         2.99 o                         
  -5   7  11         28.56         28.48         5.35 o                         
  -4   7  11         48.28         51.94         4.79 o                         
  -3   7  11         36.26         27.71         4.35 o                         
  -2   7  11          4.38          2.91         2.61 o                         
  -1   7  11        115.76        128.43         7.88 o                         
   0   7  11        199.82        195.22         8.78 o                         
   1   7  11        109.61        115.18         7.57 o                         
   2   7  11          9.50          8.32         4.06 o                         
   3   7  11         28.66         27.87         4.74 o                         
   4   7  11         49.37         41.19         4.06 o                         
   5   7  11         28.77         31.62         3.52 o                         
   6   7  11          5.05          4.41         2.03 o                         
   7   7  11         17.92         17.57         2.27 o                         
  -6   8  11         59.52         64.18         4.35 o                         
  -5   8  11         45.40         40.90         4.65 o                         
  -4   8  11         10.79         13.49         5.99 o                         
  -3   8  11         93.42         99.47        10.19 o                         
  -2   8  11         25.31         17.64         5.13 o                         
  -1   8  11         59.03         57.08         6.47 o                         
   0   8  11          0.57         -1.89         3.38 o                         
   1   8  11         50.36         62.93         5.32 o                         
   2   8  11         22.00         10.89         4.40 o                         
   3   8  11         93.28         96.48         7.40 o                         
   4   8  11          7.86          8.59         3.17 o                         
   5   8  11         41.33         40.29         4.44 o                         
   6   8  11         58.06         61.72         4.46 o                         
  -6   9  11         30.61         27.40         4.73 o                         
  -5   9  11          2.54          5.25         1.89 o                         
  -4   9  11          5.64          9.58         2.39 o                         
  -3   9  11         34.49         30.44         4.56 o                         
  -2   9  11         20.73         20.98         4.08 o                         
  -1   9  11         53.89         52.60         4.91 o                         
   0   9  11          0.52         -2.11         2.65 o                         
   1   9  11         51.44         53.31         5.68 o                         
   2   9  11         19.05         24.20         4.22 o                         
   3   9  11         32.50         27.36         4.31 o                         
   4   9  11          5.09          8.70         3.26 o                         
   5   9  11          3.29          4.07         2.33 o                         
   6   9  11         31.92         35.57         3.42 o                         
  -5  10  11         23.22         23.63         4.71 o                         
  -4  10  11         18.75         15.55         2.76 o                         
  -3  10  11          9.90         16.44         4.32 o                         
  -2  10  11         20.86         25.11         5.09 o                         
  -1  10  11          3.53          2.81         2.57 o                         
   0  10  11         12.14          9.52         4.89 o                         
   1  10  11          2.71         -1.11         3.01 o                         
   2  10  11         21.96         22.40         3.95 o                         
   3  10  11         11.19         12.99         2.98 o                         
   4  10  11         18.04         20.42         4.01 o                         
   5  10  11         22.01         17.83         2.93 o                         
  -4  11  11         10.68         14.98         3.80 o                         
  -3  11  11          0.93         -0.08         5.70 o                         
  -2  11  11         26.36         24.95         4.13 o                         
  -1  11  11          9.14          7.56         3.08 o                         
   0  11  11          6.19          1.48         1.84 o                         
   1  11  11          9.41          5.34         1.81 o                         
   2  11  11         24.24         23.23         3.19 o                         
   3  11  11          0.82          1.15         2.30 o                         
   4  11  11         11.70         15.37         3.57 o                         
  -2  12  11          6.68          5.90         2.58 o                         
  -1  12  11          5.01         11.63         3.22 o                         
   0  12  11          0.37         -0.28         2.01 o                         
   1  12  11          6.20          5.15         3.26 o                         
   2  12  11          5.76          8.92         2.97 o                         
   0   0  12        401.53        416.97        21.45 o                         
   1   0  12        164.99        169.90        11.16 o                         
   2   0  12        591.23        642.76        33.50 o                         
   3   0  12        188.63        186.78         8.93 o                         
   4   0  12          9.22         13.66         2.82 o                         
   5   0  12        112.88        101.42         8.05 o                         
   6   0  12         32.95         35.58         3.82 o                         
   7   0  12         27.20         27.10         3.00 o                         
   8   0  12          9.42          4.96         2.33 o                         
  -8   1  12         29.00         22.43         4.99 o                         
  -7   1  12         18.26         18.19         3.12 o                         
  -6   1  12         24.40         28.74         4.06 o                         
  -5   1  12        256.43        257.57        10.50 o                         
  -4   1  12        102.77         88.85         5.40 o                         
  -3   1  12        186.31        180.81        11.15 o                         
  -2   1  12         61.97         77.06         8.41 o                         
  -1   1  12         60.14         60.87         6.87 o                         
   0   1  12         18.66         22.75         4.09 o                         
   1   1  12         58.99         65.41        11.94 o                         
   2   1  12         59.33         59.42         7.47 o                         
   3   1  12        188.85        189.25         9.00 o                         
   4   1  12         95.51         84.98         6.65 o                         
   5   1  12        231.63        227.05        10.82 o                         
   6   1  12         31.01         33.03         3.85 o                         
   7   1  12         16.43         11.35         3.17 o                         
   8   1  12         29.11         28.00         2.77 o                         
  -8   2  12          9.73         12.16         3.95 o                         
  -7   2  12          1.27         -2.65         2.72 o                         
  -6   2  12         59.42         59.07         5.25 o                         
  -5   2  12         20.85         18.58         5.23 o                         
  -4   2  12        161.10        167.87         7.77 o                         
  -3   2  12         73.83         70.42         5.46 o                         
  -2   2  12        268.62        274.50        27.80 o                         
  -1   2  12        413.67        411.54        16.90 o                         
   0   2  12          1.84          1.74         2.21 o                         
   1   2  12        392.09        373.25        20.65 o                         
   2   2  12        279.32        292.46        16.05 o                         
   3   2  12         56.05         58.15         6.38 o                         
   4   2  12        172.86        173.58         9.20 o                         
   5   2  12         26.63         25.96         3.43 o                         
   6   2  12         56.99         56.04         4.87 o                         
   7   2  12          1.13          0.36         2.33 o                         
   8   2  12          7.29          7.47         1.53 o                         
  -8   3  12         11.80          7.70         2.37 o                         
  -7   3  12         17.36         27.26         3.85 o                         
  -6   3  12         23.62         20.29         3.95 o                         
  -5   3  12          5.05         -2.54         3.30 o                         
  -4   3  12        168.89        176.25        10.94 o                         
  -3   3  12        281.45        308.16        12.65 o                         
  -2   3  12        318.68        318.59         9.87 o                         
  -1   3  12        207.92        209.37        12.15 o                         
   0   3  12          0.26         -5.13         6.70 o                         
   1   3  12        200.02        198.36        10.55 o                         
   2   3  12        315.08        306.65        10.26 o                         
   3   3  12        271.97        295.84         9.33 o                         
   4   3  12        179.05        204.74         8.78 o                         
   5   3  12          3.80          3.52         2.61 o                         
   6   3  12         17.22         13.17         3.44 o                         
   7   3  12         17.56         19.73         2.65 o                         
   8   3  12         11.44         10.84         2.14 o                         
  -7   4  12         81.59         85.04         6.84 o                         
  -6   4  12         27.06         25.46         3.58 o                         
  -5   4  12         67.98         62.85         6.41 o                         
  -4   4  12         33.24         25.92         4.61 o                         
  -3   4  12        162.47        159.06         7.85 o                         
  -2   4  12        138.02        139.59         6.35 o                         
  -1   4  12         63.58         54.75         3.73 o                         
   0   4  12        562.66        546.59        26.34 o                         
   1   4  12         60.27         56.81         4.62 o                         
   2   4  12        132.09        134.37         6.97 o                         
   3   4  12        166.49        193.08         7.49 o                         
   4   4  12         35.33         32.30         4.32 o                         
   5   4  12         72.23         72.10         4.69 o                         
   6   4  12         29.21         27.90         3.29 o                         
   7   4  12         83.55         93.11         4.17 o                         
   8   4  12          2.04          2.46         1.77 o                         
  -7   5  12         17.17         19.68         2.74 o                         
  -6   5  12          1.56          1.98         2.63 o                         
  -5   5  12         11.01          9.49         3.14 o                         
  -4   5  12         95.83        104.69         6.86 o                         
  -3   5  12        226.42        218.40         9.30 o                         
  -2   5  12        315.51        310.29         9.66 o                         
  -1   5  12        104.78         92.29         4.90 o                         
   0   5  12        227.50        210.93         7.67 o                         
   1   5  12         96.83         90.43         7.70 o                         
   2   5  12        316.76        335.77         9.85 o                         
   3   5  12        224.71        232.26         7.60 o                         
   4   5  12         95.22        105.62         5.22 o                         
   5   5  12          9.13         12.24         2.44 o                         
   6   5  12          1.30          1.25         1.82 o                         
   7   5  12         18.76         19.59         2.30 o                         
  -7   6  12          6.34          4.06         2.21 o                         
  -6   6  12         25.35         23.34         4.48 o                         
  -5   6  12         41.43         35.46         4.61 o                         
  -4   6  12         19.00         16.27         4.54 o                         
  -3   6  12          4.18          4.06         4.01 o                         
  -2   6  12         75.81         70.36         6.76 o                         
  -1   6  12        468.47        480.35        11.96 o                         
   0   6  12        144.92        125.27         7.78 o                         
   1   6  12        478.80        511.95        17.44 o                         
   2   6  12         67.22         67.97         6.42 o                         
   3   6  12          1.87          0.14         2.83 o                         
   4   6  12         19.49         20.07         4.31 o                         
   5   6  12         42.01         41.48         3.97 o                         
   6   6  12         27.73         29.37         3.05 o                         
   7   6  12          6.03          6.75         2.19 o                         
  -6   7  12         24.52         25.87         3.22 o                         
  -5   7  12         45.05         42.81         4.80 o                         
  -4   7  12         57.99         65.10         5.63 o                         
  -3   7  12          7.67          9.27         3.49 o                         
  -2   7  12        261.67        283.06        12.82 o                         
  -1   7  12        205.29        200.15         8.36 o                         
   0   7  12         29.46         30.22         4.19 o                         
   1   7  12        212.66        213.70        10.89 o                         
   2   7  12        257.73        263.36        14.63 o                         
   3   7  12          8.19          6.55         3.25 o                         
   4   7  12         67.43         66.82         6.45 o                         
   5   7  12         45.62         45.28         5.97 o                         
   6   7  12         23.73         25.02         3.49 o                         
   7   7  12          2.50          2.98         2.24 o                         
  -6   8  12         10.90          9.02         3.35 o                         
  -5   8  12          8.17          9.13         2.46 o                         
  -4   8  12         36.51         36.35         5.29 o                         
  -3   8  12         11.65         13.15         5.25 o                         
  -2   8  12         75.09         71.54         6.65 o                         
  -1   8  12         54.44         48.38         5.69 o                         
   0   8  12        129.22        151.24         9.20 o                         
   1   8  12         56.39         63.10         5.31 o                         
   2   8  12         70.18         76.35         6.77 o                         
   3   8  12          9.66         24.41         5.11 o                         
   4   8  12         35.10         37.86         6.25 o                         
   5   8  12          8.57          8.54         2.84 o                         
   6   8  12          9.95          7.01         2.36 o                         
  -5   9  12         34.01         38.07         8.32 o                         
  -4   9  12          4.75          3.81         3.16 o                         
  -3   9  12         38.44         35.91         5.57 o                         
  -2   9  12          2.25         -1.97         2.81 o                         
  -1   9  12         10.01         11.81         3.74 o                         
   0   9  12         17.70         20.14         3.85 o                         
   1   9  12         11.04          8.16         3.35 o                         
   2   9  12          3.69          5.70         2.62 o                         
   3   9  12         41.61         45.75         5.35 o                         
   4   9  12          3.46          6.75         2.70 o                         
   5   9  12         34.36         43.11         3.81 o                         
  -4  10  12          2.82          1.80         2.19 o                         
  -3  10  12         18.49         16.80         4.06 o                         
  -2  10  12          7.87         12.86         3.13 o                         
  -1  10  12          8.87         10.57         2.96 o                         
   0  10  12          3.74          5.45         2.22 o                         
   1  10  12          6.40          8.73         4.82 o                         
   2  10  12          6.70          6.80         4.13 o                         
   3  10  12         17.50         18.83         3.15 o                         
   4  10  12          2.46         -1.06         1.84 o                         
  -3  11  12          1.70          0.81         2.17 o                         
  -2  11  12          5.32          7.27         7.74 o                         
  -1  11  12         10.17          5.12         6.58 o                         
   0  11  12          1.29          0.67         1.55 o                         
   1  11  12         10.72          7.11         2.23 o                         
   2  11  12          5.41          3.55         1.57 o                         
   3  11  12          1.97          1.74         1.48 o                         
   1   0  13        480.95        488.12        19.50 o                         
   2   0  13          1.53          0.94         3.36 o                         
   3   0  13         24.76         23.51         3.13 o                         
   4   0  13        324.88        335.66        10.09 o                         
   5   0  13         39.38         38.35         4.39 o                         
   6   0  13         27.91         28.38         3.54 o                         
   7   0  13         15.63         10.70         3.83 o                         
   8   0  13          1.80          0.83         2.58 o                         
  -8   1  13         13.69         12.96         2.30 o                         
  -7   1  13         32.36         29.98         3.99 o                         
  -6   1  13         32.93         30.41         3.99 o                         
  -5   1  13         50.24         58.12         6.20 o                         
  -4   1  13        116.27        118.91         6.21 o                         
  -3   1  13         75.74         84.18         6.69 o                         
  -2   1  13        106.07        112.60         6.23 o                         
  -1   1  13         56.55         49.09         6.96 o                         
   0   1  13         47.56         48.26         6.03 o                         
   1   1  13         45.18         38.22         5.07 o                         
   2   1  13        111.44        117.96         6.37 o                         
   3   1  13         83.58         94.73         6.87 o                         
   4   1  13        102.55        102.94         6.36 o                         
   5   1  13         56.11         64.58         5.79 o                         
   6   1  13         34.52         35.13         3.31 o                         
   7   1  13         35.65         33.91         3.37 o                         
   8   1  13         12.95         10.44         2.06 o                         
  -8   2  13          1.13         -1.89         1.89 o                         
  -7   2  13          6.96          6.39         2.69 o                         
  -6   2  13         24.37         25.20         3.89 o                         
  -5   2  13        137.37        161.26         8.27 o                         
  -4   2  13         55.09         57.76         5.42 o                         
  -3   2  13        110.53        101.60         6.03 o                         
  -2   2  13        197.31        208.51         8.22 o                         
  -1   2  13        154.69        157.57        11.18 o                         
   0   2  13        436.09        467.60        17.56 o                         
   1   2  13        153.77        156.20         9.57 o                         
   2   2  13        195.99        210.66         7.09 o                         
   3   2  13        106.98        100.13         4.78 o                         
   4   2  13         54.00         58.02         6.11 o                         
   5   2  13        146.14        163.66         8.69 o                         
   6   2  13         27.57         28.63         3.64 o                         
   7   2  13          4.66          2.45         1.81 o                         
   8   2  13          1.19         -0.16         3.02 o                         
  -8   3  13         13.18         11.58         3.30 o                         
  -7   3  13         29.16         37.65         3.86 o                         
  -6   3  13         19.09         24.06         3.50 o                         
  -5   3  13         44.52         41.93         4.61 o                         
  -4   3  13          1.74         11.25         3.60 o                         
  -3   3  13        133.13        135.08         6.42 o                         
  -2   3  13        176.32        181.56         6.49 o                         
  -1   3  13        136.58        132.45         5.59 o                         
   0   3  13        784.45        770.22        16.59 o                         
   1   3  13        140.16        140.11         6.32 o                         
   2   3  13        178.00        179.13         7.02 o                         
   3   3  13        111.80        104.08         5.43 o                         
   4   3  13          0.56          0.69         2.53 o                         
   5   3  13         44.58         49.81         4.02 o                         
   6   3  13         18.94         23.72         2.98 o                         
   7   3  13         28.29         34.42         2.73 o                         
   8   3  13         14.58         23.63         4.03 o                         
  -7   4  13         16.91         14.96         2.50 o                         
  -6   4  13         15.51         19.77         3.06 o                         
  -5   4  13         20.03         22.77         4.22 o                         
  -4   4  13         99.54        102.36         7.22 o                         
  -3   4  13         83.54         73.76         4.54 o                         
  -2   4  13        294.53        319.15         8.87 o                         
  -1   4  13        215.48        208.25         7.15 o                         
   0   4  13          5.38          4.44         2.15 o                         
   1   4  13        199.74        190.18         9.06 o                         
   2   4  13        286.74        298.85        14.64 o                         
   3   4  13         92.63         89.30         5.33 o                         
   4   4  13        100.63        105.01         6.31 o                         
   5   4  13         24.49         29.87         3.17 o                         
   6   4  13         18.66         14.31         2.35 o                         
   7   4  13         16.18         13.80         1.97 o                         
  -7   5  13          7.93          7.83         2.61 o                         
  -6   5  13         39.88         55.95         4.27 o                         
  -5   5  13          3.63          3.58         2.10 o                         
  -4   5  13          2.95          1.87         2.38 o                         
  -3   5  13         75.33         79.22         7.26 o                         
  -2   5  13        284.57        264.92         9.06 o                         
  -1   5  13        766.25        711.31        13.29 o                         
   0   5  13        139.67        144.28         7.41 o                         
   1   5  13        756.11        702.84        20.56 o                         
   2   5  13        283.45        288.55        16.31 o                         
   3   5  13         77.63         83.08         5.69 o                         
   4   5  13          3.87          5.14         2.00 o                         
   5   5  13          4.64          3.30         3.42 o                         
   6   5  13         49.39         61.99         5.53 o                         
   7   5  13          6.78          3.93         1.56 o                         
  -6   6  13         30.30         31.41         3.57 o                         
  -5   6  13         25.25         24.12         3.90 o                         
  -4   6  13         81.95         79.69         7.62 o                         
  -3   6  13         59.91         54.12         6.17 o                         
  -2   6  13        158.17        147.83         9.42 o                         
  -1   6  13         85.25         85.29         6.31 o                         
   0   6  13        260.54        240.43        11.75 o                         
   1   6  13         79.69         83.65         7.10 o                         
   2   6  13        174.24        179.25         8.63 o                         
   3   6  13         54.98         58.94         5.10 o                         
   4   6  13         76.68         71.33         7.95 o                         
   5   6  13         28.68         29.84         3.86 o                         
   6   6  13         32.02         29.75         3.85 o                         
   7   6  13         13.78         14.37         2.39 o                         
  -6   7  13          0.39         -4.11         4.11 o                         
  -5   7  13         20.97         25.14         8.66 o                         
  -4   7  13          4.08          8.19         3.09 o                         
  -3   7  13         26.33         37.93         6.13 o                         
  -2   7  13          2.19         -2.14         3.95 o                         
  -1   7  13        106.78        110.59         7.10 o                         
   0   7  13        248.83        221.56        13.48 o                         
   1   7  13        108.66        108.55         7.80 o                         
   2   7  13          1.50         -0.01         2.25 o                         
   3   7  13         28.73         22.18         3.93 o                         
   4   7  13          4.75          4.72         2.62 o                         
   5   7  13         21.87         27.44         4.82 o                         
   6   7  13          0.51          3.43         2.89 o                         
  -6   8  13          7.78          4.49         2.75 o                         
  -5   8  13         53.56         53.82         8.55 o                         
  -4   8  13         19.51         26.68         6.20 o                         
  -3   8  13          0.15         -3.58         3.58 o                         
  -2   8  13         26.52         22.08         4.18 o                         
  -1   8  13        149.79        166.56         8.23 o                         
   0   8  13         21.28         26.49         4.37 o                         
   1   8  13        162.30        194.69         9.81 o                         
   2   8  13         23.59         18.62         3.40 o                         
   3   8  13          0.37          2.32         2.31 o                         
   4   8  13         17.84         17.95         3.31 o                         
   5   8  13         47.39         52.24         3.83 o                         
   6   8  13          8.00         10.12         2.26 o                         
  -5   9  13          4.27          2.56         3.31 o                         
  -4   9  13         17.64         13.19         3.59 o                         
  -3   9  13          4.21          9.57         3.23 o                         
  -2   9  13         19.29         16.26         3.45 o                         
  -1   9  13          9.17          4.93         3.11 o                         
   0   9  13         52.52         55.27         5.48 o                         
   1   9  13          9.16          6.44         2.86 o                         
   2   9  13         19.47         11.17         3.33 o                         
   3   9  13          3.22          3.90         1.84 o                         
   4   9  13         19.00         20.93         2.51 o                         
   5   9  13          3.86          3.99         1.57 o                         
  -4  10  13         17.59         17.42         2.75 o                         
  -3  10  13         12.06         15.88         3.48 o                         
  -2  10  13         12.44         14.34         3.26 o                         
  -1  10  13         18.42         21.05         3.35 o                         
   0  10  13          8.06          8.90         2.58 o                         
   1  10  13         20.20         24.18         2.72 o                         
   2  10  13         14.14         21.61         3.24 o                         
   3  10  13         10.84         12.87         2.44 o                         
   4  10  13         16.51         15.42         4.04 o                         
  -2  11  13          0.25          3.82         1.76 o                         
  -1  11  13          3.13          2.08         1.64 o                         
   0  11  13          1.79          2.90         1.43 o                         
   1  11  13          3.63          5.22         1.85 o                         
   2  11  13          0.61          0.15         1.63 o                         
   0   0  14          2.00          7.67         3.91 o                         
   1   0  14        182.86        154.16         5.89 o                         
   2   0  14       1580.04       1652.17        18.22 o                         
   3   0  14         64.58         70.86         5.03 o                         
   4   0  14        158.58        168.77         8.56 o                         
   5   0  14         12.69         10.66         3.43 o                         
   6   0  14         38.38         33.42         3.53 o                         
   7   0  14          1.03          0.66         3.80 o                         
   8   0  14          5.82          6.84         2.01 o                         
  -8   1  14         44.55         47.18         3.94 o                         
  -7   1  14         55.21         62.24         3.90 o                         
  -6   1  14          9.95         10.35         2.77 o                         
  -5   1  14        121.55        118.37        10.65 o                         
  -4   1  14        224.05        212.17        14.63 o                         
  -3   1  14          5.03          5.81         2.03 o                         
  -2   1  14        119.70        117.17         5.45 o                         
  -1   1  14         56.42         65.72         3.80 o                         
   0   1  14        133.72        135.21         8.45 o                         
   1   1  14         49.39         52.56         3.48 o                         
   2   1  14        107.95        104.54         4.54 o                         
   3   1  14          9.73          3.84         2.57 o                         
   4   1  14        227.88        213.64         9.80 o                         
   5   1  14        110.51        104.53         6.94 o                         
   6   1  14         14.49         15.75         2.78 o                         
   7   1  14         50.15         54.23         3.62 o                         
   8   1  14         44.35         43.71         5.27 o                         
  -7   2  14          2.44          2.47         1.73 o                         
  -6   2  14          2.93          4.44         2.36 o                         
  -5   2  14         92.16         84.79         7.19 o                         
  -4   2  14         49.93         49.93         4.47 o                         
  -3   2  14        184.59        177.21         9.05 o                         
  -2   2  14        542.06        548.35        11.34 o                         
  -1   2  14        270.06        268.24         7.75 o                         
   0   2  14          0.25         -1.91         1.91 o                         
   1   2  14        270.21        280.87         7.12 o                         
   2   2  14        524.03        513.41        11.18 o                         
   3   2  14        164.64        150.10         6.36 o                         
   4   2  14         47.65         46.42         4.04 o                         
   5   2  14         92.30         96.02         5.44 o                         
   6   2  14          2.41          4.80         2.36 o                         
   7   2  14          2.27          2.12         1.69 o                         
  -7   3  14         11.81         12.88         1.88 o                         
  -6   3  14         44.06         51.29         4.07 o                         
  -5   3  14        127.64        129.16         8.79 o                         
  -4   3  14          1.64          1.91         2.07 o                         
  -3   3  14         70.29         74.93         4.78 o                         
  -2   3  14         13.83         11.90         2.53 o                         
  -1   3  14        152.89        147.29         5.60 o                         
   0   3  14        202.68        199.74         7.44 o                         
   1   3  14        149.39        144.33         6.41 o                         
   2   3  14         12.38         10.48         2.65 o                         
   3   3  14         62.29         61.64         4.98 o                         
   4   3  14          0.59          2.14         2.70 o                         
   5   3  14        130.00        143.39         7.98 o                         
   6   3  14         47.14         55.57         3.67 o                         
   7   3  14         12.53         13.44         1.91 o                         
  -7   4  14         13.24          9.19         2.06 o                         
  -6   4  14         19.23         25.47         3.02 o                         
  -5   4  14         15.12         15.67         3.24 o                         
  -4   4  14         69.76         66.15         5.03 o                         
  -3   4  14         89.17         86.96         5.68 o                         
  -2   4  14        144.18        136.63         6.03 o                         
  -1   4  14        186.51        189.52         7.23 o                         
   0   4  14         24.12         28.57         3.44 o                         
   1   4  14        174.28        167.10         8.78 o                         
   2   4  14        130.14        120.01         7.46 o                         
   3   4  14         83.41         76.26         6.07 o                         
   4   4  14         74.17         73.47         5.13 o                         
   5   4  14         12.78         12.87         2.41 o                         
   6   4  14         19.97         27.47         2.85 o                         
   7   4  14         14.49         12.87         3.00 o                         
  -6   5  14          7.07          9.63         2.48 o                         
  -5   5  14         58.05         73.01         6.65 o                         
  -4   5  14         16.30         10.78         2.79 o                         
  -3   5  14          1.79          0.92         1.90 o                         
  -2   5  14        102.71         88.97         6.44 o                         
  -1   5  14         34.65         36.94         4.13 o                         
   0   5  14        520.69        464.36        12.52 o                         
   1   5  14         37.41         38.89         5.30 o                         
   2   5  14         96.00         92.30        11.63 o                         
   3   5  14          1.21          0.86         2.99 o                         
   4   5  14         17.85         18.00         3.04 o                         
   5   5  14         58.76         73.16         5.29 o                         
   6   5  14          6.46          6.48         2.05 o                         
   7   5  14         10.59         10.64         2.48 o                         
  -6   6  14          3.78          3.23         3.59 o                         
  -5   6  14          2.14         -1.76         3.24 o                         
  -4   6  14         14.63         13.71         3.92 o                         
  -3   6  14         27.97         25.84         4.55 o                         
  -2   6  14         29.99         19.98         4.02 o                         
  -1   6  14         21.43         18.18         3.25 o                         
   0   6  14         50.43         43.56         4.72 o                         
   1   6  14         21.42         19.20         4.16 o                         
   2   6  14         25.17         17.28         5.16 o                         
   3   6  14         31.61         27.71         3.73 o                         
   4   6  14         15.99         18.32         3.29 o                         
   5   6  14          3.17          3.36         2.28 o                         
   6   6  14          3.80          8.16         2.25 o                         
  -6   7  14         55.90         54.02         6.28 o                         
  -5   7  14          0.13          5.59         2.89 o                         
  -4   7  14          4.67          4.87         2.94 o                         
  -3   7  14          5.95          2.83         2.53 o                         
  -2   7  14         53.79         54.14         5.10 o                         
  -1   7  14        111.80        108.68         7.99 o                         
   0   7  14         25.46         27.21         4.26 o                         
   1   7  14        109.76        100.13         7.60 o                         
   2   7  14         59.89         60.27         7.55 o                         
   3   7  14          5.02          2.44         3.27 o                         
   4   7  14          8.02         14.46         3.18 o                         
   5   7  14          0.09          3.35         2.17 o                         
   6   7  14         54.87         57.21         3.67 o                         
  -5   8  14          5.69          6.83         2.23 o                         
  -4   8  14         40.69         45.07         5.67 o                         
  -3   8  14         51.51         51.52         5.27 o                         
  -2   8  14          4.99          7.35         3.26 o                         
  -1   8  14         85.47         87.66         5.96 o                         
   0   8  14         13.33          9.13         4.17 o                         
   1   8  14         82.42         86.19         6.85 o                         
   2   8  14          8.57          5.90         2.59 o                         
   3   8  14         53.48         49.07         4.28 o                         
   4   8  14         39.00         39.55         3.67 o                         
   5   8  14          6.47         11.06         2.08 o                         
  -4   9  14         27.90         27.25         4.14 o                         
  -3   9  14         32.53         35.10         3.84 o                         
  -2   9  14          0.97         -1.00         3.74 o                         
  -1   9  14          3.30          1.17         2.44 o                         
   0   9  14          4.75          5.52         3.39 o                         
   1   9  14          3.97          1.47         3.06 o                         
   2   9  14          1.19          3.51         1.94 o                         
   3   9  14         37.76         43.98         3.55 o                         
   4   9  14         26.71         28.28         3.11 o                         
  -3  10  14          6.74          8.71         2.48 o                         
  -2  10  14         20.44         11.80         2.70 o                         
  -1  10  14         26.20         24.07         3.10 o                         
   0  10  14          8.78          8.02         2.32 o                         
   1  10  14         25.54         21.64         3.14 o                         
   2  10  14         20.29         16.29         2.69 o                         
   3  10  14          8.29          8.39         2.21 o                         
   1   0  15         18.99         17.09         2.30 o                         
   2   0  15          9.70          6.16         2.00 o                         
   3   0  15        316.52        300.20         9.27 o                         
   4   0  15          8.35          8.34         2.59 o                         
   5   0  15          1.57          3.49         3.09 o                         
   6   0  15         29.17         27.31         3.03 o                         
   7   0  15         29.75         27.47         3.64 o                         
  -7   1  15         16.08         16.65         2.92 o                         
  -6   1  15         38.38         39.83         3.86 o                         
  -5   1  15         48.71         55.00         5.45 o                         
  -4   1  15         95.45         90.55         5.95 o                         
  -3   1  15         22.34         16.56         3.07 o                         
  -2   1  15        106.06         99.91         4.78 o                         
  -1   1  15        129.74        145.35         5.88 o                         
   0   1  15        291.42        315.89         9.75 o                         
   1   1  15        130.80        139.14         5.40 o                         
   2   1  15         98.32         98.23         4.50 o                         
   3   1  15         20.40         24.79         2.86 o                         
   4   1  15        114.23        113.62         6.61 o                         
   5   1  15         45.44         44.37         3.95 o                         
   6   1  15         43.93         49.47         4.06 o                         
   7   1  15         17.21         18.00         2.76 o                         
  -7   2  15          5.27          6.51         1.81 o                         
  -6   2  15         21.57         31.86         3.51 o                         
  -5   2  15          9.73         10.53         3.24 o                         
  -4   2  15        143.33        138.67         5.48 o                         
  -3   2  15        153.77        150.13         6.69 o                         
  -2   2  15        320.99        325.59         9.04 o                         
  -1   2  15        119.40        116.96         5.43 o                         
   0   2  15         67.80         55.01         4.60 o                         
   1   2  15        124.38        120.88         5.56 o                         
   2   2  15        280.28        276.43         8.45 o                         
   3   2  15        149.07        134.50         6.96 o                         
   4   2  15        148.05        146.30         6.62 o                         
   5   2  15         10.69          9.39         2.48 o                         
   6   2  15         20.30         26.06         3.57 o                         
   7   2  15          5.56          1.70         1.43 o                         
  -7   3  15         45.14         47.55         3.07 o                         
  -6   3  15         14.86         17.70         2.73 o                         
  -5   3  15         28.56         28.44         3.56 o                         
  -4   3  15         26.30         30.30         3.18 o                         
  -3   3  15         60.88         58.11         4.31 o                         
  -2   3  15         31.41         30.71         3.58 o                         
  -1   3  15         49.72         49.74         3.84 o                         
   0   3  15          0.93          2.49         2.23 o                         
   1   3  15         50.30         57.71         4.31 o                         
   2   3  15         31.51         30.56         3.71 o                         
   3   3  15         75.53         70.50         5.48 o                         
   4   3  15         25.27         25.43         3.97 o                         
   5   3  15         28.34         27.08         3.44 o                         
   6   3  15         16.23         17.38         2.58 o                         
   7   3  15         47.20         48.47         4.59 o                         
  -6   4  15          7.96          4.70         1.62 o                         
  -5   4  15         20.37         20.46         2.80 o                         
  -4   4  15         14.52          8.82         2.81 o                         
  -3   4  15        112.16         95.74         5.85 o                         
  -2   4  15          8.99          8.33         2.52 o                         
  -1   4  15         22.35         22.09         4.31 o                         
   0   4  15          3.17          4.62         2.47 o                         
   1   4  15         27.63         21.38         3.08 o                         
   2   4  15         11.07          9.72         3.45 o                         
   3   4  15         99.69         93.48         6.48 o                         
   4   4  15         13.46         17.17         2.87 o                         
   5   4  15         20.77         22.08         3.12 o                         
   6   4  15          8.83          7.52         2.84 o                         
   7   4  15          0.86         -0.44         1.87 o                         
  -6   5  15         18.94         21.82         3.08 o                         
  -5   5  15          7.73          8.74         3.44 o                         
  -4   5  15         87.78         86.05         6.00 o                         
  -3   5  15          2.97          5.89         2.46 o                         
  -2   5  15         29.09         18.95         3.57 o                         
  -1   5  15         60.63         55.20         4.61 o                         
   0   5  15         16.31         11.52         2.95 o                         
   1   5  15         58.17         53.21         5.87 o                         
   2   5  15         23.50         20.76         8.59 o                         
   3   5  15          2.89         -1.70         5.65 o                         
   4   5  15         93.57        103.83         7.23 o                         
   5   5  15          6.85         10.49         2.72 o                         
   6   5  15         22.07         26.41         3.21 o                         
  -6   6  15          1.60          2.38         2.90 o                         
  -5   6  15         16.80         15.54         3.26 o                         
  -4   6  15         75.47         77.05         6.31 o                         
  -3   6  15         10.72         14.22         3.72 o                         
  -2   6  15         54.40         56.82         6.14 o                         
  -1   6  15         55.44         51.75         5.94 o                         
   0   6  15          7.85          5.74         2.81 o                         
   1   6  15         58.52         62.19         6.30 o                         
   2   6  15         53.13         57.47         5.86 o                         
   3   6  15         12.39         12.82         5.71 o                         
   4   6  15         79.77         77.77         7.78 o                         
   5   6  15         17.56         10.04         2.34 o                         
   6   6  15          1.41          1.60         1.84 o                         
  -5   7  15         33.72         38.98         4.68 o                         
  -4   7  15          5.74          8.79         2.74 o                         
  -3   7  15         10.10         11.39         3.24 o                         
  -2   7  15          3.11         -0.32         3.09 o                         
  -1   7  15         13.33         17.47         3.79 o                         
   0   7  15         26.73         23.37         3.80 o                         
   1   7  15         11.43         15.22         3.11 o                         
   2   7  15          3.22          3.23         3.08 o                         
   3   7  15          6.36          7.99         4.01 o                         
   4   7  15          5.81          6.19         1.92 o                         
   5   7  15         33.91         39.76         3.59 o                         
  -5   8  15         29.16         22.02         4.45 o                         
  -4   8  15         16.82         17.56         3.72 o                         
  -3   8  15          1.37          1.52         1.47 o                         
  -2   8  15         48.57         51.53         5.14 o                         
  -1   8  15         21.43         28.25         4.22 o                         
   0   8  15         11.12         13.37         3.18 o                         
   1   8  15         26.09         27.30         4.17 o                         
   2   8  15         53.64         57.58         6.47 o                         
   3   8  15          0.45          1.98         2.08 o                         
   4   8  15         16.49         17.35         2.14 o                         
   5   8  15         29.38         25.19         4.53 o                         
  -4   9  15          1.28          1.53         2.91 o                         
  -3   9  15         16.32         13.49         3.02 o                         
  -2   9  15          6.62          9.72         2.48 o                         
  -1   9  15         23.00         23.07         4.34 o                         
   0   9  15          0.65          1.51         3.09 o                         
   1   9  15         23.44         23.47         4.70 o                         
   2   9  15          5.54          4.87         3.08 o                         
   3   9  15         16.81         14.32         3.73 o                         
   4   9  15          1.49          3.26         1.57 o                         
  -2  10  15          7.29          4.61         3.62 o                         
  -1  10  15          5.39          2.09         2.47 o                         
   0  10  15         20.37         23.63        10.09 o                         
   1  10  15          5.87          6.36         2.72 o                         
   2  10  15          8.86          3.59         5.21 o                         
   0   0  16        979.35        894.50        30.03 o                         
   1   0  16        140.34        142.34         5.84 o                         
   2   0  16          6.63          6.86         2.14 o                         
   3   0  16         14.28         10.68         4.35 o                         
   4   0  16         62.43         61.44         5.53 o                         
   5   0  16         12.96         14.34         2.25 o                         
   6   0  16         45.31         43.07         4.23 o                         
   7   0  16         14.63         21.75         2.90 o                         
  -7   1  16         25.18         22.23         2.79 o                         
  -6   1  16          6.83          5.20         2.25 o                         
  -5   1  16         65.63         69.27         5.63 o                         
  -4   1  16         12.36         16.00         2.98 o                         
  -3   1  16         78.88         82.48         5.58 o                         
  -2   1  16         30.17         27.20         3.12 o                         
  -1   1  16         16.54         12.14         2.69 o                         
   0   1  16         12.94         11.56         3.43 o                         
   1   1  16         13.99         17.27         2.76 o                         
   2   1  16         33.30         34.58         3.55 o                         
   3   1  16         78.53         84.32         4.65 o                         
   4   1  16          9.99         10.34         2.90 o                         
   5   1  16         79.52         79.81         4.82 o                         
   6   1  16          4.04          4.30         2.25 o                         
   7   1  16         22.00         21.63         6.33 o                         
  -7   2  16         15.10         11.20         2.01 o                         
  -6   2  16          0.15          0.48         1.97 o                         
  -5   2  16         10.42          8.90         2.81 o                         
  -4   2  16         31.86         29.78         3.69 o                         
  -3   2  16         27.48         21.18         2.86 o                         
  -2   2  16         44.24         45.89         4.02 o                         
  -1   2  16        361.22        341.42         8.93 o                         
   0   2  16         21.73         28.46         3.45 o                         
   1   2  16        323.28        321.27        14.79 o                         
   2   2  16         44.79         47.17         4.89 o                         
   3   2  16         28.56         30.36         3.74 o                         
   4   2  16         32.47         36.69         3.62 o                         
   5   2  16          9.12          9.05         2.43 o                         
   6   2  16          0.17         -0.80         1.64 o                         
   7   2  16         15.17         15.37         4.26 o                         
  -6   3  16          8.86          6.11         1.85 o                         
  -5   3  16         10.57         10.68         2.38 o                         
  -4   3  16         41.07         39.04         3.17 o                         
  -3   3  16         39.96         38.48         3.35 o                         
  -2   3  16        135.49        129.80         6.78 o                         
  -1   3  16         38.89         37.34         3.97 o                         
   0   3  16        174.45        150.69         7.40 o                         
   1   3  16         41.71         42.58         4.02 o                         
   2   3  16        149.57        137.94         7.65 o                         
   3   3  16         36.80         36.33         4.51 o                         
   4   3  16         46.84         43.54         4.55 o                         
   5   3  16         12.78         12.76         2.87 o                         
   6   3  16         10.53         17.07         2.48 o                         
  -6   4  16          5.44          9.79         2.53 o                         
  -5   4  16          1.01         -1.91         3.17 o                         
  -4   4  16         57.79         50.43         4.29 o                         
  -3   4  16         39.31         42.34         4.09 o                         
  -2   4  16         61.93         67.89         4.94 o                         
  -1   4  16         27.82         24.74         3.52 o                         
   0   4  16        123.77        108.96         6.21 o                         
   1   4  16         25.18         18.46         2.95 o                         
   2   4  16         60.28         64.13         5.32 o                         
   3   4  16         40.67         36.00         3.64 o                         
   4   4  16         55.36         59.24         5.03 o                         
   5   4  16          0.96          1.81         2.36 o                         
   6   4  16          6.57          5.29         1.45 o                         
  -6   5  16          3.70         -3.25         3.25 o                         
  -5   5  16         28.36         32.18         4.06 o                         
  -4   5  16          5.85          6.73         2.16 o                         
  -3   5  16         26.00         25.80         4.33 o                         
  -2   5  16          3.20          2.55         2.47 o                         
  -1   5  16         80.18         73.32         5.80 o                         
   0   5  16          2.33          4.72         2.65 o                         
   1   5  16         76.18         77.99         5.78 o                         
   2   5  16          3.66          6.11         2.67 o                         
   3   5  16         27.81         32.70         5.78 o                         
   4   5  16          6.75          2.38         2.68 o                         
   5   5  16         29.31         34.42         4.54 o                         
   6   5  16          4.66         10.42         3.64 o                         
  -5   6  16          1.29          3.49         2.13 o                         
  -4   6  16          7.16          3.56         2.51 o                         
  -3   6  16         11.05         11.67         4.23 o                         
  -2   6  16         19.67         16.67         4.02 o                         
  -1   6  16         55.02         50.95         5.74 o                         
   0   6  16          3.63          8.57         2.69 o                         
   1   6  16         42.82         42.35         4.54 o                         
   2   6  16         21.59         20.48         3.29 o                         
   3   6  16         14.65         16.75         3.71 o                         
   4   6  16          7.54          7.46         2.21 o                         
   5   6  16          2.45          7.50         3.56 o                         
   6   6  16          4.32         -2.09         2.09 o                         
  -5   7  16          9.80          9.89         3.56 o                         
  -4   7  16         22.40         21.70         3.18 o                         
  -3   7  16         43.63         38.79         4.36 o                         
  -2   7  16         24.84         27.43         4.00 o                         
  -1   7  16          6.41          5.00         3.37 o                         
   0   7  16         17.48         19.75         4.00 o                         
   1   7  16          6.48          7.53         2.68 o                         
   2   7  16         22.11         25.28         3.52 o                         
   3   7  16         43.28         40.70         4.46 o                         
   4   7  16         18.13         11.30         2.44 o                         
   5   7  16         10.42         12.06         2.65 o                         
  -4   8  16          6.06          8.12         2.52 o                         
  -3   8  16         21.93         21.95         3.90 o                         
  -2   8  16         17.56         13.37         2.89 o                         
  -1   8  16         20.23         23.22         3.69 o                         
   0   8  16         35.65         40.77         4.51 o                         
   1   8  16         22.60         26.03         4.97 o                         
   2   8  16         12.47         14.20         3.43 o                         
   3   8  16         22.03         16.64         3.77 o                         
   4   8  16          8.41         11.25         2.39 o                         
  -3   9  16          3.40          1.56         3.92 o                         
  -2   9  16          5.40          0.79         2.29 o                         
  -1   9  16         13.61         16.64         3.75 o                         
   0   9  16          0.52          0.38         2.89 o                         
   1   9  16         13.55         10.66         3.28 o                         
   2   9  16          5.11          5.58         2.92 o                         
   3   9  16          5.19          0.72         1.71 o                         
  -1  10  16         19.46         19.13         3.94 o                         
   0  10  16          0.20          1.84         2.44 o                         
   1  10  16         19.09         12.98         7.19 o                         
   1   0  17         46.17         54.66         4.09 o                         
   2   0  17         65.50         55.85         3.87 o                         
   3   0  17          2.67         -2.45         2.45 o                         
   4   0  17         71.03         64.88         4.69 o                         
   5   0  17          3.21          4.17         2.60 o                         
   6   0  17          1.14          2.47         2.66 o                         
  -6   1  17         20.25         19.69         2.90 o                         
  -5   1  17          3.10          5.24         2.29 o                         
  -4   1  17         32.51         32.27         3.77 o                         
  -3   1  17         20.00         18.98         3.00 o                         
  -2   1  17         13.07         10.37         2.23 o                         
  -1   1  17         82.30         92.52         5.21 o                         
   0   1  17         26.76         16.22         2.92 o                         
   1   1  17         77.14         76.06         5.11 o                         
   2   1  17         13.23         10.92         2.31 o                         
   3   1  17         22.14         15.07         2.87 o                         
   4   1  17         32.77         32.10         3.33 o                         
   5   1  17          2.01          0.23         1.79 o                         
   6   1  17         26.23         28.24         3.74 o                         
  -6   2  17          3.48          2.97         1.66 o                         
  -5   2  17          8.02          7.28         2.60 o                         
  -4   2  17         18.79         18.90         2.86 o                         
  -3   2  17          2.80          5.58         1.99 o                         
  -2   2  17        124.43        119.17         6.13 o                         
  -1   2  17         68.92         71.01         4.59 o                         
   0   2  17         39.90         47.58         4.84 o                         
   1   2  17         65.90         63.68         5.26 o                         
   2   2  17        129.35        122.08         6.59 o                         
   3   2  17          2.56          4.14         2.39 o                         
   4   2  17         14.21         11.38         2.41 o                         
   5   2  17          7.87          5.69         3.32 o                         
   6   2  17          3.68          3.43         1.77 o                         
  -6   3  17          0.15         -0.75         1.51 o                         
  -5   3  17         25.16         29.82         3.50 o                         
  -4   3  17         62.37         70.94         4.93 o                         
  -3   3  17         45.22         46.85         3.41 o                         
  -2   3  17         18.67         22.11         2.86 o                         
  -1   3  17          6.21          7.45         1.85 o                         
   0   3  17          0.63          3.02         2.92 o                         
   1   3  17          8.17          4.05         3.63 o                         
   2   3  17         18.09         15.80         2.75 o                         
   3   3  17         43.18         41.30         4.64 o                         
   4   3  17         65.48         70.20         5.34 o                         
   5   3  17         30.83         36.54         3.67 o                         
   6   3  17          0.45          1.52         3.40 o                         
  -6   4  17          1.72          1.38         2.11 o                         
  -5   4  17          7.06          8.44         2.66 o                         
  -4   4  17          8.87          6.27         2.14 o                         
  -3   4  17         77.66         80.17         4.76 o                         
  -2   4  17         21.38         21.69         3.53 o                         
  -1   4  17         66.16         72.41         5.05 o                         
   0   4  17        100.52        104.36         6.03 o                         
   1   4  17         70.87         75.20         5.13 o                         
   2   4  17         24.16         22.59         3.48 o                         
   3   4  17         76.76         85.13         6.76 o                         
   4   4  17          8.12         12.72         3.30 o                         
   5   4  17          6.15          6.41         3.02 o                         
   6   4  17          1.34          8.18         2.08 o                         
  -5   5  17         11.94          5.23         2.95 o                         
  -4   5  17         11.36         11.60         3.07 o                         
  -3   5  17          6.44          6.95         2.67 o                         
  -2   5  17         46.19         44.18         5.25 o                         
  -1   5  17         23.51         25.60         4.13 o                         
   0   5  17          3.54         -0.09         2.06 o                         
   1   5  17         21.23         16.70         3.22 o                         
   2   5  17         44.32         44.71         4.47 o                         
   3   5  17          7.47          7.07         2.25 o                         
   4   5  17          9.69         13.10         3.24 o                         
   5   5  17         12.14         11.88         2.41 o                         
  -5   6  17          1.35         -0.28         1.90 o                         
  -4   6  17         11.44          5.83         2.65 o                         
  -3   6  17          9.81          8.82         2.60 o                         
  -2   6  17         53.66         61.60         5.95 o                         
  -1   6  17         29.34         32.44         4.73 o                         
   0   6  17         49.03         50.11         4.81 o                         
   1   6  17         32.08         31.38         3.81 o                         
   2   6  17         50.02         53.97         4.51 o                         
   3   6  17          9.07          9.44         2.42 o                         
   4   6  17         13.82         10.63         2.64 o                         
   5   6  17          1.14         -0.53         1.85 o                         
  -4   7  17          5.05          4.75         1.77 o                         
  -3   7  17         28.84         23.55         3.02 o                         
  -2   7  17          5.88          4.99         2.99 o                         
  -1   7  17          2.11          8.13         2.90 o                         
   0   7  17         15.84         23.33         3.64 o                         
   1   7  17          2.01          2.77         2.30 o                         
   2   7  17          5.14          8.21         2.29 o                         
   3   7  17         23.74         22.58         3.31 o                         
   4   7  17          5.44          4.35         3.71 o                         
  -3   8  17          4.07          6.69         1.96 o                         
  -2   8  17         10.48          7.59         2.52 o                         
  -1   8  17         19.19         23.16         4.15 o                         
   0   8  17          6.44          5.57         3.60 o                         
   1   8  17         15.80         13.38         3.51 o                         
   2   8  17         12.63         11.00         2.91 o                         
   3   8  17          5.07         -0.64         1.52 o                         
  -2   9  17          0.42          2.50         2.26 o                         
  -1   9  17          6.07          3.40         2.37 o                         
   0   9  17          0.31          3.39         3.59 o                         
   1   9  17          5.11          2.84         2.55 o                         
   2   9  17          0.39         -3.57         3.57 o                         
   0   0  18         13.10          8.00         3.41 o                         
   1   0  18         43.67         41.21         3.51 o                         
   2   0  18         59.39         59.79         4.23 o                         
   3   0  18          0.89          0.62         1.62 o                         
   4   0  18         18.50         21.54         2.87 o                         
   5   0  18         48.11         48.32         3.26 o                         
   6   0  18         10.81         13.72         2.60 o                         
  -6   1  18          2.63          1.40         1.87 o                         
  -5   1  18          7.51          7.28         2.12 o                         
  -4   1  18         11.24         10.09         2.42 o                         
  -3   1  18          0.05         -0.77         1.68 o                         
  -2   1  18         10.24         12.93         2.28 o                         
  -1   1  18         11.50          8.77         4.59 o                         
   0   1  18          3.73          8.55         2.10 o                         
   1   1  18         12.65          9.88         2.55 o                         
   2   1  18         12.84         15.74         2.34 o                         
   3   1  18          0.58          1.42         1.44 o                         
   4   1  18         12.87          6.93         2.18 o                         
   5   1  18          9.78         10.62         1.82 o                         
   6   1  18          1.70          3.46         1.94 o                         
  -6   2  18          9.17         12.80         1.83 o                         
  -5   2  18          8.10          8.71         1.87 o                         
  -4   2  18         36.28         38.10         3.54 o                         
  -3   2  18         50.70         48.14         3.74 o                         
  -2   2  18         19.99         11.08         2.61 o                         
  -1   2  18          7.87          6.36         2.28 o                         
   0   2  18         34.37         36.96         4.26 o                         
   1   2  18          9.57         13.17         3.64 o                         
   2   2  18         18.03         17.64         3.32 o                         
   3   2  18         48.19         49.79         4.89 o                         
   4   2  18         36.62         35.03         3.81 o                         
   5   2  18          7.82          7.12         1.81 o                         
   6   2  18         10.87         19.21         4.36 o                         
  -6   3  18         17.50         18.06         2.80 o                         
  -5   3  18         13.88         15.57         2.14 o                         
  -4   3  18         27.84         30.88         2.95 o                         
  -3   3  18         21.43         16.55         2.52 o                         
  -2   3  18         11.80         19.44         3.21 o                         
  -1   3  18         23.46         25.49         3.72 o                         
   0   3  18          2.11         -1.74         2.37 o                         
   1   3  18         26.24         24.96         3.27 o                         
   2   3  18          9.10          9.94         2.98 o                         
   3   3  18         22.13         21.32         3.24 o                         
   4   3  18         32.73         36.05         3.63 o                         
   5   3  18         15.07         15.65         3.47 o                         
   6   3  18         17.36         20.23         3.83 o                         
  -5   4  18         19.84         27.98         3.49 o                         
  -4   4  18         27.23         24.39         3.95 o                         
  -3   4  18         13.37         11.50         2.45 o                         
  -2   4  18         37.26         38.07         3.51 o                         
  -1   4  18          6.52          8.11         4.42 o                         
   0   4  18        133.09        129.58         6.50 o                         
   1   4  18          5.94          1.18         2.08 o                         
   2   4  18         32.18         32.35         3.68 o                         
   3   4  18         11.58         15.49         3.38 o                         
   4   4  18         29.23         38.68         4.14 o                         
   5   4  18         20.93         22.60         2.92 o                         
  -5   5  18         15.86         16.82         2.61 o                         
  -4   5  18         18.97         17.42         2.76 o                         
  -3   5  18         13.65         15.04         2.59 o                         
  -2   5  18         18.02         18.15         2.95 o                         
  -1   5  18         15.03         11.89         3.26 o                         
   0   5  18         49.39         44.93         4.93 o                         
   1   5  18         13.24         10.40         2.48 o                         
   2   5  18         20.39         21.45         3.18 o                         
   3   5  18         13.83          9.60         3.98 o                         
   4   5  18         19.57         21.92         4.84 o                         
   5   5  18         15.64         16.93         5.80 o                         
  -4   6  18          3.92          7.57         2.98 o                         
  -3   6  18          8.28          9.39         2.13 o                         
  -2   6  18          6.81          7.38         2.49 o                         
  -1   6  18         32.53         33.93         4.40 o                         
   0   6  18          9.87          8.99         2.91 o                         
   1   6  18         28.05         28.89         3.46 o                         
   2   6  18          7.85          6.72         2.34 o                         
   3   6  18          6.84          4.16         2.05 o                         
   4   6  18          4.35          4.87         1.81 o                         
  -4   7  18         11.95          9.33         2.86 o                         
  -3   7  18          0.83          1.65         1.59 o                         
  -2   7  18         16.13         13.94         2.52 o                         
  -1   7  18         18.97         20.40         3.53 o                         
   0   7  18          1.95          2.32         2.82 o                         
   1   7  18         19.94         22.58         3.44 o                         
   2   7  18         13.64         15.10         2.37 o                         
   3   7  18          0.57          0.71         1.88 o                         
   4   7  18         11.74         12.50         2.15 o                         
  -2   8  18          7.30          7.69         2.43 o                         
  -1   8  18          3.69          3.18         1.91 o                         
   0   8  18          4.26          7.29         2.63 o                         
   1   8  18          4.90          8.20         2.94 o                         
   2   8  18          5.05          6.05         2.11 o                         
   3   8  18          2.02          4.27         2.01 o                         
   0   9  18          0.83          2.68         1.69 o                         
   1   0  19         25.65         20.68         3.56 o                         
   2   0  19         58.24         53.64         4.34 o                         
   3   0  19         10.81         12.82         3.02 o                         
   4   0  19         21.06         20.02         2.56 o                         
   5   0  19          0.02         -0.66         2.42 o                         
  -5   1  19          2.25          2.68         1.57 o                         
  -4   1  19          3.28          3.11         1.90 o                         
  -3   1  19         33.58         33.26         3.44 o                         
  -2   1  19         74.57         85.30         6.60 o                         
  -1   1  19         33.62         36.93         3.60 o                         
   0   1  19         25.14         19.73         2.86 o                         
   1   1  19         31.55         30.94         3.39 o                         
   2   1  19         69.38         78.08         6.17 o                         
   3   1  19         35.25         36.53         3.43 o                         
   4   1  19          2.90          2.80         1.72 o                         
   5   1  19          1.19          2.84         2.01 o                         
  -5   2  19         11.51         11.90         2.06 o                         
  -4   2  19         17.00         20.56         2.50 o                         
  -3   2  19         27.61         24.72         2.83 o                         
  -2   2  19         17.32         16.93         2.74 o                         
  -1   2  19         27.05         27.83         3.36 o                         
   0   2  19          4.86          8.17         2.62 o                         
   1   2  19         27.16         26.86         4.59 o                         
   2   2  19         13.88          8.07         8.09 o                         
   3   2  19         25.58         25.60         3.82 o                         
   4   2  19         20.16         22.03         3.33 o                         
   5   2  19         11.24          7.21         1.67 o                         
  -5   3  19          6.56          6.06         1.94 o                         
  -4   3  19          4.91          6.93         3.29 o                         
  -3   3  19         11.18         13.55         2.68 o                         
  -2   3  19         27.68         18.81         3.18 o                         
  -1   3  19         57.48         54.72         4.83 o                         
   0   3  19         17.59         22.00         3.53 o                         
   1   3  19         56.41         60.86         4.96 o                         
   2   3  19         24.04         26.58         5.24 o                         
   3   3  19          9.98          3.27         6.75 o                         
   4   3  19          6.39          8.63         2.39 o                         
   5   3  19          7.19          6.42         1.63 o                         
  -5   4  19          8.02         10.29         2.47 o                         
  -4   4  19          9.93          8.10         3.88 o                         
  -3   4  19         25.11         30.69         4.28 o                         
  -2   4  19         35.25         39.36         3.43 o                         
  -1   4  19         25.82         19.00         3.05 o                         
   0   4  19         12.23         17.56         3.29 o                         
   1   4  19         24.39         26.13         3.25 o                         
   2   4  19         33.95         35.72         4.37 o                         
   3   4  19         26.85         33.73         4.02 o                         
   4   4  19          9.86          7.42         1.89 o                         
   5   4  19          8.71         10.50         2.14 o                         
  -4   5  19         10.16          2.92         5.20 o                         
  -3   5  19          0.44         -1.77         1.77 o                         
  -2   5  19          4.94          7.54         2.68 o                         
  -1   5  19         24.15         29.98         4.01 o                         
   0   5  19          1.95          5.64         4.07 o                         
   1   5  19         21.57         21.04         3.25 o                         
   2   5  19          3.88          4.53         1.76 o                         
   3   5  19          0.37          0.09         2.02 o                         
   4   5  19          9.58          8.42         2.03 o                         
  -3   6  19         20.24         17.07         2.60 o                         
  -2   6  19         23.93         21.23         2.91 o                         
  -1   6  19         16.20         15.80         3.15 o                         
   0   6  19         21.08         31.99         3.78 o                         
   1   6  19         15.44         18.18         2.90 o                         
   2   6  19         23.38         19.43         2.58 o                         
   3   6  19         20.22         25.44         2.84 o                         
   4   6  19         15.07         12.82         3.24 o                         
  -2   7  19          0.78         -0.38         2.49 o                         
  -1   7  19          1.12          0.69         2.27 o                         
   0   7  19         69.42         76.90         6.65 o                         
   1   7  19          1.34         -0.33         1.58 o                         
   2   7  19          1.29          1.27         1.63 o                         
  -1   8  19          0.90          4.01         1.95 o                         
   0   8  19          0.16          0.73         1.69 o                         
   1   8  19          0.59         -1.14         1.46 o                         
   0   0  20        155.31        178.97        11.22 o                         
   1   0  20          0.28          0.71         2.49 o                         
   2   0  20          0.10         -1.34         1.68 o                         
   3   0  20         18.43         23.59         3.02 o                         
   4   0  20          5.12         -2.08         2.08 o                         
   5   0  20         25.82         32.91         5.24 o                         
  -5   1  20          4.16          6.86         3.64 o                         
  -4   1  20          2.60          2.97         1.49 o                         
  -3   1  20         22.02         22.98         2.93 o                         
  -2   1  20         31.24         37.95         3.37 o                         
  -1   1  20         27.64         26.58         3.53 o                         
   0   1  20         39.83         37.81         3.97 o                         
   1   1  20         25.70         21.20         4.93 o                         
   2   1  20         28.84         31.34         3.55 o                         
   3   1  20         21.35         21.71         2.81 o                         
   4   1  20          2.16          2.10         2.02 o                         
   5   1  20          5.58          7.25         2.14 o                         
  -5   2  20          6.85          6.00         2.95 o                         
  -4   2  20         31.94         35.20         2.66 o                         
  -3   2  20          1.65          6.42         2.33 o                         
  -2   2  20          9.01          7.13         2.74 o                         
  -1   2  20         35.86         42.61         4.11 o                         
   0   2  20          4.33          9.12         2.61 o                         
   1   2  20         32.35         34.47         4.63 o                         
   2   2  20         10.14         11.98         4.75 o                         
   3   2  20          2.45          1.72         2.47 o                         
   4   2  20         33.38         29.16         2.99 o                         
   5   2  20          7.21         11.43         3.14 o                         
  -4   3  20          8.25          6.83         4.95 o                         
  -3   3  20         15.21         16.37         2.91 o                         
  -2   3  20         16.07         15.42         2.76 o                         
  -1   3  20         50.22         55.46         4.60 o                         
   0   3  20         34.39         41.93         4.06 o                         
   1   3  20         46.38         51.45         5.04 o                         
   2   3  20         13.69         10.75         3.46 o                         
   3   3  20         13.01         15.88         3.63 o                         
   4   3  20          9.15          7.18         2.25 o                         
  -4   4  20          1.89          0.40         2.90 o                         
  -3   4  20         15.42         14.07         4.42 o                         
  -2   4  20         13.25         15.71         3.08 o                         
  -1   4  20          4.12          2.32         2.68 o                         
   0   4  20         30.15         33.95         4.09 o                         
   1   4  20          4.77          4.09         2.05 o                         
   2   4  20         12.83          8.15         3.13 o                         
   3   4  20         16.02         18.63         7.60 o                         
   4   4  20          1.26          1.41         1.42 o                         
  -3   5  20          2.75          2.52         2.11 o                         
  -2   5  20         32.27         39.54         4.12 o                         
  -1   5  20         12.99         14.47         4.28 o                         
   0   5  20         28.13         28.14         2.96 o                         
   1   5  20         13.52         13.42         2.32 o                         
   2   5  20         32.64         32.08         3.32 o                         
   3   5  20          2.01         -1.54         2.26 o                         
  -2   6  20          7.73          6.50         3.35 o                         
  -1   6  20          6.70          3.04         1.80 o                         
   0   6  20          1.20          2.26         1.71 o                         
   1   6  20          5.19          1.98         1.28 o                         
   2   6  20          7.60          5.11         1.76 o                         
   3   6  20          1.31          8.10         2.74 o                         
  -1   7  20         18.10         11.36         2.32 o                         
   0   7  20          2.27          2.22         1.57 o                         
   1   7  20         18.40          9.21         3.19 o                         
   1   0  21          0.33          2.23         2.32 o                         
   2   0  21          2.13          4.07         1.50 o                         
   3   0  21          0.11          1.66         1.62 o                         
   4   0  21         19.71         24.69         3.65 o                         
  -4   1  21          4.96          3.50         1.84 o                         
  -3   1  21         12.81         14.44         2.35 o                         
  -2   1  21         26.25         24.62         2.85 o                         
  -1   1  21         39.60         47.74         3.82 o                         
   0   1  21          8.11          5.21         1.88 o                         
   1   1  21         34.70         33.78         4.11 o                         
   2   1  21         26.19         30.12         4.80 o                         
   3   1  21         12.10          9.49         2.41 o                         
   4   1  21          4.45          7.45         2.11 o                         
  -4   2  21          5.70          4.81         2.24 o                         
  -3   2  21         18.00         17.25         2.78 o                         
  -2   2  21          1.20          1.42         1.95 o                         
  -1   2  21          7.41         13.21         2.89 o                         
   0   2  21          4.70          3.74         2.60 o                         
   1   2  21          7.68          8.72         3.58 o                         
   2   2  21          1.27          5.87         2.96 o                         
   3   2  21         16.48         20.90         3.86 o                         
   4   2  21          5.68          4.26         1.97 o                         
  -4   3  21          2.65          4.75         2.55 o                         
  -3   3  21         30.24         25.12         5.03 o                         
  -2   3  21         33.14         35.89         4.80 o                         
  -1   3  21         10.37         13.13         3.89 o                         
   0   3  21         28.26         27.97         3.58 o                         
   1   3  21          9.09          9.56         3.45 o                         
   2   3  21         31.23         32.91         4.47 o                         
   3   3  21         30.20         27.74         3.98 o                         
   4   3  21          2.37          4.81         2.81 o                         
  -3   4  21         10.29          8.16         3.75 o                         
  -2   4  21         18.19         13.84         3.61 o                         
  -1   4  21          2.87          7.65         2.71 o                         
   0   4  21         10.25          6.62         2.40 o                         
   1   4  21          2.57          1.89         2.52 o                         
   2   4  21         18.47         18.25         3.70 o                         
   3   4  21         10.40          7.52         2.31 o                         
  -2   5  21          7.36          7.26         3.48 o                         
  -1   5  21         25.95         27.86         6.65 o                         
   0   5  21          3.42          2.66         2.41 o                         
   1   5  21         24.78         23.35         4.47 o                         
   2   5  21          7.21          3.77         3.96 o                         
  -1   6  21         10.59          8.15         3.16 o                         
   0   6  21         11.41         10.19         2.21 o                         
   0   0  22         14.61         18.95         3.34 o                         
   1   0  22          1.28         -1.49         1.49 o                         
   2   0  22          3.82          6.78         2.48 o                         
   3   0  22         32.29         33.02        10.10 o                         
  -3   1  22          2.53          4.36         2.65 o                         
  -2   1  22          5.77          6.39         3.01 o                         
  -1   1  22         20.08         23.17         2.96 o                         
   0   1  22         43.37         50.87         4.25 o                         
   1   1  22         19.57         19.18         3.56 o                         
   2   1  22          4.44          8.41         2.84 o                         
   3   1  22          3.50          6.22         1.96 o                         
  -2   2  22         13.40         12.87         4.13 o                         
  -1   2  22          2.42          4.49         3.19 o                         
   0   2  22          2.10          2.83         2.33 o                         
   1   2  22          2.80          2.62         2.43 o                         
   2   2  22         12.16         10.84         2.87 o                         
   3   2  22          0.53          0.79         1.46 o                         
  -2   3  22          3.63          2.73         3.14 o                         
  -1   3  22         23.95         16.79         4.98 o                         
   0   3  22         40.30         48.36         4.59 o                         
   1   3  22         24.47         24.05         3.78 o                         
   2   3  22          2.97         -1.09         2.26 o                         
  -2   4  22          2.98          0.56         2.02 o                         
  -1   4  22          4.41          0.27         1.58 o                         
   0   4  22         17.78         21.98         4.59 o                         
   1   4  22          3.83          5.12         2.03 o                         
   2   4  22          3.24          4.69         2.54 o                         
   0   5  22         48.66         27.79         4.17 o                         
   1   0  23          0.18         -2.77         2.77 o                         
   2   0  23         16.04         20.65         4.01 o                         
   0   1  23         45.64         46.53         8.50 o                         
   1   1  23         30.24         23.79         5.14 o                         
   2   1  23         14.16         18.89         3.69 o                         
   0   2  23          2.36          0.90         2.24 o                         
   1   2  23          4.24          5.68         1.60 o                         
   0   3  23          6.27          4.03         2.30 o                         
                                                                                
