# Supplementary material for: Crystal structures of (S)-3-{1-[(4-chloro­phen­yl)sulfon­yl]piperidin-2-yl}pyridine, (S)-3-[1-(4-methyl­phen­yl)piperidin-2-yl]pyridine, (S)-3-{1-[(4-meth­oxy­phen­yl)sulfon­yl]piperidin-2-yl}pyridine and (S)-3-{1-[(3,4-di­methyl­phen­yl)sulfon­yl]piperidin-2-yl}pyridine
Source: Acta Crystallogr E Crystallogr Commun. 2026 May 7;82(Pt 6):557–61. doi: 10.1107/S2056989026004524 (PMC13238982; doi:10.1107/S2056989026004524)
Supplement: Supplementary file 5 [file e-82-00557-4sup5.hkl]

data_4                                                                          
_shelx_title ' 4 in P2(1)2(1)2(1)'                                              
_shelx_refln_list_code          4                                               
_shelx_F_calc_maximum      117.17                                               
_exptl_crystal_F_000       704.00                                               
_reflns_d_resolution_high  0.7940                                               
                                                                                
loop_                                                                           
 _space_group_symop_operation_xyz                                               
 'x, y, z'                                                                      
 '-x+1/2, -y, z+1/2'                                                            
 '-x, y+1/2, -z+1/2'                                                            
 'x+1/2, -y+1/2, -z'                                                            
                                                                                
_cell_length_a     7.9087                                                       
_cell_length_b    11.7368                                                       
_cell_length_c    18.1165                                                       
_cell_angle_alpha  90.000                                                       
_cell_angle_beta   90.000                                                       
_cell_angle_gamma  90.000                                                       
                                                                                
_shelx_F_squared_multiplier     1.000                                           
                                                                                
loop_                                                                           
 _refln_index_h                                                                 
 _refln_index_k                                                                 
 _refln_index_l                                                                 
 _refln_F_squared_calc                                                          
 _refln_F_squared_meas                                                          
 _refln_F_squared_sigma                                                         
 _refln_observed_status                                                         
   2   0   0       1970.39       1857.60        28.04 o                         
   4   0   0        332.70        325.10        18.68 o                         
   6   0   0        222.14        234.72        28.09 o                         
   8   0   0          6.09          0.74         6.32 o                         
   1   1   0        561.58        528.96         7.47 o                         
   2   1   0        837.38        841.53        13.54 o                         
   3   1   0       7450.92       6996.08        39.93 o                         
   4   1   0        235.85        209.55        10.87 o                         
   5   1   0        503.69        461.09        18.24 o                         
   6   1   0        508.92        526.53        14.35 o                         
   7   1   0          2.05         -3.47         3.47 o                         
   8   1   0          1.97          6.86         2.44 o                         
   9   1   0          0.04         -0.02         2.71 o                         
   0   2   0       1205.04       1150.68        12.15 o                         
   2   2   0       6908.79       5765.64        37.72 o                         
   3   2   0       1249.18       1333.94        18.04 o                         
   4   2   0       3960.57       3816.42        36.03 o                         
   5   2   0         31.29         37.51         5.91 o                         
   6   2   0         53.91         64.40         8.53 o                         
   7   2   0        178.39        178.21         9.63 o                         
   8   2   0          0.04         -2.06         2.76 o                         
   9   2   0         77.94         76.96         5.27 o                         
   1   3   0        104.36        115.19         5.11 o                         
   2   3   0       3104.09       3105.07        23.64 o                         
   3   3   0       4386.02       4122.48        39.22 o                         
   4   3   0       3269.91       3468.94        35.53 o                         
   5   3   0        233.62        239.80        13.69 o                         
   6   3   0         85.16         81.93         4.94 o                         
   7   3   0        318.45        331.43        15.14 o                         
   8   3   0          3.80          9.44         3.07 o                         
   9   3   0          1.14         -1.92         1.92 o                         
   0   4   0        573.19        569.21        12.02 o                         
   1   4   0        293.45        302.29         7.48 o                         
   2   4   0         23.90         19.04         2.81 o                         
   3   4   0       1183.15       1170.78        16.59 o                         
   4   4   0        315.84        297.38         9.69 o                         
   5   4   0         64.70         60.37         5.39 o                         
   6   4   0        546.36        585.20        11.44 o                         
   7   4   0         69.45         76.48         6.66 o                         
   8   4   0        111.48        112.55         7.94 o                         
   9   4   0         43.11         30.05         3.67 o                         
   1   5   0         28.39         41.91         3.15 o                         
   2   5   0         41.18         43.49         3.90 o                         
   3   5   0        526.87        593.06        14.02 o                         
   4   5   0        849.72        933.62        19.95 o                         
   5   5   0         62.62         63.02         4.67 o                         
   6   5   0       1122.12       1187.97        19.38 o                         
   7   5   0          1.97         -1.27         2.00 o                         
   8   5   0         26.24         27.59         3.97 o                         
   9   5   0         16.82         14.29         2.96 o                         
   0   6   0       2209.02       2357.73        39.39 o                         
   1   6   0        306.20        285.32         8.45 o                         
   2   6   0        177.39        191.13         7.95 o                         
   3   6   0        250.49        270.92        10.21 o                         
   4   6   0          1.43          0.36         2.88 o                         
   5   6   0         16.09         19.15         2.73 o                         
   6   6   0         40.70         38.98         4.66 o                         
   7   6   0         49.10         48.13         4.38 o                         
   8   6   0         92.06         85.42         5.22 o                         
   9   6   0         39.08         41.02         5.27 o                         
   1   7   0        267.11        374.27         9.92 o                         
   2   7   0        364.32        405.83        10.79 o                         
   3   7   0       1873.96       1949.79        40.38 o                         
   4   7   0         10.55          9.44         2.14 o                         
   5   7   0        331.86        337.27        10.78 o                         
   6   7   0         55.66         60.18         4.82 o                         
   7   7   0         53.35         49.90         3.80 o                         
   8   7   0         28.49         31.38         4.51 o                         
   0   8   0        331.97        356.55        21.58 o                         
   1   8   0        654.43        736.78        26.28 o                         
   2   8   0          9.78          3.68         2.89 o                         
   3   8   0        747.35        774.81        13.01 o                         
   4   8   0        148.42        149.47         8.20 o                         
   5   8   0         44.76         46.23         4.31 o                         
   6   8   0          0.64          1.06         2.39 o                         
   7   8   0          1.38          5.40         2.19 o                         
   1   9   0        169.73        169.44         5.76 o                         
   2   9   0        554.57        567.47        13.32 o                         
   3   9   0        398.04        401.10        13.09 o                         
   4   9   0        349.67        341.74        13.85 o                         
   5   9   0         11.99         16.07         3.43 o                         
   6   9   0         49.83         49.45         4.66 o                         
   7   9   0          9.27          8.77         4.15 o                         
   0  10   0        916.74        908.68        34.42 o                         
   1  10   0        150.76        144.00         7.01 o                         
   2  10   0        479.68        495.70        14.33 o                         
   3  10   0         65.02         57.17         5.13 o                         
   4  10   0          6.97          2.79         3.83 o                         
   5  10   0          2.49          1.10         3.45 o                         
   6  10   0          5.74          7.53         3.19 o                         
   7  10   0         36.93         38.96         5.99 o                         
   1  11   0        157.57        136.11         6.95 o                         
   2  11   0         96.65         92.45         6.36 o                         
   3  11   0         31.28         34.68         5.17 o                         
   4  11   0          8.91          5.94         4.34 o                         
   5  11   0         41.76         46.19         4.88 o                         
   6  11   0         56.37         51.61         3.67 o                         
   0  12   0          0.16         -0.56         3.67 o                         
   1  12   0        225.66        227.79         9.40 o                         
   2  12   0         10.04          8.55         2.99 o                         
   3  12   0         88.70         99.04         5.85 o                         
   4  12   0         18.57         20.04         2.93 o                         
   5  12   0         13.73         10.86         2.57 o                         
   1  13   0         14.29         11.71         4.59 o                         
   2  13   0         96.06         99.85         6.23 o                         
   3  13   0         14.66         14.96         2.82 o                         
   4  13   0          5.04          4.34         1.97 o                         
   0  14   0         20.35         23.71         5.57 o                         
   1  14   0         10.93         11.25         5.27 o                         
   2  14   0         18.82         20.75         3.22 o                         
   3  14   0         23.87         20.65         3.87 o                         
   1   0   1       7474.92       5714.49        31.21 o                         
   2   0   1       9948.98       7965.45        33.69 o                         
   3   0   1         28.42         21.99         5.25 o                         
   4   0   1        120.51        109.47         8.08 o                         
   5   0   1        376.88        354.46        16.13 o                         
   6   0   1        143.45        144.87         9.43 o                         
   7   0   1        679.88        679.72        23.43 o                         
   8   0   1          1.26         -2.26         3.25 o                         
   9   0   1         34.47         39.94         4.38 o                         
  -9   1   1          6.38          5.60         3.41 o                         
  -8   1   1         12.39         15.18         3.56 o                         
  -7   1   1         31.17         28.64         4.99 o                         
  -6   1   1        239.13        243.52        14.60 o                         
  -5   1   1        522.77        512.24        19.26 o                         
  -4   1   1        224.08        220.44        11.10 o                         
  -3   1   1        364.17        348.87         9.35 o                         
  -2   1   1      13220.85       9813.95        56.18 o                         
  -1   1   1       6941.74       5418.53        89.99 o                         
   0   1   1        141.99        187.63         4.09 o                         
   1   1   1       6823.87       5380.44        70.35 o                         
   2   1   1      13601.12      10205.93       105.25 o                         
   3   1   1        280.33        270.33         6.57 o                         
   4   1   1        204.18        221.65        15.38 o                         
   5   1   1        538.09        560.71        25.44 o                         
   6   1   1        263.66        289.92        10.89 o                         
   7   1   1         33.58         32.78         6.50 o                         
   8   1   1         11.20         12.12         3.38 o                         
   9   1   1          6.67          4.74         2.52 o                         
  -9   2   1         10.00          8.36         2.86 o                         
  -8   2   1         83.91         94.22         7.28 o                         
  -7   2   1        167.48        174.32         8.39 o                         
  -6   2   1        314.05        329.96        11.57 o                         
  -5   2   1        310.64        375.93        17.84 o                         
  -4   2   1       1523.18       1587.22        23.68 o                         
  -3   2   1        105.91        112.19         7.25 o                         
  -2   2   1       9052.64       7656.01        43.33 o                         
  -1   2   1       2949.88       2759.10        21.00 o                         
   0   2   1       4212.47       3460.53        15.65 o                         
   1   2   1       3071.15       2875.39        45.04 o                         
   2   2   1       9368.63       7636.02        42.33 o                         
   3   2   1         90.85         91.57         5.14 o                         
   4   2   1       1510.04       1559.31        28.36 o                         
   5   2   1        322.88        368.01        16.38 o                         
   6   2   1        316.24        330.48        13.73 o                         
   7   2   1        165.19        173.12        12.13 o                         
   8   2   1         78.41         82.62         5.93 o                         
   9   2   1          9.03         14.68         3.91 o                         
  -9   3   1          0.60          4.11         3.19 o                         
  -8   3   1         52.02         67.01         8.10 o                         
  -7   3   1          4.33         -2.23         4.68 o                         
  -6   3   1        414.31        416.70         9.14 o                         
  -5   3   1         83.24         89.47         9.07 o                         
  -4   3   1       1388.90       1291.53        25.65 o                         
  -3   3   1       1899.81       1903.88        22.99 o                         
  -2   3   1        710.20        769.03        12.77 o                         
  -1   3   1       3798.02       3444.89        27.23 o                         
   0   3   1        231.98        222.65         4.64 o                         
   1   3   1       3909.11       3536.91        28.58 o                         
   2   3   1        710.32        765.00        10.27 o                         
   3   3   1       1915.33       1996.43        22.55 o                         
   4   3   1       1555.12       1498.99        23.04 o                         
   5   3   1         86.37         84.16         8.30 o                         
   6   3   1        431.48        428.57        13.23 o                         
   7   3   1          5.43          9.79         4.83 o                         
   8   3   1         53.03         60.83         5.95 o                         
   9   3   1          1.00          1.30         2.83 o                         
  -9   4   1         73.70         64.80        12.45 o                         
  -8   4   1         34.98         35.99         4.17 o                         
  -7   4   1        105.96        116.97         7.18 o                         
  -6   4   1         94.99         91.52         5.06 o                         
  -5   4   1        116.36        108.54         8.13 o                         
  -4   4   1        397.02        426.23        11.69 o                         
  -3   4   1        254.43        248.57         9.01 o                         
  -2   4   1        435.53        459.13        10.43 o                         
  -1   4   1        442.23        450.93         9.68 o                         
   0   4   1       1714.60       1716.48        17.93 o                         
   1   4   1        338.65        357.79         8.35 o                         
   2   4   1        423.80        441.66         8.49 o                         
   3   4   1        257.34        276.43         7.91 o                         
   4   4   1        422.07        450.39        20.73 o                         
   5   4   1        129.42        124.61         8.50 o                         
   6   4   1         85.42         77.62         5.48 o                         
   7   4   1        115.13        122.09         8.47 o                         
   8   4   1         36.96         33.58         4.25 o                         
   9   4   1         70.94         75.94         6.51 o                         
  -9   5   1          2.07          6.16         2.12 o                         
  -8   5   1         56.77         55.54         4.59 o                         
  -7   5   1         89.24         88.09         5.92 o                         
  -6   5   1          2.47         -3.35         3.35 o                         
  -5   5   1        617.56        643.79        11.69 o                         
  -4   5   1         91.87         95.69         6.98 o                         
  -3   5   1        643.73        665.92        15.29 o                         
  -2   5   1        157.71        170.86         7.08 o                         
  -1   5   1        568.46        577.20        10.98 o                         
   0   5   1        889.21        862.41        11.76 o                         
   1   5   1        537.03        539.34         9.81 o                         
   2   5   1        172.82        186.58         7.07 o                         
   3   5   1        719.84        793.41        15.74 o                         
   4   5   1         93.60        107.67         6.82 o                         
   5   5   1        658.10        684.96        12.78 o                         
   6   5   1          3.18          1.88         3.08 o                         
   7   5   1         90.57         92.30         7.55 o                         
   8   5   1         61.26         52.92         5.51 o                         
   9   5   1          1.91          0.18         2.24 o                         
  -9   6   1         45.25         37.91         5.08 o                         
  -8   6   1        118.17        125.80         6.06 o                         
  -7   6   1        118.57        118.74         5.67 o                         
  -6   6   1         22.82         29.23         4.15 o                         
  -5   6   1        102.53        104.37         5.55 o                         
  -4   6   1          5.07          6.59         4.50 o                         
  -3   6   1        114.71        120.29         7.18 o                         
  -2   6   1        123.76        136.63         6.17 o                         
  -1   6   1        416.58        461.01        11.90 o                         
   0   6   1       2992.80       3208.91        35.26 o                         
   1   6   1        501.98        556.57        11.75 o                         
   2   6   1        103.79        114.76         6.21 o                         
   3   6   1         96.53        101.13         6.47 o                         
   4   6   1          6.14         11.25         3.79 o                         
   5   6   1        100.11         98.63         6.44 o                         
   6   6   1         28.53         33.40         3.67 o                         
   7   6   1        118.03        107.28         9.85 o                         
   8   6   1        126.52        127.33         8.64 o                         
   9   6   1         46.96         46.83         5.66 o                         
  -8   7   1         34.12         24.85         3.12 o                         
  -7   7   1         24.38         14.76         2.64 o                         
  -6   7   1         69.95         73.78         4.86 o                         
  -5   7   1         11.49         12.03         3.44 o                         
  -4   7   1        879.19        897.02        15.19 o                         
  -3   7   1        388.04        415.94        17.45 o                         
  -2   7   1        259.21        262.38        11.38 o                         
  -1   7   1         26.40         28.32         3.90 o                         
   0   7   1         60.86         70.77         4.33 o                         
   1   7   1         25.58         27.92         3.35 o                         
   2   7   1        241.25        248.66        10.09 o                         
   3   7   1        375.08        435.03        16.69 o                         
   4   7   1        864.61        910.23        16.60 o                         
   5   7   1         12.60          7.35         2.85 o                         
   6   7   1         68.16         64.75         5.56 o                         
   7   7   1         28.95         25.55         4.03 o                         
   8   7   1         34.71         33.52         3.79 o                         
  -7   8   1         30.84         34.61         3.13 o                         
  -6   8   1         75.93         77.89         4.76 o                         
  -5   8   1         11.60         10.21         3.34 o                         
  -4   8   1        175.95        182.88         6.83 o                         
  -3   8   1        123.47        128.14         5.60 o                         
  -2   8   1        221.15        236.35        24.87 o                         
  -1   8   1         62.33         59.34         5.22 o                         
   0   8   1        250.55        234.68         9.94 o                         
   1   8   1         54.94         46.75         6.33 o                         
   2   8   1        209.44        226.45        10.43 o                         
   3   8   1        118.96        125.57         6.56 o                         
   4   8   1        168.89        184.77         8.15 o                         
   5   8   1         14.39         11.63         2.79 o                         
   6   8   1         70.64         77.93         4.62 o                         
   7   8   1         35.65         31.99         3.77 o                         
   8   8   1         47.71         53.53         6.36 o                         
  -7   9   1          8.74         12.21         4.09 o                         
  -6   9   1          1.04          7.53         2.86 o                         
  -5   9   1        139.39        139.36         7.80 o                         
  -4   9   1        313.38        289.64        12.88 o                         
  -3   9   1        442.02        412.15        13.26 o                         
  -2   9   1         50.56         43.25         5.88 o                         
  -1   9   1        128.48        131.27         5.98 o                         
   0   9   1          1.87          4.10         1.84 o                         
   1   9   1        139.95        148.41         5.92 o                         
   2   9   1         42.54         44.96         3.58 o                         
   3   9   1        409.96        391.38        12.66 o                         
   4   9   1        310.70        297.83        11.45 o                         
   5   9   1        143.68        143.46         6.92 o                         
   6   9   1          0.13          2.61         3.47 o                         
   7   9   1          7.40          9.37         5.21 o                         
  -7  10   1         38.52         44.38         6.11 o                         
  -6  10   1         20.67         24.28         3.62 o                         
  -5  10   1          5.02          4.16         3.09 o                         
  -4  10   1         19.21         13.27         3.97 o                         
  -3  10   1          2.21          1.30         2.10 o                         
  -2  10   1          9.49          9.35         3.90 o                         
  -1  10   1        514.69        522.86        11.85 o                         
   0  10   1        116.15         99.16         5.09 o                         
   1  10   1        513.35        514.45        12.90 o                         
   2  10   1          8.20          8.08         2.42 o                         
   3  10   1          1.64          1.52         2.59 o                         
   4  10   1         16.10         17.11         5.64 o                         
   5  10   1          5.43         14.88         3.40 o                         
   6  10   1         18.04         14.30         2.40 o                         
   7  10   1         38.85         43.23         6.35 o                         
  -6  11   1          5.06          4.32         1.84 o                         
  -5  11   1         23.13         23.02         3.17 o                         
  -4  11   1        113.12        122.70         7.65 o                         
  -3  11   1         80.93         88.20         7.17 o                         
  -2  11   1        117.83        122.42         8.35 o                         
  -1  11   1          9.24          4.28         2.94 o                         
   0  11   1         49.75         50.36         4.16 o                         
   1  11   1          7.04         12.87         2.76 o                         
   2  11   1        123.89        127.71         7.32 o                         
   3  11   1         79.66         85.51         6.06 o                         
   4  11   1        115.60        122.70         7.58 o                         
   5  11   1         21.45         24.20         3.72 o                         
   6  11   1          4.70          2.55         1.83 o                         
  -5  12   1         27.33         25.38         3.29 o                         
  -4  12   1          9.20          8.00         2.55 o                         
  -3  12   1         48.62         51.26         4.43 o                         
  -2  12   1         32.75         27.30         3.99 o                         
  -1  12   1          6.43          7.88         3.69 o                         
   0  12   1        297.35        294.74        12.29 o                         
   1  12   1          5.52          1.54         3.17 o                         
   2  12   1         35.94         30.27         3.93 o                         
   3  12   1         53.41         68.39         5.85 o                         
   4  12   1          8.81         12.20         3.29 o                         
   5  12   1         28.25         31.39         3.61 o                         
  -4  13   1         42.02         38.23         4.77 o                         
  -3  13   1         11.93         10.44         1.95 o                         
  -2  13   1          5.07          6.47         3.28 o                         
  -1  13   1          5.60          8.86         2.80 o                         
   0  13   1         13.15          9.29         6.22 o                         
   1  13   1          6.95         10.71         4.08 o                         
   2  13   1          6.70         10.72         3.27 o                         
   3  13   1         14.07          7.72         4.15 o                         
   4  13   1         46.89         45.96         3.61 o                         
  -3  14   1          4.87          3.40         1.70 o                         
  -2  14   1         14.28         18.52         2.56 o                         
  -1  14   1         30.81         26.27         4.02 o                         
   0  14   1          7.66          8.72         3.15 o                         
   1  14   1         31.76         29.59         4.01 o                         
   2  14   1         15.25         10.09         3.06 o                         
   3  14   1          5.72          6.50         3.91 o                         
   0   0   2       4891.59       3715.65        20.84 o                         
   1   0   2       3561.76       3027.47        18.75 o                         
   2   0   2       8801.49       7051.52        32.50 o                         
   3   0   2        258.36        339.15        10.99 o                         
   4   0   2         37.91         60.10         7.10 o                         
   5   0   2        535.51        559.55        26.17 o                         
   6   0   2        161.76        178.72         8.81 o                         
   7   0   2         15.65         15.53         5.06 o                         
   8   0   2         59.92         54.46         5.99 o                         
   9   0   2          0.24         -2.34         2.34 o                         
  -9   1   2          3.91          4.75         4.55 o                         
  -8   1   2         34.90         26.01         5.49 o                         
  -7   1   2        187.11        157.66        14.92 o                         
  -6   1   2        438.23        398.17        15.15 o                         
  -5   1   2         90.31         90.79         8.77 o                         
  -4   1   2         16.19         11.95         3.16 o                         
  -3   1   2       1656.58       1642.78        20.06 o                         
  -2   1   2       2039.63       1874.11        17.57 o                         
  -1   1   2       1184.80       1156.06        11.23 o                         
   0   1   2       2696.27       2207.74        23.52 o                         
   1   1   2       1301.22       1268.94         7.27 o                         
   2   1   2       2208.60       2072.58        18.55 o                         
   3   1   2       1783.67       1810.24        17.92 o                         
   4   1   2         18.34         17.37         6.26 o                         
   5   1   2         85.58         92.71         8.71 o                         
   6   1   2        434.75        433.71        13.38 o                         
   7   1   2        200.95        210.91        13.33 o                         
   8   1   2         31.92         29.41         7.76 o                         
   9   1   2          2.78          1.75         2.24 o                         
  -9   2   2         71.07         74.82         8.61 o                         
  -8   2   2          3.24         -2.61         5.00 o                         
  -7   2   2         91.54         94.84         8.26 o                         
  -6   2   2        104.39        110.37         6.94 o                         
  -5   2   2          7.24          5.33         3.72 o                         
  -4   2   2         43.57         39.34         4.60 o                         
  -3   2   2        274.71        271.79         8.80 o                         
  -2   2   2       1003.87       1005.08        13.76 o                         
  -1   2   2       2848.43       2561.56        66.05 o                         
   1   2   2       2998.19       2722.07        37.84 o                         
   2   2   2       1048.23       1102.27        17.70 o                         
   3   2   2        239.56        244.24         7.74 o                         
   4   2   2         31.30         29.64         5.15 o                         
   5   2   2          4.93          3.47         3.42 o                         
   6   2   2        112.88        113.70         7.32 o                         
   7   2   2         91.73         78.56         8.79 o                         
   8   2   2          4.52          5.42         2.87 o                         
   9   2   2         65.44         70.89         5.42 o                         
  -9   3   2         12.43         18.17         5.42 o                         
  -8   3   2          5.27         10.86         4.77 o                         
  -7   3   2         14.98          7.18         7.35 o                         
  -6   3   2         33.29         35.24         3.34 o                         
  -5   3   2        735.96        725.91        16.70 o                         
  -4   3   2        751.74        853.44        15.96 o                         
  -3   3   2        706.40        786.77        13.35 o                         
  -2   3   2        157.17        141.01         7.27 o                         
  -1   3   2        355.60        338.87         8.59 o                         
   0   3   2       1500.93       1322.72        11.68 o                         
   1   3   2        387.30        370.00         5.34 o                         
   2   3   2        171.44        160.39         4.82 o                         
   3   3   2        831.51        960.21        15.44 o                         
   4   3   2        799.46        915.83        22.13 o                         
   5   3   2        783.57        819.97        38.74 o                         
   6   3   2         28.13         35.71         5.31 o                         
   7   3   2         19.81         11.85         4.98 o                         
   8   3   2          7.15          3.83         3.42 o                         
   9   3   2         12.97         17.01         4.15 o                         
  -9   4   2         11.98         12.78         3.51 o                         
  -8   4   2         93.51        102.78         7.45 o                         
  -7   4   2         62.47         68.04         6.64 o                         
  -6   4   2         57.46         50.81         4.44 o                         
  -5   4   2         12.07         12.66         3.35 o                         
  -4   4   2         90.68        103.35         7.07 o                         
  -3   4   2        101.57         92.14         5.99 o                         
  -2   4   2        267.52        262.44        10.37 o                         
  -1   4   2         55.80         63.82         4.59 o                         
   0   4   2       1433.56       1339.38        12.80 o                         
   1   4   2         36.05         42.63         3.39 o                         
   2   4   2        257.21        264.06         5.90 o                         
   3   4   2        125.31        124.84         6.14 o                         
   4   4   2         97.30        124.68         7.14 o                         
   5   4   2          8.90          4.25         4.65 o                         
   6   4   2         62.87         53.20         5.41 o                         
   7   4   2         53.60         42.81         6.24 o                         
   8   4   2         87.49         92.40         6.19 o                         
   9   4   2         12.87         14.91         3.73 o                         
  -9   5   2          2.64          2.06         2.44 o                         
  -8   5   2         12.97         16.67         3.87 o                         
  -7   5   2         11.52          8.48         5.51 o                         
  -6   5   2        193.09        178.87        10.00 o                         
  -5   5   2         54.13         64.28         4.36 o                         
  -4   5   2        301.74        310.69        12.22 o                         
  -3   5   2         94.86         94.28         6.36 o                         
  -2   5   2        143.55        153.28        10.42 o                         
  -1   5   2        997.29       1114.97        16.65 o                         
   0   5   2        472.98        558.45        13.85 o                         
   1   5   2        923.63       1010.06        16.00 o                         
   2   5   2        154.41        171.21         5.69 o                         
   3   5   2         94.96         99.48         5.69 o                         
   4   5   2        318.72        350.35        14.98 o                         
   5   5   2         51.57         57.50         4.76 o                         
   6   5   2        228.17        210.24         9.47 o                         
   7   5   2         14.58         11.32         3.61 o                         
   8   5   2         11.77         15.76         3.60 o                         
   9   5   2          4.23          0.07         2.53 o                         
  -8   6   2         11.46          9.67         2.75 o                         
  -7   6   2         25.67         16.04         3.55 o                         
  -6   6   2        123.66        114.10         5.64 o                         
  -5   6   2         34.48         39.82         3.83 o                         
  -4   6   2         35.43         38.09         5.24 o                         
  -3   6   2        521.89        515.90        14.82 o                         
  -2   6   2        914.23        970.99        23.06 o                         
  -1   6   2        331.56        339.96        13.48 o                         
   0   6   2        292.93        303.89         8.57 o                         
   1   6   2        373.32        389.37         9.22 o                         
   2   6   2        900.82        926.10        40.81 o                         
   3   6   2        501.74        567.30        17.63 o                         
   4   6   2         29.43         25.40         4.84 o                         
   5   6   2         33.78         33.99         3.37 o                         
   6   6   2        111.27        104.89         7.88 o                         
   7   6   2         26.40         17.72         5.15 o                         
   8   6   2         13.03         15.40         3.02 o                         
   9   6   2         24.66         19.48         3.98 o                         
  -8   7   2         18.58         15.68         2.89 o                         
  -7   7   2         13.52         12.65         2.74 o                         
  -6   7   2         33.58         32.33         3.32 o                         
  -5   7   2        128.34        127.93         6.20 o                         
  -4   7   2         42.44         45.39         3.57 o                         
  -3   7   2        595.32        601.43        14.77 o                         
  -2   7   2        279.63        316.94        13.99 o                         
  -1   7   2        289.50        320.98        16.46 o                         
   0   7   2          0.43          5.53         2.43 o                         
   1   7   2        276.69        293.76        13.23 o                         
   2   7   2        278.26        334.52        15.87 o                         
   4   7   2         37.15         50.08         6.09 o                         
   5   7   2        107.11        110.29         6.78 o                         
   6   7   2         38.80         32.85         3.98 o                         
   7   7   2         17.30         14.59         3.37 o                         
   8   7   2         23.05         14.87         2.97 o                         
  -7   8   2          1.80          0.31         1.95 o                         
  -6   8   2          1.72          2.67         2.24 o                         
  -5   8   2          4.56          4.42         2.58 o                         
  -4   8   2        188.71        181.36         6.83 o                         
  -3   8   2        454.31        456.71        10.97 o                         
  -2   8   2          9.02          8.95         4.48 o                         
  -1   8   2        701.39        680.52        64.36 o                         
   0   8   2         91.87         90.60         6.28 o                         
   1   8   2        661.99        695.21        17.35 o                         
   2   8   2          5.27          6.66         2.42 o                         
   3   8   2        465.58        466.79        12.05 o                         
   4   8   2        181.09        166.55         7.80 o                         
   5   8   2          3.64          4.05         2.64 o                         
   6   8   2          3.89          3.50         2.05 o                         
   7   8   2          0.51         -1.64         3.63 o                         
   8   8   2          3.89         -0.39         2.39 o                         
  -7   9   2         21.89         19.94         3.73 o                         
  -6   9   2         54.12         61.06         4.95 o                         
  -5   9   2         22.83         20.99         4.09 o                         
  -4   9   2        130.35        130.12         8.69 o                         
  -3   9   2        233.73        260.84         9.58 o                         
  -2   9   2        368.68        366.96        14.45 o                         
  -1   9   2         17.96         23.57         3.91 o                         
   0   9   2          0.79          0.74         1.80 o                         
   1   9   2         16.31         17.44         2.43 o                         
   2   9   2        362.95        373.88        10.28 o                         
   3   9   2        218.81        203.72        12.91 o                         
   4   9   2        116.35        101.34         8.22 o                         
   5   9   2         19.18         19.95         4.49 o                         
   6   9   2         52.27         56.06         5.44 o                         
   7   9   2         19.93         10.14         7.76 o                         
  -7  10   2         19.28         27.66         5.11 o                         
  -6  10   2         13.49         12.72         3.64 o                         
  -5  10   2         73.58         67.88         5.23 o                         
  -4  10   2         26.39         20.33         9.25 o                         
  -3  10   2         60.45         63.48        11.41 o                         
  -2  10   2        222.16        209.91        10.83 o                         
  -1  10   2         45.79         44.88         3.99 o                         
   0  10   2        115.91        110.33         5.90 o                         
   1  10   2         40.93         38.65         3.98 o                         
   2  10   2        207.71        200.61         7.53 o                         
   3  10   2         65.81         64.66        10.81 o                         
   4  10   2         26.96         22.49         5.06 o                         
   5  10   2         77.09         76.04         5.52 o                         
   6  10   2         13.95         16.57         3.44 o                         
   7  10   2         19.61         19.95         4.57 o                         
  -6  11   2         40.68         43.30         3.28 o                         
  -5  11   2         45.26         40.18         4.45 o                         
  -4  11   2         27.26         29.17         3.95 o                         
  -3  11   2         28.78         25.91         4.75 o                         
  -2  11   2         40.39         42.72         5.64 o                         
  -1  11   2         46.00         40.80         4.61 o                         
   0  11   2          0.62         -2.50         2.71 o                         
   1  11   2         54.74         53.03         4.79 o                         
   2  11   2         32.96         28.45         3.98 o                         
   3  11   2         31.27         32.86         4.87 o                         
   4  11   2         32.11         32.02         4.83 o                         
   5  11   2         39.91         42.76         4.94 o                         
   6  11   2         40.15         52.05         7.39 o                         
  -5  12   2          7.65          9.49         1.85 o                         
  -4  12   2          5.79          5.07         2.07 o                         
  -3  12   2         26.24         27.22         3.65 o                         
  -2  12   2          4.18          1.55         3.28 o                         
  -1  12   2         62.66         55.52         4.96 o                         
   0  12   2          1.77          1.03         3.08 o                         
   1  12   2         71.04         68.87         6.60 o                         
   2  12   2          5.05          9.01         2.91 o                         
   3  12   2         27.50         26.37         4.18 o                         
   4  12   2          4.62          3.53         2.61 o                         
   5  12   2          8.81          6.18         2.00 o                         
  -4  13   2          0.44         -1.26         2.41 o                         
  -3  13   2         12.85         13.91         2.44 o                         
  -2  13   2         18.44         20.46         2.93 o                         
  -1  13   2          4.75          9.09         3.11 o                         
   0  13   2          1.98         -3.16         3.34 o                         
   1  13   2          5.03          4.93         3.37 o                         
   2  13   2         22.47         25.65         3.70 o                         
   3  13   2         14.15         21.55         6.11 o                         
   4  13   2          0.55          3.74         2.04 o                         
  -3  14   2          7.17          6.81         1.84 o                         
  -2  14   2          7.77          7.10         1.98 o                         
  -1  14   2          1.72          1.29         2.43 o                         
   0  14   2         44.26         55.76         5.03 o                         
   1  14   2          2.24          1.44         2.40 o                         
   2  14   2          9.63          7.26         3.64 o                         
   1   0   3        336.91        333.53         5.31 o                         
   2   0   3       1650.51       1641.49        16.12 o                         
   3   0   3          5.65         12.10         2.96 o                         
   4   0   3          3.83          7.30         2.57 o                         
   5   0   3        520.82        504.98        19.15 o                         
   6   0   3        669.97        672.59        16.64 o                         
   7   0   3        483.77        464.91        19.75 o                         
   8   0   3          3.37          4.59         3.44 o                         
   9   0   3         74.30         80.52         4.93 o                         
  -9   1   3          8.37          6.88         3.07 o                         
  -8   1   3         29.04         30.91         4.90 o                         
  -7   1   3        259.23        264.20        22.66 o                         
  -6   1   3        421.44        416.11        15.92 o                         
  -5   1   3        230.95        212.42        12.83 o                         
  -4   1   3        419.35        386.93        14.53 o                         
  -3   1   3       1161.92       1142.36        17.16 o                         
  -2   1   3        350.91        366.59         9.09 o                         
  -1   1   3       1029.58       1006.27        19.65 o                         
   0   1   3       5727.92       4463.07        16.40 o                         
   1   1   3        973.32        959.60        12.38 o                         
   2   1   3        290.81        292.78         6.56 o                         
   3   1   3       1244.41       1229.14        15.61 o                         
   4   1   3        459.15        504.35        11.80 o                         
   5   1   3        234.30        232.67        13.18 o                         
   6   1   3        432.52        441.65        13.59 o                         
   7   1   3        258.06        268.60        31.99 o                         
   8   1   3         27.64         37.29         6.14 o                         
   9   1   3          8.18          6.18         2.43 o                         
  -9   2   3          7.17          5.99         3.55 o                         
  -8   2   3         54.22         54.61         7.64 o                         
  -7   2   3         71.52         87.85        12.11 o                         
  -6   2   3        526.03        508.89        12.01 o                         
  -5   2   3        380.14        387.74        17.17 o                         
  -4   2   3        227.88        239.68         9.82 o                         
  -3   2   3        876.28        928.70        16.19 o                         
  -2   2   3       1501.35       1499.24        17.33 o                         
  -1   2   3        965.02        944.89        21.89 o                         
   0   2   3       1208.27       1150.88        23.18 o                         
   1   2   3        898.32        938.35        10.98 o                         
   2   2   3       1352.07       1387.99        12.54 o                         
   3   2   3        777.83        871.18        17.80 o                         
   4   2   3        213.44        244.51        11.60 o                         
   5   2   3        346.11        358.41        26.88 o                         
   6   2   3        518.96        538.80        14.82 o                         
   7   2   3         65.23         66.46         7.76 o                         
   8   2   3         51.29         55.57         6.19 o                         
   9   2   3          7.56          4.85         2.85 o                         
  -9   3   3         36.21         39.24         6.29 o                         
  -8   3   3         21.41         17.20         5.78 o                         
  -7   3   3         33.43         35.40        16.81 o                         
  -6   3   3        150.56        146.08         6.51 o                         
  -5   3   3         15.30         12.22         3.83 o                         
  -4   3   3         14.06         21.78         4.22 o                         
  -3   3   3        180.32        168.10         7.65 o                         
  -2   3   3       1842.47       1773.74        26.81 o                         
  -1   3   3       1161.91       1096.35        33.39 o                         
   0   3   3         19.04         21.55         1.43 o                         
   1   3   3       1228.07       1184.62        15.34 o                         
   2   3   3       1921.63       1876.82        15.30 o                         
   3   3   3        184.89        181.84         6.84 o                         
   4   3   3         29.20         25.89         4.83 o                         
   5   3   3         21.05         20.39         5.39 o                         
   6   3   3        160.12        155.89        11.72 o                         
   7   3   3         26.33         30.06         7.10 o                         
   8   3   3         23.43         24.21         5.68 o                         
   9   3   3         40.15         41.72         5.45 o                         
  -9   4   3         26.90         31.02         3.85 o                         
  -8   4   3          1.64         -2.38         4.37 o                         
  -7   4   3          9.62         16.89         5.22 o                         
  -6   4   3         41.10         40.48         3.75 o                         
  -5   4   3         10.51         10.18         3.37 o                         
  -4   4   3        316.25        350.40        12.59 o                         
  -3   4   3        919.44        988.43        18.56 o                         
  -2   4   3         68.23         60.57         5.86 o                         
  -1   4   3       1289.58       1257.66        30.79 o                         
   0   4   3       2991.13       2982.01        23.54 o                         
   1   4   3       1388.84       1365.11        42.81 o                         
   2   4   3         86.79         86.40         3.40 o                         
   3   4   3        862.39       1015.59        16.19 o                         
   4   4   3        271.11        323.58        13.55 o                         
   5   4   3          6.99          2.01         4.21 o                         
   6   4   3         40.75         38.92         3.90 o                         
   7   4   3         12.89         10.88         3.37 o                         
   8   4   3          0.67          2.01         2.04 o                         
   9   4   3         22.85         21.20         4.03 o                         
  -9   5   3          1.71          4.30         2.32 o                         
  -8   5   3          8.96         10.06         3.48 o                         
  -7   5   3         26.51         25.40         4.59 o                         
  -6   5   3          7.63          6.15         5.35 o                         
  -5   5   3         55.47         56.41         4.36 o                         
  -4   5   3          3.97          3.60         3.11 o                         
  -3   5   3        580.34        628.37        15.75 o                         
  -2   5   3        421.04        437.83        15.01 o                         
  -1   5   3        103.08        110.77         5.58 o                         
   0   5   3        818.67        839.73        13.62 o                         
   1   5   3         87.42         96.46         3.49 o                         
   2   5   3        442.98        475.40        14.80 o                         
   3   5   3        591.48        718.68        18.31 o                         
   4   5   3          2.78          0.88         2.54 o                         
   5   5   3         52.87         57.37         4.18 o                         
   6   5   3          7.89          6.74         3.48 o                         
   7   5   3         33.68         31.11         4.86 o                         
   8   5   3          5.99          1.77         3.21 o                         
   9   5   3          1.82          3.42         2.89 o                         
  -8   6   3          2.94          9.20         3.30 o                         
  -7   6   3          5.76         15.25         2.92 o                         
  -6   6   3         33.32         37.57         4.51 o                         
  -5   6   3          7.97          5.94         2.27 o                         
  -4   6   3         90.07         78.62         5.68 o                         
  -3   6   3        329.25        348.92        12.59 o                         
  -2   6   3         91.50         91.21         6.50 o                         
  -1   6   3        830.18        911.16        28.27 o                         
   0   6   3          2.77          5.34         2.14 o                         
   1   6   3        848.41        917.76        25.62 o                         
   2   6   3        100.71        119.29         6.87 o                         
   3   6   3        309.79        365.97        20.12 o                         
   4   6   3        108.59        114.26         6.72 o                         
   5   6   3         11.25         13.03         3.35 o                         
   6   6   3         35.85         36.12         5.16 o                         
   7   6   3          4.40         -0.63         8.11 o                         
   8   6   3          2.39          1.12         2.90 o                         
  -8   7   3          1.42          0.41         2.28 o                         
  -7   7   3         12.27         10.70         3.49 o                         
  -6   7   3          8.84          7.42         2.87 o                         
  -5   7   3         67.51         64.18         4.97 o                         
  -4   7   3        383.96        389.40         8.94 o                         
  -3   7   3        163.94        186.19         8.55 o                         
  -2   7   3        809.77        793.68        22.65 o                         
  -1   7   3         47.05         38.03         6.85 o                         
   0   7   3        267.27        254.26        12.58 o                         
   1   7   3         46.22         46.54         4.89 o                         
   2   7   3        766.51        781.50        49.16 o                         
   4   7   3        399.21        419.38        13.20 o                         
   5   7   3         65.18         61.63         5.46 o                         
   6   7   3         10.10          3.99         4.01 o                         
   7   7   3         12.31          9.57         3.22 o                         
   8   7   3          1.45          1.92         2.51 o                         
  -7   8   3         15.77         25.58         3.95 o                         
  -6   8   3         19.85         17.94         4.51 o                         
  -5   8   3         73.17         68.41         5.88 o                         
  -4   8   3         38.78         33.62         3.87 o                         
  -3   8   3        471.78        463.55        10.35 o                         
  -2   8   3        312.59        328.56        12.02 o                         
  -1   8   3         26.78         29.98         6.09 o                         
   0   8   3         30.74         32.89         5.85 o                         
   1   8   3         23.63         13.78         4.35 o                         
   2   8   3        290.56        308.57         8.74 o                         
   3   8   3        497.95        493.03        15.96 o                         
   4   8   3         33.30         39.08         4.63 o                         
   5   8   3         80.03         85.78         7.53 o                         
   6   8   3         17.54         24.10         4.78 o                         
   7   8   3         19.47         23.22         3.74 o                         
  -7   9   3          3.59          5.62         2.98 o                         
  -6   9   3         61.30         59.01         5.77 o                         
  -5   9   3        112.33        118.68         7.40 o                         
  -4   9   3         52.81         47.80         5.74 o                         
  -3   9   3        363.73        363.36        12.39 o                         
  -2   9   3         26.58         22.05         6.44 o                         
  -1   9   3        102.38        102.69         4.98 o                         
   0   9   3         51.19         51.18         4.01 o                         
   1   9   3        116.83        119.26         5.31 o                         
   2   9   3         36.14         37.14         4.06 o                         
   3   9   3        341.05        332.72        15.57 o                         
   4   9   3         49.67         46.78         6.12 o                         
   5   9   3        108.10        121.35         7.38 o                         
   6   9   3         61.46         61.19         6.17 o                         
   7   9   3          2.74          0.85         7.78 o                         
  -7  10   3         27.46         30.48         5.05 o                         
  -6  10   3         79.20         71.84         5.32 o                         
  -5  10   3          8.96          3.87         3.93 o                         
  -4  10   3         28.13         16.70         7.34 o                         
  -3  10   3         18.11         23.91         8.27 o                         
  -2  10   3         75.84         77.75         8.49 o                         
  -1  10   3         57.67         56.88         4.85 o                         
   0  10   3          4.88          2.87         2.50 o                         
   1  10   3         47.02         49.83         4.50 o                         
   2  10   3         75.01         75.11         5.49 o                         
   3  10   3         21.08         17.35         4.32 o                         
   4  10   3         27.09         29.58         5.10 o                         
   5  10   3          9.10          9.70         2.87 o                         
   6  10   3         78.73         78.55        10.04 o                         
   7  10   3         29.27         33.17         4.77 o                         
  -6  11   3         25.62         25.27         2.72 o                         
  -5  11   3         64.79         62.70         4.28 o                         
  -4  11   3         41.37         41.53         4.59 o                         
  -3  11   3          5.17          6.73         4.02 o                         
  -2  11   3         14.17         12.24         6.02 o                         
  -1  11   3         13.92          2.90         3.84 o                         
   0  11   3          0.20         -2.93         2.93 o                         
   1  11   3         14.48         13.53         2.93 o                         
   2  11   3         17.83         29.40         4.77 o                         
   3  11   3          6.72         11.61         3.59 o                         
   4  11   3         42.67         45.10         5.53 o                         
   5  11   3         64.15         66.43         4.46 o                         
   6  11   3         23.57         27.61         5.52 o                         
  -5  12   3         32.21         33.38         2.74 o                         
  -4  12   3          1.22         -0.12         1.81 o                         
  -3  12   3          2.15          2.59         2.32 o                         
  -2  12   3         35.13         29.86         3.95 o                         
  -1  12   3          0.71          2.28         3.61 o                         
   0  12   3          6.29         10.45         3.76 o                         
   1  12   3          0.60          2.25         2.93 o                         
   2  12   3         29.67         33.33         4.67 o                         
   3  12   3          0.82          9.52         4.30 o                         
   4  12   3          1.50          2.72         2.60 o                         
   5  12   3         33.39         31.52        10.66 o                         
  -4  13   3         31.02         27.01         2.67 o                         
  -3  13   3          2.59          0.57         1.65 o                         
  -2  13   3          1.33          0.71         2.45 o                         
  -1  13   3          2.01          2.41         2.49 o                         
   0  13   3          0.79         -0.55         2.62 o                         
   1  13   3          2.98          3.53         3.01 o                         
   2  13   3          0.95          0.78         2.10 o                         
   3  13   3          1.66          3.14         2.67 o                         
   4  13   3         35.39         36.11         5.03 o                         
  -2  14   3          1.80          3.19         1.27 o                         
  -1  14   3         24.72         24.78         4.92 o                         
   0  14   3          6.90          5.63         2.27 o                         
   1  14   3         27.04         19.76         5.56 o                         
   2  14   3          1.84          2.33         2.73 o                         
   0   0   4      13728.46       9056.19       119.75 o                         
   1   0   4       2453.55       2222.77        15.40 o                         
   2   0   4        732.64        716.47        11.13 o                         
   3   0   4         38.26         29.10         3.38 o                         
   4   0   4         93.52        104.49         6.07 o                         
   5   0   4        180.62        165.15        11.50 o                         
   6   0   4          0.88         -1.80         2.94 o                         
   7   0   4         15.93         18.52         5.80 o                         
   8   0   4         61.83         62.37         6.51 o                         
   9   0   4          1.62          3.04         3.19 o                         
  -9   1   4          2.36          0.81         2.59 o                         
  -8   1   4          7.39         13.57         4.00 o                         
  -7   1   4        181.73        176.68        12.80 o                         
  -6   1   4        247.24        252.92         9.47 o                         
  -5   1   4        516.43        537.58        27.71 o                         
  -4   1   4        910.77        976.38        19.07 o                         
  -3   1   4         56.15         55.95         4.53 o                         
  -2   1   4        184.51        178.67         6.19 o                         
  -1   1   4       1147.63       1099.68        22.17 o                         
   0   1   4       6375.44       4917.12        52.50 o                         
   1   1   4       1059.82       1055.22         9.20 o                         
   2   1   4        174.81        176.02         5.43 o                         
   3   1   4         47.81         46.50         3.67 o                         
   4   1   4        869.95        933.87        30.79 o                         
   5   1   4        500.25        518.41        19.45 o                         
   6   1   4        242.11        245.70        10.19 o                         
   7   1   4        184.88        191.07        12.83 o                         
   8   1   4          9.69         11.87         8.08 o                         
   9   1   4          4.29          4.33         2.57 o                         
  -9   2   4         42.04         51.84         5.76 o                         
  -8   2   4         17.75         21.69         5.96 o                         
  -7   2   4         65.02         68.29         8.60 o                         
  -6   2   4         63.94         63.63         6.05 o                         
  -5   2   4         24.31         25.94         4.60 o                         
  -4   2   4        138.27        124.88         6.47 o                         
  -3   2   4        934.62        960.01        16.89 o                         
  -2   2   4        148.09        149.18         6.13 o                         
  -1   2   4       1875.36       1672.70        30.61 o                         
   0   2   4        123.14        113.86         5.61 o                         
   1   2   4       1846.28       1727.50        14.30 o                         
   2   2   4        192.77        210.21         4.31 o                         
   3   2   4        872.55        994.21        17.81 o                         
   4   2   4        157.21        155.82        12.84 o                         
   5   2   4         18.95         18.40         4.69 o                         
   6   2   4         60.97         61.13         6.59 o                         
   7   2   4         64.70         63.50         7.92 o                         
   8   2   4         20.30         23.71         5.49 o                         
   9   2   4         41.52         36.23         4.29 o                         
  -9   3   4         13.95         14.28         2.86 o                         
  -8   3   4          8.16          0.51         9.43 o                         
  -7   3   4         10.64          7.64         4.96 o                         
  -6   3   4        118.92        111.97         8.47 o                         
  -5   3   4        181.19        189.80        10.53 o                         
  -4   3   4        217.06        227.93        10.10 o                         
  -3   3   4       1312.75       1322.32        23.20 o                         
  -2   3   4        335.57        332.42        11.78 o                         
  -1   3   4         99.33         98.90         6.36 o                         
   0   3   4        277.95        245.78         5.54 o                         
   1   3   4         81.67         87.23         2.97 o                         
   2   3   4        270.90        276.55         5.66 o                         
   3   3   4       1330.83       1426.77        36.40 o                         
   4   3   4        227.08        257.65        15.98 o                         
   5   3   4        169.76        179.07        17.30 o                         
   6   3   4        123.07        129.10         9.03 o                         
   7   3   4         13.14          3.20         3.97 o                         
   8   3   4         12.28         18.08         5.07 o                         
   9   3   4         15.42         15.34         3.41 o                         
  -9   4   4          7.18          4.02         2.57 o                         
  -8   4   4         54.53         54.14         7.17 o                         
  -7   4   4          8.03          5.76         5.31 o                         
  -6   4   4        182.04        171.81         7.32 o                         
  -5   4   4         56.39         56.90         4.17 o                         
  -4   4   4        149.49        138.77         8.28 o                         
  -3   4   4        336.04        318.89        11.10 o                         
  -2   4   4       1465.78       1605.88        27.22 o                         
  -1   4   4        548.63        564.12        12.81 o                         
   0   4   4       2139.41       2038.05        41.35 o                         
   1   4   4        565.61        618.12        23.96 o                         
   2   4   4       1358.12       1655.31        24.35 o                         
   3   4   4        317.66        346.00        12.12 o                         
   4   4   4        134.60        138.61        14.36 o                         
   5   4   4         41.45         38.36         4.41 o                         
   6   4   4        165.22        166.00         7.35 o                         
   7   4   4          7.62          8.92         3.33 o                         
   8   4   4         55.33         57.52         7.33 o                         
   9   4   4          5.96          4.06         4.14 o                         
  -9   5   4         24.48         27.16         3.63 o                         
  -8   5   4          1.60         -1.87         3.14 o                         
  -7   5   4         49.29         49.00         5.72 o                         
  -6   5   4         55.85         54.01         5.17 o                         
  -5   5   4         35.53         30.74         3.69 o                         
  -4   5   4        183.83        189.29        10.11 o                         
  -3   5   4          0.80         -0.06         2.85 o                         
  -2   5   4        486.60        547.09        14.15 o                         
  -1   5   4         11.96         15.64         2.79 o                         
   0   5   4       1521.91       1503.07        26.09 o                         
   1   5   4          1.60          9.17         2.43 o                         
   2   5   4        490.71        618.23        23.38 o                         
   3   5   4          2.55          0.64         3.73 o                         
   4   5   4        199.74        235.61        12.84 o                         
   5   5   4         32.52         32.88         3.69 o                         
   6   5   4         67.91         70.74         5.86 o                         
   7   5   4         58.49         61.86         6.22 o                         
   8   5   4          1.80          0.29         6.25 o                         
   9   5   4         22.85         23.34         3.49 o                         
  -8   6   4          0.76          3.83         2.88 o                         
  -7   6   4          0.40          1.90         2.80 o                         
  -6   6   4         20.63         14.32         4.26 o                         
  -5   6   4         23.31         22.08         2.99 o                         
  -4   6   4        225.92        239.38         8.74 o                         
  -3   6   4        325.61        302.94        10.46 o                         
  -2   6   4        393.05        415.04        13.33 o                         
  -1   6   4       1351.82       1404.22        28.30 o                         
   0   6   4       1070.32       1202.24        25.38 o                         
   1   6   4       1323.06       1347.79        27.48 o                         
   2   6   4        444.53        466.49        24.69 o                         
   4   6   4        241.16        271.35        10.14 o                         
   5   6   4         14.75         17.14         3.51 o                         
   6   6   4         15.75         12.08         3.13 o                         
   7   6   4          0.18         -2.05         3.07 o                         
   8   6   4          0.48         -0.38         2.70 o                         
  -8   7   4         10.72          5.49         4.39 o                         
  -7   7   4          7.55          4.89         3.19 o                         
  -6   7   4          6.82          7.49         2.56 o                         
  -5   7   4         34.16         35.74         4.46 o                         
  -4   7   4         28.31         24.26         3.03 o                         
  -3   7   4        358.27        355.16        11.53 o                         
  -2   7   4        275.08        254.87        11.20 o                         
  -1   7   4         98.99         83.91         7.92 o                         
   0   7   4        134.47        152.23        10.35 o                         
   1   7   4        107.18        105.82         8.79 o                         
   2   7   4        275.52        252.86        19.77 o                         
   3   7   4        351.14        373.90        13.59 o                         
   4   7   4         25.59         24.34         4.66 o                         
   5   7   4         39.22         42.13         5.94 o                         
   6   7   4         10.69         18.09         5.34 o                         
   7   7   4          8.75          8.24         5.14 o                         
   8   7   4         11.93         12.06         2.74 o                         
  -7   8   4          3.59          8.81         3.38 o                         
  -6   8   4          6.04          7.31         3.43 o                         
  -5   8   4         29.50         22.72         4.41 o                         
  -4   8   4        305.42        303.87        12.72 o                         
  -3   8   4        340.45        358.57         9.20 o                         
  -2   8   4        158.52        154.46         6.49 o                         
  -1   8   4        390.37        417.88        25.86 o                         
   0   8   4         35.68         47.86         6.70 o                         
   1   8   4        398.79        421.19        18.68 o                         
   2   8   4        157.62        150.17         6.36 o                         
   3   8   4        363.12        387.03        12.07 o                         
   4   8   4        324.16        337.26        19.70 o                         
   5   8   4         34.05         40.20         5.29 o                         
   6   8   4         11.19         20.83         5.71 o                         
   7   8   4          2.69          3.09         2.17 o                         
   8   8   4         10.00         -2.54         2.80 o                         
  -7   9   4         44.79         53.96         5.00 o                         
  -6   9   4          9.77         11.70         3.67 o                         
  -5   9   4         12.84         15.06         3.95 o                         
  -4   9   4        135.97        134.23         7.60 o                         
  -3   9   4         18.49         21.43         5.70 o                         
  -2   9   4        180.59        180.74         8.01 o                         
  -1   9   4        123.86        127.76         6.70 o                         
   0   9   4          6.83          4.57         2.68 o                         
   1   9   4        138.96        139.43         5.39 o                         
   2   9   4        174.27        181.12         7.96 o                         
   3   9   4         17.32         14.83         4.16 o                         
   4   9   4        150.44        150.52         8.09 o                         
   5   9   4         13.30         18.29         3.04 o                         
   6   9   4          9.92         12.70         3.84 o                         
   7   9   4         48.47         47.47         8.89 o                         
  -7  10   4         12.24          9.61         3.33 o                         
  -6  10   4         15.13         13.04         4.14 o                         
  -5  10   4         67.66         67.38        10.02 o                         
  -4  10   4         30.66         36.62        15.58 o                         
  -3  10   4         56.66         66.48        11.72 o                         
  -2  10   4        104.60        114.34        10.04 o                         
  -1  10   4        108.94        110.46         8.13 o                         
   0  10   4         98.46         96.05         8.66 o                         
   1  10   4        112.47        103.07         5.94 o                         
   2  10   4         91.23         89.62         5.80 o                         
   3  10   4         70.10         59.94         6.37 o                         
   4  10   4         32.47         29.31         4.64 o                         
   5  10   4         73.83         74.27         5.27 o                         
   6  10   4         15.45         24.25         4.54 o                         
  -6  11   4         27.07         26.66         2.97 o                         
  -5  11   4         37.03         40.44         3.74 o                         
  -4  11   4          4.96          6.71         3.02 o                         
  -3  11   4         23.97         32.23         4.64 o                         
  -2  11   4         30.70         27.87         4.66 o                         
  -1  11   4          2.56          3.40         3.54 o                         
   0  11   4         24.36         18.23         3.70 o                         
   1  11   4          0.62          2.74         3.75 o                         
   2  11   4         30.17         36.56         4.93 o                         
   3  11   4         23.03         18.02         7.78 o                         
   4  11   4          4.98          5.68         3.23 o                         
   5  11   4         34.67         36.40         4.18 o                         
   6  11   4         29.74         37.62         5.36 o                         
  -5  12   4          1.21          2.24         1.47 o                         
  -4  12   4         19.88         18.25         2.57 o                         
  -3  12   4         25.04         26.97         3.09 o                         
  -2  12   4          4.93          7.11         3.16 o                         
  -1  12   4          7.66          6.04         3.39 o                         
   0  12   4          6.52          8.00         3.63 o                         
   1  12   4          5.69          9.59         3.07 o                         
   2  12   4          4.48          3.83         3.13 o                         
   3  12   4         26.73         22.49         5.10 o                         
   4  12   4         20.20         18.63         3.27 o                         
   5  12   4          1.68         -0.73         3.27 o                         
  -4  13   4          0.64          2.34         1.42 o                         
  -3  13   4         20.08         22.41         2.07 o                         
  -2  13   4          4.38          4.28         2.25 o                         
  -1  13   4         17.84         17.86         3.35 o                         
   0  13   4          0.86          2.60         2.46 o                         
   1  13   4         17.12         10.40         6.65 o                         
   2  13   4          3.91          7.21         5.12 o                         
   3  13   4         19.22         23.68         5.24 o                         
   4  13   4          0.77         -3.65         3.65 o                         
  -2  14   4         16.70         24.45         3.21 o                         
  -1  14   4         13.01         12.92         3.51 o                         
   0  14   4          6.96          8.13         3.92 o                         
   1  14   4         12.56          9.62         3.72 o                         
   2  14   4         15.71         23.14         4.01 o                         
   1   0   5       1880.91       1946.58        13.79 o                         
   2   0   5        114.62        114.13         4.97 o                         
   3   0   5        177.90        178.96         7.21 o                         
   4   0   5          2.22          1.99         2.48 o                         
   5   0   5         52.50         65.57         7.55 o                         
   6   0   5        372.54        392.80        11.69 o                         
   7   0   5        100.43        108.55        10.27 o                         
   8   0   5          0.64         -0.24         4.27 o                         
   9   0   5         27.80         25.37         3.07 o                         
  -9   1   5          7.65          5.43         4.19 o                         
  -8   1   5         16.76          8.79         4.94 o                         
  -7   1   5         22.55         32.23         6.66 o                         
  -6   1   5        142.76        130.30         7.91 o                         
  -5   1   5        258.08        278.49        16.90 o                         
  -4   1   5          7.63          7.97         2.51 o                         
  -3   1   5        219.91        231.73         8.43 o                         
  -2   1   5        300.96        291.70         8.01 o                         
  -1   1   5       1220.16       1210.59        16.52 o                         
   0   1   5      10319.95       7573.59        31.34 o                         
   1   1   5       1285.37       1296.42         7.44 o                         
   2   1   5        352.59        339.55         7.79 o                         
   3   1   5        216.73        237.13         7.68 o                         
   4   1   5         12.83         12.00         2.71 o                         
   5   1   5        239.61        249.74        16.42 o                         
   6   1   5        145.78        145.45         9.36 o                         
   7   1   5         29.30         14.88         4.91 o                         
   8   1   5         16.78         20.08         5.61 o                         
   9   1   5          7.85          9.37         2.57 o                         
  -9   2   5         11.30         11.21         3.64 o                         
  -8   2   5         12.18          8.80         7.31 o                         
  -7   2   5          6.65          4.37         3.99 o                         
  -6   2   5        148.30        134.93         8.02 o                         
  -5   2   5        282.53        283.01        12.47 o                         
  -4   2   5        302.83        336.76        14.41 o                         
  -3   2   5        520.21        503.86        12.76 o                         
  -2   2   5        455.05        464.87        10.70 o                         
  -1   2   5        492.39        471.14        11.91 o                         
   0   2   5        461.57        517.95        11.69 o                         
   1   2   5        447.97        450.56         4.58 o                         
   2   2   5        405.58        437.17         6.40 o                         
   3   2   5        454.12        445.30        13.58 o                         
   4   2   5        299.05        354.95        13.97 o                         
   5   2   5        229.09        206.57        18.39 o                         
   6   2   5        144.76        152.02         8.38 o                         
   7   2   5          3.14          2.15         8.12 o                         
   8   2   5         11.81         11.64         3.63 o                         
   9   2   5         12.30         14.95         3.38 o                         
  -9   3   5         23.49         26.76         4.80 o                         
  -8   3   5         16.26         13.20         5.00 o                         
  -7   3   5         69.15         64.85         7.80 o                         
  -6   3   5          6.47          5.38         3.07 o                         
  -5   3   5         35.52         35.17         3.77 o                         
  -4   3   5        349.35        383.16        17.15 o                         
  -3   3   5        201.81        191.64         8.49 o                         
  -2   3   5        425.72        460.15        18.08 o                         
  -1   3   5        411.26        418.14        12.56 o                         
   0   3   5         27.75         36.73         4.27 o                         
   1   3   5        308.22        329.23        16.30 o                         
   2   3   5        419.70        497.89         8.37 o                         
   3   3   5        188.90        173.29        12.99 o                         
   4   3   5        324.76        405.78        22.84 o                         
   5   3   5         31.16         28.59         5.86 o                         
   6   3   5         11.41          8.91         3.07 o                         
   7   3   5         64.97         55.97         6.04 o                         
   8   3   5         16.87         17.89         5.66 o                         
   9   3   5         25.56         28.60         3.65 o                         
  -9   4   5          1.58         -1.13         2.15 o                         
  -8   4   5          9.57         10.55         4.28 o                         
  -7   4   5         35.75         33.78         6.80 o                         
  -6   4   5         29.42         32.24         4.53 o                         
  -5   4   5         23.64         19.49         3.04 o                         
  -4   4   5        148.55        138.36         8.52 o                         
  -3   4   5        163.95        165.14         8.39 o                         
  -2   4   5         34.83         27.56         5.40 o                         
  -1   4   5        469.24        535.27        19.61 o                         
   0   4   5          3.38          4.22         3.10 o                         
   1   4   5        415.75        461.89        14.43 o                         
   2   4   5         44.80         46.56         3.01 o                         
   3   4   5        135.67        136.62        12.35 o                         
   4   4   5        152.04        175.77        15.99 o                         
   5   4   5         32.35         31.81         4.18 o                         
   6   4   5         34.67         27.68         4.69 o                         
   7   4   5         37.04         46.10         7.91 o                         
   8   4   5          8.84         10.83         4.35 o                         
   9   4   5          0.84         -0.41         6.11 o                         
  -9   5   5          3.33          3.72         1.79 o                         
  -8   5   5         21.66         15.19         3.65 o                         
  -7   5   5          9.48         11.30         5.10 o                         
  -6   5   5         20.96         18.84         3.72 o                         
  -5   5   5         13.61          9.05         2.43 o                         
  -4   5   5         59.13         59.89         6.19 o                         
  -3   5   5        109.65        104.69         7.19 o                         
  -2   5   5         35.80         36.92         5.22 o                         
  -1   5   5        603.87        607.13        17.99 o                         
   0   5   5          2.45          8.64         3.59 o                         
   1   5   5        585.24        627.98        21.08 o                         
   2   5   5         55.93         49.05         8.63 o                         
   3   5   5        107.87        132.59        12.49 o                         
   4   5   5         54.04         68.50        10.77 o                         
   5   5   5         19.67         28.09         3.65 o                         
   6   5   5         16.34         18.43         3.35 o                         
   7   5   5         12.06          8.77         5.11 o                         
   8   5   5         20.39         19.55         8.00 o                         
   9   5   5          3.37          3.24         2.59 o                         
  -8   6   5         16.67         20.72         3.43 o                         
  -7   6   5          1.00         -2.06         2.56 o                         
  -6   6   5        185.92        199.29        10.70 o                         
  -5   6   5         27.69         22.96         3.33 o                         
  -4   6   5         47.95         45.48         3.98 o                         
  -3   6   5         98.87         82.86         5.99 o                         
  -2   6   5         99.86        104.20         7.16 o                         
  -1   6   5        302.95        337.95        14.70 o                         
   0   6   5         69.59         81.33         7.44 o                         
   1   6   5        341.20        355.61        14.87 o                         
   2   6   5        127.09        118.13        13.52 o                         
   4   6   5         38.35         50.70         4.94 o                         
   5   6   5         28.47         28.95         4.19 o                         
   6   6   5        202.93        203.65         9.38 o                         
   7   6   5          0.78          4.82         6.84 o                         
   8   6   5         17.22         19.90         3.54 o                         
  -8   7   5          0.19         -0.48         2.66 o                         
  -7   7   5          5.63         10.03         3.03 o                         
  -6   7   5         38.56         36.85         4.85 o                         
  -5   7   5         86.07         83.98         7.33 o                         
  -4   7   5         35.64         36.01         3.49 o                         
  -3   7   5        223.27        215.58         7.65 o                         
  -2   7   5         14.98         22.04         4.30 o                         
  -1   7   5         60.98         59.31         6.79 o                         
   0   7   5        561.55        575.97        19.78 o                         
   1   7   5         97.10         89.60         8.56 o                         
   2   7   5         20.17         27.71         8.86 o                         
   3   7   5        242.54        228.40        13.27 o                         
   4   7   5         42.80         47.25         7.83 o                         
   5   7   5         90.10         82.40         7.12 o                         
   6   7   5         44.07         47.87        10.61 o                         
   7   7   5          2.31          1.11         3.41 o                         
   8   7   5          0.08         -1.49         2.40 o                         
  -7   8   5          2.93          4.27         3.49 o                         
  -6   8   5          4.59          8.38         3.82 o                         
  -5   8   5         37.82         44.86         5.42 o                         
  -4   8   5         26.99         24.83         4.98 o                         
  -3   8   5        766.89        750.57        13.31 o                         
  -2   8   5        101.14         88.96         5.76 o                         
  -1   8   5          5.89          6.08         3.46 o                         
   0   8   5         58.90         63.26         6.03 o                         
   1   8   5          2.90          7.12         2.55 o                         
   2   8   5         83.43         71.54         4.23 o                         
   3   8   5        773.45        784.37        15.45 o                         
   4   8   5         20.23         22.46         4.52 o                         
   5   8   5         54.18         52.59         6.99 o                         
   6   8   5          4.00          8.54         2.89 o                         
   7   8   5          3.71          1.12         2.82 o                         
   8   8   5         27.87          7.33         2.98 o                         
  -7   9   5          5.05          3.24         2.48 o                         
  -6   9   5          8.04          7.54         2.99 o                         
  -5   9   5         16.79         22.38         4.69 o                         
  -4   9   5          5.70          1.61         2.39 o                         
  -3   9   5         52.85         43.11         9.18 o                         
  -2   9   5          5.50         11.03         3.01 o                         
  -1   9   5         40.30         38.71         7.39 o                         
   0   9   5        295.93        284.60         8.92 o                         
   1   9   5         29.68         26.91         2.88 o                         
   2   9   5          4.62          9.53         2.42 o                         
   3   9   5         54.23         59.92         5.07 o                         
   4   9   5          7.05         -0.11         2.69 o                         
   5   9   5         18.43         17.88         4.27 o                         
   6   9   5          9.04          9.60         3.85 o                         
   7   9   5          3.96          2.75         1.93 o                         
  -6  10   5         11.06         10.88         2.39 o                         
  -5  10   5          8.42          8.78         4.76 o                         
  -4  10   5         87.54         97.38         7.76 o                         
  -3  10   5         17.68         25.30        10.51 o                         
  -2  10   5         32.50         43.10         8.82 o                         
  -1  10   5         38.02         37.06         5.38 o                         
   0  10   5         43.49         40.55         4.76 o                         
   1  10   5         30.40         29.33         3.98 o                         
   2  10   5         33.67         37.84         4.21 o                         
   3  10   5         19.81         14.26         4.05 o                         
   4  10   5         83.26         83.42         6.99 o                         
   5  10   5          8.96         12.38         4.22 o                         
   6  10   5         11.90         12.44         3.41 o                         
  -6  11   5          3.86          4.29         2.25 o                         
  -5  11   5         13.13         10.52         2.43 o                         
  -4  11   5         23.15         19.16         4.57 o                         
  -3  11   5          8.85          8.91         4.34 o                         
  -2  11   5          1.51          4.30         5.43 o                         
  -1  11   5        123.26        112.42         9.90 o                         
   0  11   5         56.17         52.07         4.50 o                         
   1  11   5        126.91        124.12         7.16 o                         
   2  11   5          2.89         13.35         4.47 o                         
   3  11   5          6.91          4.27         3.27 o                         
   4  11   5         21.90         18.78         3.47 o                         
   5  11   5         14.99         13.62         3.89 o                         
   6  11   5          3.96          7.67         3.11 o                         
  -5  12   5          5.58          5.68         1.58 o                         
  -4  12   5          6.40          5.40         2.22 o                         
  -3  12   5         18.64         23.00         3.21 o                         
  -2  12   5          0.53          1.40         2.96 o                         
  -1  12   5          6.48          6.48         3.24 o                         
   0  12   5         17.28         15.24         4.36 o                         
   1  12   5          8.61         12.61         3.69 o                         
   2  12   5          0.34          1.27         6.76 o                         
   3  12   5         16.38          5.69         8.59 o                         
   4  12   5          6.17          7.31         2.19 o                         
   5  12   5          3.45          7.20         3.89 o                         
  -4  13   5          9.80          7.65         1.74 o                         
  -3  13   5         30.09         34.65         2.37 o                         
  -2  13   5          4.73          6.30         2.16 o                         
  -1  13   5         15.37         15.66         2.65 o                         
   0  13   5          6.37          5.42         2.54 o                         
   1  13   5         10.24          1.30         4.03 o                         
   2  13   5          3.57          8.25         4.25 o                         
   3  13   5         30.76         30.49         5.02 o                         
  -2  14   5         16.67         14.47         3.90 o                         
  -1  14   5          3.06          1.90         2.24 o                         
   0  14   5          0.01         -3.01         3.01 o                         
   1  14   5          3.23          3.34         2.61 o                         
   0   0   6        249.83        255.48         6.72 o                         
   1   0   6        188.65        171.69         3.62 o                         
   2   0   6        357.11        356.28        10.75 o                         
   3   0   6        907.29        818.86        13.15 o                         
   4   0   6        386.03        357.18        11.63 o                         
   5   0   6        155.41        160.85        11.37 o                         
   6   0   6        239.41        223.50        10.18 o                         
   7   0   6          0.80          4.06         6.02 o                         
   8   0   6         11.66          8.26         8.75 o                         
   9   0   6          0.76         -0.26         2.45 o                         
  -9   1   6          0.51          1.32         2.65 o                         
  -8   1   6          5.53          4.67         4.87 o                         
  -7   1   6        173.56        182.07        12.96 o                         
  -6   1   6        125.97        130.22         8.16 o                         
  -5   1   6         45.22         55.49         7.76 o                         
  -4   1   6        289.44        285.50        11.07 o                         
  -3   1   6         41.92         47.91         4.59 o                         
  -2   1   6        254.59        232.07         7.56 o                         
  -1   1   6       3114.68       2906.06        34.31 o                         
   0   1   6       2393.50       2199.84        26.76 o                         
   1   1   6       2976.01       2878.43        17.14 o                         
   2   1   6        245.66        233.20         4.82 o                         
   3   1   6         41.03         53.07         3.55 o                         
   4   1   6        279.13        287.56        16.30 o                         
   5   1   6         41.33         33.44        10.05 o                         
   6   1   6        110.19        122.47         7.55 o                         
   7   1   6        178.19        173.07        12.50 o                         
   8   1   6          5.52          4.19         3.81 o                         
   9   1   6          0.01          0.83         2.10 o                         
  -9   2   6          0.79          1.76         3.12 o                         
  -8   2   6         29.02         23.81         5.77 o                         
  -7   2   6         30.83         17.24         5.58 o                         
  -6   2   6         90.95         85.77         6.57 o                         
  -5   2   6         62.59         61.03         4.33 o                         
  -4   2   6        411.52        370.59        12.88 o                         
  -3   2   6       1058.06       1133.01        20.75 o                         
  -2   2   6        558.99        589.93        12.56 o                         
  -1   2   6        884.68        898.88        17.13 o                         
   0   2   6          1.38          0.76         1.99 o                         
   1   2   6        914.68        950.82        11.51 o                         
   2   2   6        663.55        742.09        11.57 o                         
   3   2   6       1043.64       1209.01        24.29 o                         
   4   2   6        431.62        412.31        23.24 o                         
   5   2   6         53.05         50.68         6.99 o                         
   6   2   6        111.39        125.31         7.92 o                         
   7   2   6         26.52         19.90         5.21 o                         
   8   2   6         31.27         28.51         5.05 o                         
   9   2   6          0.58         -2.23         2.71 o                         
  -9   3   6         12.64          6.28         2.60 o                         
  -8   3   6          9.11         12.10         4.63 o                         
  -7   3   6          9.52          7.47         4.38 o                         
  -6   3   6        110.14         94.58         6.30 o                         
  -5   3   6         27.67         28.66         2.99 o                         
  -4   3   6         29.84         29.29         4.63 o                         
  -3   3   6        101.71        102.33         6.59 o                         
  -2   3   6        595.46        565.81        16.48 o                         
  -1   3   6        261.25        239.25        10.10 o                         
   0   3   6        761.07        722.11        16.43 o                         
   1   3   6        253.13        262.39         9.36 o                         
   2   3   6        520.12        544.28        12.13 o                         
   3   3   6         87.09         98.81        10.30 o                         
   4   3   6         25.70         35.35         9.01 o                         
   5   3   6         29.42         43.30         6.30 o                         
   6   3   6        111.39        113.46         7.20 o                         
   7   3   6         10.72          9.85         3.50 o                         
   8   3   6          9.35          8.64         5.29 o                         
   9   3   6         11.02          9.60         2.76 o                         
  -9   4   6          5.69          5.51         2.06 o                         
  -8   4   6         26.29         27.21         7.59 o                         
  -7   4   6         47.14         44.41         7.20 o                         
  -6   4   6         20.48         18.43         4.40 o                         
  -5   4   6         23.32         27.97         3.53 o                         
  -4   4   6          1.80          0.39         3.04 o                         
  -3   4   6        525.30        499.72        14.62 o                         
  -2   4   6         59.79         75.08         5.83 o                         
  -1   4   6          4.59          5.51         3.58 o                         
   0   4   6        340.39        325.09        12.29 o                         
   1   4   6          3.53          1.63         2.88 o                         
   2   4   6         57.05         70.00         5.70 o                         
   3   4   6        543.74        657.23        25.91 o                         
   4   4   6          5.34          8.67         4.99 o                         
   5   4   6         11.64         11.15         3.13 o                         
   6   4   6         23.91         11.82         3.74 o                         
   7   4   6         49.96         47.28         5.81 o                         
   8   4   6         23.99         24.06         5.62 o                         
   9   4   6          5.24          3.35         4.14 o                         
  -9   5   6         16.72         17.09         3.85 o                         
  -8   5   6          2.36          1.77         2.94 o                         
  -7   5   6         65.43         60.87         7.84 o                         
  -6   5   6          2.55          1.73         2.68 o                         
  -5   5   6          7.26          4.80         2.44 o                         
  -4   5   6        139.23        155.81         7.16 o                         
  -3   5   6        271.82        241.19         9.44 o                         
  -2   5   6        159.02        157.19         8.44 o                         
  -1   5   6         42.17         57.45         6.42 o                         
   0   5   6        168.86        190.70        10.64 o                         
   1   5   6         69.39         93.21         7.69 o                         
   2   5   6        148.93        156.09        14.58 o                         
   4   5   6        153.87        191.95        15.69 o                         
   5   5   6          6.76          3.35         2.71 o                         
   6   5   6          1.38         -0.16         2.86 o                         
   7   5   6         67.50         76.79         6.89 o                         
   8   5   6          2.28          7.45         5.56 o                         
  -8   6   6          4.43          6.67         2.57 o                         
  -7   6   6          3.20          2.29         3.67 o                         
  -6   6   6         12.02         14.48         3.80 o                         
  -5   6   6        183.68        191.38        10.31 o                         
  -4   6   6        172.41        164.47         6.99 o                         
  -3   6   6         66.42         56.32         5.26 o                         
  -2   6   6         95.18         99.77         7.24 o                         
  -1   6   6        556.31        502.57        18.20 o                         
   0   6   6         99.64         82.98         7.72 o                         
   1   6   6        542.67        489.05        17.88 o                         
   2   6   6        100.68         89.68        12.27 o                         
   4   6   6        180.05        175.74         8.44 o                         
   5   6   6        170.30        175.71         8.83 o                         
   6   6   6         13.60          8.81         4.16 o                         
   7   6   6          6.31         -1.40         7.08 o                         
   8   6   6          5.10          3.44         4.13 o                         
  -8   7   6         11.07         10.08         5.13 o                         
  -7   7   6          1.20         -0.37         2.65 o                         
  -6   7   6          1.67          3.24         3.30 o                         
  -5   7   6          9.24         11.20         3.62 o                         
  -4   7   6         19.90         22.78         2.84 o                         
  -3   7   6         90.62         90.19         4.87 o                         
  -2   7   6        106.59        111.81         8.11 o                         
  -1   7   6        136.08        126.80        10.31 o                         
   0   7   6        139.26        107.24         8.97 o                         
   1   7   6        137.57        140.99        10.67 o                         
   2   7   6         93.17         97.03        13.81 o                         
   3   7   6         88.06         87.20         7.36 o                         
   4   7   6         21.02         26.60         8.50 o                         
   5   7   6         10.31          8.18         4.66 o                         
   6   7   6          2.73          7.14         6.29 o                         
   7   7   6          1.62          4.29         2.85 o                         
   8   7   6         11.04         10.65         2.44 o                         
  -7   8   6          2.42         -4.08         4.29 o                         
  -6   8   6         11.47         11.87         3.45 o                         
  -5   8   6         27.31         25.89         4.93 o                         
  -4   8   6        269.19        272.20        13.56 o                         
  -3   8   6         39.85         39.93         3.80 o                         
  -2   8   6         38.79         35.67         4.10 o                         
  -1   8   6        117.83        114.42         6.16 o                         
   0   8   6         91.03         94.32         6.39 o                         
   1   8   6        131.03        134.50         6.12 o                         
   2   8   6         33.58         35.12         3.27 o                         
   3   8   6         40.68         41.96         4.36 o                         
   4   8   6        274.96        252.72         9.23 o                         
   5   8   6         32.77         32.34         4.40 o                         
   6   8   6          9.89          7.91         2.96 o                         
   7   8   6          2.92         -0.89         2.59 o                         
  -7   9   6         12.24         12.89         2.81 o                         
  -6   9   6          2.47         -0.79         2.73 o                         
  -5   9   6          4.55          2.84         3.50 o                         
  -4   9   6         39.52         42.50         4.26 o                         
  -3   9   6         81.57         86.68        18.81 o                         
  -2   9   6        338.21        336.29        13.92 o                         
  -1   9   6        356.27        378.13        13.09 o                         
   0   9   6        119.14         94.87         5.41 o                         
   1   9   6        330.61        334.42        11.55 o                         
   2   9   6        324.24        325.26        10.27 o                         
   3   9   6         92.32         84.54         6.29 o                         
   4   9   6         39.87         47.12         4.82 o                         
   5   9   6          3.98          8.63         2.79 o                         
   6   9   6          1.86         -0.02         6.00 o                         
   7   9   6         14.61          8.45         4.28 o                         
  -6  10   6          1.00          1.46         2.49 o                         
  -5  10   6         32.96         30.04         5.28 o                         
  -4  10   6          0.73         -2.21         2.73 o                         
  -3  10   6         63.53         66.51         7.59 o                         
  -2  10   6         69.72         69.93        11.18 o                         
  -1  10   6        125.06        119.42         9.64 o                         
   0  10   6         79.73         72.46         5.69 o                         
   1  10   6        131.59        116.89         7.34 o                         
   2  10   6         71.68         80.97         5.43 o                         
   3  10   6         64.74         75.15         5.73 o                         
   4  10   6          0.67          2.89         3.13 o                         
   5  10   6         33.72         38.82         5.61 o                         
   6  10   6          1.26          2.70         2.57 o                         
  -6  11   6         12.32         15.06         2.66 o                         
  -5  11   6         13.38         13.44         2.38 o                         
  -4  11   6          7.22         10.94         2.12 o                         
  -3  11   6         22.27         22.53         3.64 o                         
  -2  11   6          9.64          8.87         4.14 o                         
  -1  11   6         16.75         19.85         4.10 o                         
   0  11   6         30.59         25.99         3.74 o                         
   1  11   6         23.14         26.67         4.04 o                         
   2  11   6          7.62          3.40         2.80 o                         
   3  11   6         19.39         20.83         4.56 o                         
   4  11   6          8.12         11.52         4.26 o                         
   5  11   6         12.20          8.49         8.75 o                         
   6  11   6         10.74         20.86         3.82 o                         
  -5  12   6          4.62          5.77         1.53 o                         
  -4  12   6         10.68         14.14         4.27 o                         
  -3  12   6          8.86          9.64         2.27 o                         
  -2  12   6         22.68         27.18         3.45 o                         
  -1  12   6          4.72         -1.23         4.94 o                         
   0  12   6          8.31          6.47         3.22 o                         
   1  12   6          5.74          4.50         4.26 o                         
   2  12   6         20.37         15.65         4.50 o                         
   3  12   6          8.18          8.56         3.36 o                         
   4  12   6         10.76          8.01         3.16 o                         
   5  12   6          4.80         -1.37         1.94 o                         
  -3  13   6          0.97         -0.19         1.21 o                         
  -2  13   6         11.91         12.61         1.98 o                         
  -1  13   6          7.99          9.84         2.18 o                         
   0  13   6          9.19          8.04         2.58 o                         
   1  13   6          7.37         12.32         5.01 o                         
   2  13   6         10.50          8.98         3.64 o                         
  -1  14   6          3.50          1.97         1.51 o                         
   0  14   6          0.12         -2.05         2.05 o                         
   1  14   6          3.93          5.34         2.82 o                         
   1   0   7       6491.62       5974.39        55.35 o                         
   2   0   7        615.00        550.71        12.20 o                         
   3   0   7        282.78        291.96         8.26 o                         
   4   0   7        140.23        138.07         7.58 o                         
   5   0   7        682.45        734.63        21.00 o                         
   6   0   7        282.81        287.25        10.16 o                         
   7   0   7        148.67        123.79        10.92 o                         
   8   0   7          1.52         -1.47         4.64 o                         
   9   0   7          8.37          7.23         3.20 o                         
  -9   1   7         12.07          6.35         2.85 o                         
  -8   1   7         23.70         27.62         6.11 o                         
  -7   1   7         33.93         36.42         6.80 o                         
  -6   1   7        120.70        125.40         7.91 o                         
  -5   1   7         66.33         74.36         6.90 o                         
  -4   1   7        409.97        425.07        11.54 o                         
  -3   1   7        152.12        170.07         7.81 o                         
  -2   1   7         55.10         50.79         4.13 o                         
  -1   1   7        399.13        359.96         8.09 o                         
   0   1   7       1995.29       1884.14        16.60 o                         
   1   1   7        433.79        413.79         5.92 o                         
   2   1   7         63.34         62.16         2.87 o                         
   3   1   7        146.33        154.03         5.82 o                         
   4   1   7        397.39        418.50        12.75 o                         
   5   1   7         62.03         68.37         4.93 o                         
   6   1   7        117.55        119.91         7.97 o                         
   7   1   7         32.57         25.12         5.92 o                         
   8   1   7         24.52         29.26         5.85 o                         
   9   1   7         12.63          9.94         2.16 o                         
  -9   2   7         12.78         16.53         3.26 o                         
  -8   2   7          2.11         -2.77         4.57 o                         
  -7   2   7         19.64         28.87         6.26 o                         
  -6   2   7        104.08        102.69         7.47 o                         
  -5   2   7        239.60        241.40         7.35 o                         
  -4   2   7         33.14         35.24         4.98 o                         
  -3   2   7        702.27        672.24        15.64 o                         
  -2   2   7        130.15        129.56         5.51 o                         
  -1   2   7        298.09        300.29        10.49 o                         
   0   2   7       3822.80       3575.91        28.15 o                         
   1   2   7        269.72        287.38         5.33 o                         
   2   2   7        137.78        155.60         6.02 o                         
   3   2   7        606.20        629.57        15.81 o                         
   4   2   7         26.43         44.16         9.36 o                         
   5   2   7        221.74        248.29         9.84 o                         
   6   2   7         98.86         95.85         6.80 o                         
   7   2   7         22.66         13.41         5.75 o                         
   8   2   7          2.41         10.34         4.60 o                         
   9   2   7         13.46          7.54         2.71 o                         
  -9   3   7         37.25         39.78         3.54 o                         
  -8   3   7         61.93         60.65         7.28 o                         
  -7   3   7         22.74         22.67         8.76 o                         
  -6   3   7         15.22          8.23         3.19 o                         
  -5   3   7         24.88         20.40         3.58 o                         
  -4   3   7          2.46          4.77         3.05 o                         
  -3   3   7       1186.23       1188.06        21.82 o                         
  -2   3   7        714.03        676.30        15.08 o                         
  -1   3   7       1460.46       1474.70        25.28 o                         
   0   3   7          0.48          2.69         2.46 o                         
   1   3   7       1668.96       1692.87        27.18 o                         
   2   3   7        683.66        724.37        17.47 o                         
   3   3   7       1105.15       1312.18        35.64 o                         
   4   3   7          2.08          1.00         4.76 o                         
   5   3   7         26.83         24.30         4.15 o                         
   6   3   7         11.76         10.87         4.19 o                         
   7   3   7         21.11         23.84         3.95 o                         
   8   3   7         55.99         54.83         7.26 o                         
   9   3   7         34.59         29.97         3.88 o                         
  -9   4   7          2.27          3.97         1.74 o                         
  -8   4   7          2.60          2.50         3.99 o                         
  -7   4   7         32.30         30.32         6.07 o                         
  -6   4   7         97.81         90.52         8.14 o                         
  -5   4   7         28.18         22.75         4.01 o                         
  -4   4   7        173.87        159.65         9.55 o                         
  -3   4   7         70.81         66.27         5.77 o                         
  -2   4   7        220.51        216.03         9.40 o                         
  -1   4   7         52.29         36.95         5.33 o                         
   0   4   7        135.94        143.61         8.72 o                         
   1   4   7         44.76         40.64         4.13 o                         
   2   4   7        185.12        203.96        17.43 o                         
   3   4   7         85.91        101.93        10.56 o                         
   4   4   7        169.60        212.52        17.50 o                         
   5   4   7         35.92         46.42         4.93 o                         
   6   4   7        106.91         94.86        10.17 o                         
   7   4   7         27.44         28.78         4.92 o                         
   8   4   7          3.09          4.81         4.25 o                         
   9   4   7          1.98          0.78         1.62 o                         
  -8   5   7         28.89         30.96         4.14 o                         
  -7   5   7         12.72          6.14         3.32 o                         
  -6   5   7         61.54         61.17         6.45 o                         
  -5   5   7          6.71          2.87         2.61 o                         
  -4   5   7         41.18         35.88         3.58 o                         
  -3   5   7         38.00         30.60         4.12 o                         
  -2   5   7        252.38        258.11        10.99 o                         
  -1   5   7        286.06        303.24        13.78 o                         
   0   5   7        336.17        291.92        13.27 o                         
   1   5   7        289.44        300.46        13.77 o                         
   2   5   7        235.86        229.47        18.05 o                         
   4   5   7         37.53         44.03         8.05 o                         
   5   5   7          7.62          9.49         3.82 o                         
   6   5   7         51.92         38.92         5.45 o                         
   7   5   7         11.68         15.20         4.19 o                         
   8   5   7         28.92         33.28         7.99 o                         
  -8   6   7          3.54          4.00         2.23 o                         
  -7   6   7          5.30          5.71         2.58 o                         
  -6   6   7         65.45         63.62         5.46 o                         
  -5   6   7         65.74         62.52         6.32 o                         
  -4   6   7        315.91        315.53         8.06 o                         
  -3   6   7         70.40         69.18         4.50 o                         
  -2   6   7        133.83        124.93         8.70 o                         
  -1   6   7        106.74        114.16         9.28 o                         
   0   6   7         43.01         35.65         6.00 o                         
   1   6   7         97.00         83.86         8.23 o                         
   2   6   7        133.66        119.28        13.67 o                         
   3   6   7         69.97         71.07        11.21 o                         
   4   6   7        362.97        347.20        16.00 o                         
   5   6   7         57.62         57.94         6.24 o                         
   6   6   7         71.58         70.08         6.59 o                         
   7   6   7          6.19          6.52         6.35 o                         
   8   6   7          4.24          1.91         2.36 o                         
  -8   7   7          1.64          5.46         2.29 o                         
  -7   7   7         18.44         22.70         3.37 o                         
  -6   7   7         14.66          8.38         2.79 o                         
  -5   7   7         69.06         66.56         6.64 o                         
  -4   7   7        228.53        216.96         8.81 o                         
  -3   7   7         81.17         77.56         4.61 o                         
  -2   7   7         37.52         35.21         4.05 o                         
  -1   7   7        244.73        231.25        16.07 o                         
   0   7   7        234.44        211.80        12.92 o                         
   1   7   7        293.37        264.46        14.80 o                         
   2   7   7         43.36         34.97         3.55 o                         
   3   7   7         77.04         84.33         5.97 o                         
   4   7   7        219.21        209.63        11.04 o                         
   5   7   7         62.95         53.75         6.46 o                         
   6   7   7         15.42         16.12         4.50 o                         
   7   7   7         21.91         20.68         3.56 o                         
   8   7   7          1.98          3.68         1.75 o                         
  -7   8   7          8.52         10.69         4.34 o                         
  -6   8   7         13.84         11.70         3.32 o                         
  -5   8   7         60.77         57.62         6.17 o                         
  -4   8   7         65.74         64.67         4.98 o                         
  -3   8   7        423.77        401.54        17.88 o                         
  -2   8   7        616.82        586.23        14.13 o                         
  -1   8   7         36.05         34.00         4.39 o                         
   0   8   7          7.88          9.88         3.68 o                         
   1   8   7         44.72         42.76         3.89 o                         
   2   8   7        584.28        601.51        11.56 o                         
   3   8   7        406.80        404.00        11.50 o                         
   4   8   7         75.36         75.58         5.33 o                         
   5   8   7         64.77         51.94         5.08 o                         
   6   8   7         12.04         13.24         2.84 o                         
   7   8   7          9.25          6.57         2.47 o                         
  -7   9   7          0.03         -3.50         3.50 o                         
  -6   9   7         17.04         25.81         4.02 o                         
  -5   9   7         19.63         17.20         3.78 o                         
  -4   9   7          5.30          8.66         2.72 o                         
  -3   9   7         62.95         53.89         7.18 o                         
  -2   9   7        126.81        107.34        10.63 o                         
  -1   9   7         19.84         23.18         4.16 o                         
   0   9   7        125.04        127.38         6.90 o                         
   1   9   7         19.22         14.65         2.91 o                         
   2   9   7        140.63        133.08         6.75 o                         
   3   9   7         57.79         58.05         6.43 o                         
   4   9   7          5.50          2.62         3.22 o                         
   5   9   7         18.50          7.56         4.62 o                         
   6   9   7         16.57         22.09         3.21 o                         
   7   9   7          0.11          0.04         2.07 o                         
  -6  10   7         41.57         47.93         3.44 o                         
  -5  10   7          7.26          2.94         3.83 o                         
  -4  10   7         59.69         59.51         4.76 o                         
  -3  10   7         59.06         60.41         8.61 o                         
  -2  10   7        173.54        184.80        16.91 o                         
  -1  10   7         15.70         10.49         3.80 o                         
   0  10   7        143.91        148.36         7.95 o                         
   1  10   7         14.68         12.76         3.61 o                         
   2  10   7        154.78        157.21         7.16 o                         
   3  10   7         54.88         61.75         8.87 o                         
   4  10   7         65.49         72.27         6.12 o                         
   5  10   7          7.04         10.83         4.36 o                         
   6  10   7         36.31         31.58         7.01 o                         
  -5  11   7         11.62         12.42         3.89 o                         
  -4  11   7         10.04         11.51         2.87 o                         
  -3  11   7          3.82          7.32         2.83 o                         
  -2  11   7         94.55         97.59         7.21 o                         
  -1  11   7        142.56        130.09         8.28 o                         
   0  11   7         70.45         74.69         5.67 o                         
   1  11   7        160.11        150.40         7.76 o                         
   2  11   7         80.61         96.44        10.10 o                         
   3  11   7          3.42          5.78         3.94 o                         
   4  11   7         10.60         18.33         6.26 o                         
   5  11   7         10.52          7.87         4.59 o                         
  -4  12   7          1.24          1.78         1.92 o                         
  -3  12   7         15.34         13.12         2.08 o                         
  -2  12   7         20.26         20.68         2.87 o                         
  -1  12   7         11.65          8.91         2.54 o                         
   0  12   7          4.34          8.81         4.31 o                         
   1  12   7         13.08          9.56         3.21 o                         
   2  12   7         20.17         15.98         5.23 o                         
   3  12   7         16.38         14.17         3.80 o                         
   4  12   7          1.44          3.46         2.54 o                         
  -3  13   7          7.89          8.73         1.76 o                         
  -2  13   7          2.85          4.71         1.49 o                         
  -1  13   7         28.67         25.73         2.65 o                         
   0  13   7          2.38          2.67         2.99 o                         
   1  13   7         26.64         38.74         6.72 o                         
   2  13   7          2.20          8.03         3.00 o                         
   0  14   7          0.60          1.58         1.87 o                         
   0   0   8       6406.86       6873.55       176.60 o                         
   1   0   8       1580.70       1660.65        28.35 o                         
   2   0   8        191.50        209.99         5.08 o                         
   3   0   8        197.12        186.58         7.52 o                         
   4   0   8        145.34        151.23         8.21 o                         
   5   0   8        346.62        321.15         9.07 o                         
   6   0   8        512.08        476.99        22.23 o                         
   7   0   8         37.40         35.14         6.35 o                         
   8   0   8         35.08         28.68         5.63 o                         
   9   0   8          0.76         -1.86         3.07 o                         
  -9   1   8         23.06         21.48         3.89 o                         
  -8   1   8         16.53          9.64        11.27 o                         
  -7   1   8         22.25         26.09         5.89 o                         
  -6   1   8        370.12        347.92        18.67 o                         
  -5   1   8         73.82         71.31         4.56 o                         
  -4   1   8        168.24        165.59         7.68 o                         
  -3   1   8        813.84        813.87        14.66 o                         
  -2   1   8        653.73        719.72        18.78 o                         
  -1   1   8       2220.41       2294.57        26.77 o                         
   0   1   8        667.34        663.55         9.96 o                         
   1   1   8       2061.61       2206.65        32.89 o                         
   2   1   8        669.44        747.62        12.38 o                         
   3   1   8        788.47        825.20        15.65 o                         
   4   1   8        170.41        184.25        16.42 o                         
   5   1   8         72.23         76.66         5.85 o                         
   6   1   8        351.84        316.26        13.40 o                         
   7   1   8         23.13         23.51         6.24 o                         
   8   1   8         17.33         18.14         4.32 o                         
   9   1   8         24.81         23.59         4.02 o                         
  -9   2   8         22.54         22.49         3.67 o                         
  -8   2   8          8.90          6.64         4.71 o                         
  -7   2   8         12.61         13.98         4.98 o                         
  -6   2   8        172.20        178.42        15.23 o                         
  -5   2   8        222.74        233.74         7.36 o                         
  -4   2   8        336.54        305.60        15.49 o                         
  -3   2   8        496.95        535.09        14.49 o                         
  -2   2   8       1374.31       1425.30        22.24 o                         
  -1   2   8        760.48        801.10        25.37 o                         
   0   2   8       1140.40       1218.76        15.22 o                         
   1   2   8        799.68        902.06        14.95 o                         
   2   2   8       1460.45       1621.82        20.03 o                         
   3   2   8        519.18        607.14        16.57 o                         
   4   2   8        319.94        306.05        20.65 o                         
   5   2   8        208.70        215.89         9.44 o                         
   6   2   8        187.24        183.58        10.43 o                         
   7   2   8         10.28          4.65         4.93 o                         
   8   2   8         10.28          9.95         3.58 o                         
   9   2   8         22.11         19.18         4.65 o                         
  -9   3   8         10.16          6.61         2.99 o                         
  -8   3   8         81.66         90.84        13.32 o                         
  -7   3   8         23.71         19.10         5.41 o                         
  -6   3   8         12.44          6.68         4.49 o                         
  -5   3   8        132.15        125.38         7.14 o                         
  -4   3   8        178.12        168.73         9.87 o                         
  -3   3   8        117.95        131.47         6.75 o                         
  -2   3   8       1205.71       1220.42        20.84 o                         
  -1   3   8         28.78         27.22         4.42 o                         
   0   3   8        780.91        749.08        18.43 o                         
   1   3   8         20.00         22.15         2.73 o                         
   2   3   8       1095.59       1175.88        27.47 o                         
   3   3   8        115.83        151.27        12.97 o                         
   4   3   8        168.88        200.42        16.86 o                         
   5   3   8        134.20        120.12         7.24 o                         
   6   3   8         11.29         20.46         4.82 o                         
   7   3   8         22.23         18.27         4.01 o                         
   8   3   8         80.27         85.01         7.94 o                         
   9   3   8          9.29          8.00         3.78 o                         
  -8   4   8         15.15         14.04         4.39 o                         
  -7   4   8          5.36          1.31         3.46 o                         
  -6   4   8        144.59        145.58         8.03 o                         
  -5   4   8        444.16        445.51         9.89 o                         
  -4   4   8        107.76        108.92         5.65 o                         
  -3   4   8        325.03        317.43        11.65 o                         
  -2   4   8        116.31        132.49         7.83 o                         
  -1   4   8        140.69        129.47         9.12 o                         
   0   4   8         31.42         32.29         5.32 o                         
   1   4   8        135.27        128.33         7.02 o                         
   2   4   8        137.12        181.81        15.62 o                         
   4   4   8        100.91        101.70         7.57 o                         
   5   4   8        427.35        437.24        13.16 o                         
   6   4   8        148.56        135.51         9.02 o                         
   7   4   8          8.27          5.06         3.92 o                         
   8   4   8         13.57         11.52         4.23 o                         
  -8   5   8         10.40         10.72         3.01 o                         
  -7   5   8         54.45         64.12         6.04 o                         
  -6   5   8        122.51        119.61        10.75 o                         
  -5   5   8         36.97         33.33         4.88 o                         
  -4   5   8         78.01         77.58         4.03 o                         
  -3   5   8          6.41          5.54         3.17 o                         
  -2   5   8         25.00         22.49         4.28 o                         
  -1   5   8        722.55        698.71        37.06 o                         
   0   5   8          5.95          7.41         4.09 o                         
   1   5   8        683.78        646.82        28.16 o                         
   2   5   8         22.21         19.89         6.68 o                         
   4   5   8         83.64         84.31         7.03 o                         
   5   5   8         41.02         44.21         5.94 o                         
   6   5   8        115.62        112.44         8.43 o                         
   7   5   8         54.04         49.63         5.50 o                         
   8   5   8         10.41         15.84         5.91 o                         
  -8   6   8          7.82          6.02         2.15 o                         
  -7   6   8         53.83         47.35         4.27 o                         
  -6   6   8        104.94        113.60         8.25 o                         
  -5   6   8        107.81         98.95         7.70 o                         
  -4   6   8        108.67        106.35         4.95 o                         
  -3   6   8        290.90        294.56         7.70 o                         
  -2   6   8          7.89          3.09         5.19 o                         
  -1   6   8        321.22        311.33        15.39 o                         
   0   6   8        339.17        345.10        15.96 o                         
   1   6   8        298.73        318.93        19.93 o                         
   2   6   8         11.35          9.20         6.26 o                         
   3   6   8        304.03        323.62        10.15 o                         
   4   6   8        105.64        106.69         6.68 o                         
   5   6   8         90.69         76.06         7.20 o                         
   6   6   8        109.24        109.68         8.16 o                         
   7   6   8         54.92         46.72         9.55 o                         
   8   6   8          8.35          3.71         3.08 o                         
  -8   7   8         48.55         55.49         5.71 o                         
  -7   7   8          5.47          4.42         2.52 o                         
  -6   7   8         53.56         54.54         5.81 o                         
  -5   7   8          5.12         -1.47         3.40 o                         
  -4   7   8         24.84         26.35         3.80 o                         
  -3   7   8        437.97        400.42         9.30 o                         
  -2   7   8        368.06        346.36        10.75 o                         
  -1   7   8         14.80         12.91         3.35 o                         
   0   7   8         46.82         41.63         5.17 o                         
   1   7   8         15.28          6.28         3.63 o                         
   2   7   8        358.79        365.11        10.57 o                         
   3   7   8        428.69        391.52        11.13 o                         
   4   7   8         25.72         21.60         4.29 o                         
   5   7   8          3.86          2.75         3.44 o                         
   6   7   8         52.92         50.18         7.43 o                         
   7   7   8          5.32          3.60         3.00 o                         
  -7   8   8          1.66          4.63         3.35 o                         
  -6   8   8         29.51         23.46         4.22 o                         
  -5   8   8         52.35         48.36         5.75 o                         
  -4   8   8        114.34        112.65         6.12 o                         
  -3   8   8          5.56         15.96         3.56 o                         
  -2   8   8        266.33        247.88         9.48 o                         
  -1   8   8        136.04        122.76        10.21 o                         
   0   8   8        157.55        184.78         7.82 o                         
   1   8   8        144.95        141.18         6.36 o                         
   2   8   8        276.96        273.49         8.77 o                         
   3   8   8          4.33          5.48         2.75 o                         
   4   8   8        115.27        102.82         5.98 o                         
   5   8   8         57.36         47.43         4.72 o                         
   6   8   8         29.96         29.09         4.05 o                         
   7   8   8          1.80          2.73         1.81 o                         
  -7   9   8         27.25         27.04         4.56 o                         
  -6   9   8          8.25          4.44         1.89 o                         
  -5   9   8          7.24         10.31         3.21 o                         
  -4   9   8         56.78         57.72         5.14 o                         
  -3   9   8        328.20        303.68        12.59 o                         
  -2   9   8        126.58        130.19         8.65 o                         
  -1   9   8        262.74        249.37        19.66 o                         
   0   9   8        349.03        330.43        13.50 o                         
   1   9   8        228.69        234.18         8.72 o                         
   2   9   8        110.36        110.47         7.00 o                         
   3   9   8        341.36        329.02        13.40 o                         
   4   9   8         53.39         48.04         5.62 o                         
   5   9   8          8.49          6.58         2.71 o                         
   6   9   8          8.36          9.88         3.35 o                         
  -6  10   8          2.17         -1.73         1.87 o                         
  -5  10   8         60.16         59.13         7.68 o                         
  -4  10   8          2.33          3.23         2.49 o                         
  -3  10   8         92.08         86.50         6.78 o                         
  -2  10   8         17.58         21.16         4.54 o                         
  -1  10   8         69.40         65.59         6.06 o                         
   0  10   8        233.29        219.46        11.01 o                         
   1  10   8         78.03         74.46         5.03 o                         
   2  10   8         20.61         27.84         3.44 o                         
   3  10   8         87.77         86.45         6.91 o                         
   4  10   8          2.04          9.01         3.42 o                         
   5  10   8         60.85         61.46         4.77 o                         
   6  10   8          2.19          0.50         3.19 o                         
  -5  11   8         21.74         14.49         3.27 o                         
  -4  11   8         13.12         13.77         2.38 o                         
  -3  11   8          5.92          5.60         2.48 o                         
  -2  11   8         22.94         18.05         3.82 o                         
  -1  11   8         79.78         83.77         5.86 o                         
   0  11   8        123.77        122.44         8.03 o                         
   1  11   8         78.74         82.73         6.56 o                         
   2  11   8         20.41         15.13         3.21 o                         
   3  11   8          5.43         10.39         3.79 o                         
   4  11   8         13.56         15.51         5.31 o                         
   5  11   8         21.55         18.87         3.09 o                         
  -4  12   8         43.39         43.89         3.36 o                         
  -3  12   8          6.85          5.15         1.67 o                         
  -2  12   8         21.29         21.53         2.44 o                         
  -1  12   8         16.15         14.47         4.47 o                         
   0  12   8          1.12          5.60         3.75 o                         
   1  12   8         16.34         19.07         3.51 o                         
   2  12   8         23.56         13.45         7.86 o                         
   3  12   8          6.50          0.95         3.49 o                         
   4  12   8         41.21         45.32         5.67 o                         
  -3  13   8          5.56          2.56         2.28 o                         
  -2  13   8         19.20         20.50         2.43 o                         
  -1  13   8         14.10         18.61         2.67 o                         
   0  13   8         23.47         23.91         3.93 o                         
   1  13   8         12.42         14.27         3.02 o                         
   2  13   8         17.96         19.11         2.69 o                         
   1   0   9       2809.58       3004.57        60.01 o                         
   2   0   9        638.21        642.57        11.12 o                         
   3   0   9        190.88        221.43         7.34 o                         
   4   0   9       1278.11       1239.96        32.99 o                         
   5   0   9          0.13         -0.55         2.33 o                         
   6   0   9          5.97          9.89         4.13 o                         
   7   0   9         42.15         51.17         7.26 o                         
   8   0   9         15.47         17.64         5.08 o                         
   9   0   9          0.57         -0.50         2.40 o                         
  -9   1   9          3.16         -1.48         1.67 o                         
  -8   1   9         12.24          7.87         4.02 o                         
  -7   1   9         25.45         26.59         6.42 o                         
  -6   1   9         32.53         34.43         4.22 o                         
  -5   1   9         87.21         80.08         5.00 o                         
  -4   1   9        120.21        114.71         6.63 o                         
  -3   1   9         59.81         69.91         5.58 o                         
  -2   1   9       1466.35       1544.86        25.65 o                         
  -1   1   9       1595.21       1708.05        27.54 o                         
   0   1   9       1391.14       1499.51        17.42 o                         
   1   1   9       1646.21       1801.63        26.66 o                         
   2   1   9       1510.07       1593.86        21.84 o                         
   3   1   9         57.58         65.09         5.28 o                         
   4   1   9        122.47        109.20         9.14 o                         
   5   1   9         79.58         87.11         7.47 o                         
   6   1   9         35.81         46.24         5.97 o                         
   7   1   9         27.28         21.83         4.54 o                         
   8   1   9         15.03         11.80         3.80 o                         
   9   1   9          2.56          5.63         2.60 o                         
  -9   2   9          3.73          1.68         1.50 o                         
  -8   2   9         19.59         20.97         4.89 o                         
  -7   2   9         65.47         71.84         8.54 o                         
  -6   2   9         28.06         19.66         4.15 o                         
  -5   2   9        407.97        430.42        10.87 o                         
  -4   2   9         85.19         82.58         7.51 o                         
  -3   2   9       1033.36       1029.94        21.04 o                         
  -2   2   9        484.57        509.08        11.26 o                         
  -1   2   9        297.06        284.23        11.13 o                         
   0   2   9        740.07        744.90        12.53 o                         
   1   2   9        280.44        273.51         9.27 o                         
   2   2   9        503.81        553.00        15.99 o                         
   3   2   9       1040.21       1142.86        23.92 o                         
   4   2   9         79.66         85.65        12.31 o                         
   5   2   9        363.71        375.38        12.43 o                         
   6   2   9         27.89         34.55         7.46 o                         
   7   2   9         67.45         65.34         5.53 o                         
   8   2   9         20.48         13.15         3.60 o                         
   9   2   9          4.19          1.97         1.99 o                         
  -8   3   9          8.51         11.18         4.41 o                         
  -7   3   9         88.04         84.57         8.97 o                         
  -6   3   9        160.10        160.99         8.23 o                         
  -5   3   9          8.93          3.44         2.82 o                         
  -4   3   9         26.00         22.15         2.32 o                         
  -3   3   9        610.12        613.86        14.45 o                         
  -2   3   9        252.42        284.14         9.16 o                         
  -1   3   9       1240.28       1227.58        25.07 o                         
   0   3   9        680.43        747.08        15.62 o                         
   1   3   9       1189.35       1244.83        23.05 o                         
   2   3   9        243.27        272.37         9.62 o                         
   4   3   9         33.37         41.08         4.21 o                         
   5   3   9         11.34         20.44         4.59 o                         
   6   3   9        163.51        163.17         8.41 o                         
   7   3   9         85.02         88.38         6.13 o                         
   8   3   9          6.65          9.16         3.89 o                         
  -8   4   9         10.58          9.34         3.88 o                         
  -7   4   9         25.08         26.07         4.41 o                         
  -6   4   9         88.36         95.53         7.73 o                         
  -5   4   9        318.82        294.97        12.85 o                         
  -4   4   9        373.77        363.16         7.92 o                         
  -3   4   9         22.20         22.51         3.62 o                         
  -2   4   9        470.56        462.30        16.81 o                         
  -1   4   9        188.84        183.60        10.91 o                         
   0   4   9        365.19        366.44        17.92 o                         
   1   4   9        168.01        201.34        12.00 o                         
   2   4   9        477.72        521.12        17.00 o                         
   4   4   9        398.99        417.90        16.55 o                         
   5   4   9        338.34        352.45        15.92 o                         
   6   4   9         93.39        102.58         6.72 o                         
   7   4   9         27.45         18.65         4.60 o                         
   8   4   9          9.20         12.05         4.14 o                         
  -8   5   9         78.87         85.35         8.69 o                         
  -7   5   9         29.51         43.75         7.06 o                         
  -6   5   9         77.93         84.51         7.22 o                         
  -5   5   9        106.43         93.43         6.63 o                         
  -4   5   9        163.00        160.42         5.58 o                         
  -3   5   9         23.55         22.34         2.21 o                         
  -2   5   9        324.97        279.22        11.98 o                         
  -1   5   9         14.94         14.70         4.82 o                         
   0   5   9        349.22        317.18        14.86 o                         
   1   5   9         14.43         14.16         5.44 o                         
   2   5   9        344.61        337.83        22.86 o                         
   3   5   9         24.80         19.00        13.41 o                         
   4   5   9        158.26        178.35        12.92 o                         
   5   5   9        108.94        106.33         8.02 o                         
   6   5   9         72.76         84.40         7.25 o                         
   7   5   9         32.67         40.23         5.27 o                         
   8   5   9         75.89         70.74         8.37 o                         
  -8   6   9          8.65          9.34         2.57 o                         
  -7   6   9         30.26         32.92         3.45 o                         
  -6   6   9        165.84        159.96         7.76 o                         
  -5   6   9         61.65         61.93         6.59 o                         
  -4   6   9        323.25        312.95        11.06 o                         
  -3   6   9        337.72        336.60         7.86 o                         
  -2   6   9        184.03        176.16         8.91 o                         
  -1   6   9         41.55         52.36         7.00 o                         
   0   6   9         29.10         25.29         5.43 o                         
   1   6   9         36.39         32.27         5.67 o                         
   2   6   9        207.02        213.28         9.19 o                         
   3   6   9        322.11        328.22        11.16 o                         
   4   6   9        316.46        315.57        13.07 o                         
   5   6   9         62.09         60.88         6.43 o                         
   6   6   9        186.53        155.42        11.46 o                         
   7   6   9         28.72         25.61         4.68 o                         
   8   6   9          9.83          6.75         2.27 o                         
  -7   7   9         70.69         69.16         4.94 o                         
  -6   7   9         19.60         22.66         3.61 o                         
  -5   7   9         11.73         11.35         3.26 o                         
  -4   7   9         83.34         76.38         5.99 o                         
  -3   7   9        110.43         99.05         4.56 o                         
  -2   7   9        220.68        220.50         7.94 o                         
  -1   7   9        590.48        579.71        18.03 o                         
   0   7   9         36.72         39.83         4.08 o                         
   1   7   9        641.94        626.76        15.86 o                         
   2   7   9        224.65        221.71         7.78 o                         
   3   7   9        126.16        120.69         6.41 o                         
   4   7   9         72.88         64.81         6.27 o                         
   5   7   9         14.47         12.55         4.85 o                         
   6   7   9         22.96         22.15         3.83 o                         
   7   7   9         69.67         74.77         4.48 o                         
  -7   8   9         21.22         20.48         2.72 o                         
  -6   8   9          8.83          6.65         2.94 o                         
  -5   8   9        154.74        163.14         8.95 o                         
  -4   8   9         70.19         70.05         5.64 o                         
  -3   8   9         14.66          7.77         2.27 o                         
  -2   8   9        439.19        457.17        15.33 o                         
  -1   8   9        170.88        168.54        10.41 o                         
   0   8   9          4.43          8.22         2.96 o                         
   1   8   9        168.48        163.58        10.13 o                         
   2   8   9        412.32        419.11        14.93 o                         
   3   8   9         14.15         13.72         3.98 o                         
   4   8   9         69.00         73.55         5.24 o                         
   5   8   9        155.72        162.32         7.67 o                         
   6   8   9          7.78          2.86         2.80 o                         
   7   8   9         21.43         20.62         2.46 o                         
  -6   9   9         17.81         21.43         6.82 o                         
  -5   9   9          9.57         19.46         4.12 o                         
  -4   9   9         58.77         54.44         4.85 o                         
  -3   9   9         26.88         35.65         4.17 o                         
  -2   9   9         85.69         81.89         6.88 o                         
  -1   9   9        252.98        221.42        19.64 o                         
   0   9   9        209.81        187.17        12.74 o                         
   1   9   9        235.27        239.58         8.88 o                         
   2   9   9         76.70         74.04         5.79 o                         
   3   9   9         24.31         26.89         6.56 o                         
   4   9   9         58.13         56.93         5.67 o                         
   5   9   9          8.98         11.32         3.27 o                         
   6   9   9         18.58         21.99         3.54 o                         
  -6  10   9         17.97         17.53         2.61 o                         
  -5  10   9          4.02          6.14         3.24 o                         
  -4  10   9         34.48         40.53         3.67 o                         
  -3  10   9         38.21         35.22         4.04 o                         
  -2  10   9        122.92        128.78         8.03 o                         
  -1  10   9         69.02         65.97         8.40 o                         
   0  10   9          0.04         -0.46         4.04 o                         
   1  10   9         62.36         65.94         7.30 o                         
   2  10   9        120.21        122.05         6.93 o                         
   3  10   9         38.71         36.14         4.78 o                         
   4  10   9         33.40         32.83         4.09 o                         
   5  10   9          4.33          4.46         2.55 o                         
   6  10   9         15.88         10.55         3.35 o                         
  -5  11   9         15.23         10.84         2.83 o                         
  -4  11   9         15.14         10.78         2.21 o                         
  -3  11   9         26.31         32.96         3.23 o                         
  -2  11   9        112.23        106.44         5.42 o                         
  -1  11   9         39.91         34.58         4.78 o                         
   0  11   9         18.94         19.26         4.80 o                         
   1  11   9         39.86         39.72         4.87 o                         
   2  11   9        113.63        120.13         9.07 o                         
   3  11   9         24.42         27.29         3.68 o                         
   4  11   9         12.82         11.53         2.94 o                         
   5  11   9         15.07         14.16         3.81 o                         
  -4  12   9          6.53          5.41         1.85 o                         
  -3  12   9         31.67         34.30         2.37 o                         
  -2  12   9         13.63         17.48         2.79 o                         
  -1  12   9         27.95         27.56         3.57 o                         
   0  12   9          0.05          0.04         2.78 o                         
   1  12   9         30.97         30.30         3.71 o                         
   2  12   9         14.66         18.42         3.87 o                         
   3  12   9         30.10         38.77         5.52 o                         
  -2  13   9          6.94          6.22         1.58 o                         
  -1  13   9         62.86         67.73         3.71 o                         
   0  13   9         11.50         10.48         2.35 o                         
   1  13   9         62.01         66.50         4.92 o                         
   0   0  10        131.18        114.23         4.95 o                         
   1   0  10         64.82         65.50         3.71 o                         
   2   0  10        101.06        111.76         8.86 o                         
   3   0  10        764.10        799.25        24.60 o                         
   4   0  10         84.77         87.60         5.13 o                         
   5   0  10         59.71         63.07         4.75 o                         
   6   0  10        442.86        432.20        22.90 o                         
   7   0  10          0.14          4.36         5.55 o                         
   8   0  10         67.10         56.88         5.30 o                         
  -8   1  10         22.05         21.32         5.47 o                         
  -7   1  10         10.23          6.92         3.33 o                         
  -6   1  10        174.53        186.56         9.01 o                         
  -5   1  10         35.45         37.88         4.20 o                         
  -4   1  10          3.59          4.89         2.23 o                         
  -3   1  10        332.50        341.67        11.63 o                         
  -2   1  10         28.28         30.90         3.04 o                         
  -1   1  10        446.30        448.73         9.06 o                         
   0   1  10         68.14         67.37         3.74 o                         
   1   1  10        466.17        457.28        15.37 o                         
   2   1  10         16.61         10.89         2.55 o                         
   3   1  10        327.69        328.23        14.00 o                         
   4   1  10          0.81         -2.31         2.31 o                         
   5   1  10         33.96         30.90         4.18 o                         
   6   1  10        162.61        167.21         9.96 o                         
   7   1  10         15.10         11.29         4.28 o                         
   8   1  10         19.89         14.06         3.62 o                         
  -8   2  10          4.64         -1.48         3.39 o                         
  -7   2  10         88.28         75.62         8.34 o                         
  -6   2  10        120.57        123.92         9.21 o                         
  -5   2  10         24.10         26.44         4.50 o                         
  -4   2  10        398.14        429.32         8.39 o                         
  -3   2  10         90.83         91.87         6.01 o                         
  -2   2  10        401.32        433.90        11.49 o                         
  -1   2  10         29.75         29.64         2.91 o                         
   0   2  10         11.88         13.21         2.32 o                         
   1   2  10         47.90         51.13         3.88 o                         
   2   2  10        449.97        493.47        16.25 o                         
   3   2  10         87.61         94.91        10.83 o                         
   4   2  10        448.51        508.76        12.08 o                         
   5   2  10         23.19         26.69         3.57 o                         
   6   2  10        138.18        132.14         8.80 o                         
   7   2  10         87.76         85.26         6.06 o                         
   8   2  10          5.68          2.22         2.61 o                         
  -8   3  10         41.00         41.73         5.45 o                         
  -7   3  10         32.62         29.79         4.56 o                         
  -6   3  10         28.53         25.28         4.23 o                         
  -5   3  10         17.30         18.42         5.49 o                         
  -4   3  10         76.73         78.38         3.75 o                         
  -3   3  10        181.63        187.58         8.35 o                         
  -2   3  10        159.44        159.85         7.19 o                         
  -1   3  10        178.27        177.06        10.09 o                         
   0   3  10        369.04        386.64        10.26 o                         
   1   3  10        183.50        193.06         7.19 o                         
   2   3  10        150.61        177.18         9.87 o                         
   4   3  10         82.15         88.73         6.11 o                         
   5   3  10         24.33         22.36         4.21 o                         
   6   3  10         30.56         28.51         4.33 o                         
   7   3  10         32.38         26.71         4.00 o                         
   8   3  10         41.04         42.51         5.35 o                         
  -8   4  10          1.94          2.47         2.42 o                         
  -7   4  10         27.89         29.75         4.34 o                         
  -6   4  10         21.95         23.29         4.13 o                         
  -5   4  10        149.01        161.37         8.15 o                         
  -4   4  10        213.71        206.70         6.56 o                         
  -3   4  10        106.92        101.42         5.28 o                         
  -2   4  10        341.29        339.54        11.03 o                         
  -1   4  10         63.57         65.01         7.23 o                         
   0   4  10          3.72          7.67         2.79 o                         
   1   4  10         67.09         63.27         4.62 o                         
   2   4  10        331.14        361.62        23.67 o                         
   3   4  10        125.70        134.34         8.38 o                         
   4   4  10        229.46        238.01        13.00 o                         
   5   4  10        152.46        164.85         8.43 o                         
   6   4  10         19.88         22.94         3.80 o                         
   7   4  10         26.72         17.53         5.00 o                         
   8   4  10          3.48          6.28         4.80 o                         
  -8   5  10          4.10          2.22         1.85 o                         
  -7   5  10         98.94        108.28        11.13 o                         
  -6   5  10         23.93         20.89         5.40 o                         
  -5   5  10         83.47         86.43         6.17 o                         
  -4   5  10         59.76         64.54         3.82 o                         
  -3   5  10        185.41        182.50         5.85 o                         
  -2   5  10         71.74         71.22         4.95 o                         
  -1   5  10         74.69         76.75        10.80 o                         
   0   5  10        108.41         87.93         8.47 o                         
   1   5  10         98.72        109.80         7.29 o                         
   2   5  10         72.47         98.23         8.89 o                         
   3   5  10        174.88        191.74         8.68 o                         
   4   5  10         65.10         71.90         5.92 o                         
   5   5  10         79.66         82.32         7.47 o                         
   6   5  10         30.99         28.26         4.74 o                         
   7   5  10        108.94        102.57         6.84 o                         
   8   5  10          4.13          1.84         1.94 o                         
  -7   6  10         25.57         31.38         3.24 o                         
  -6   6  10         41.11         35.36         4.16 o                         
  -5   6  10         98.33         99.84         6.28 o                         
  -4   6  10         73.76         79.95         7.09 o                         
  -3   6  10        103.24         90.14         4.30 o                         
  -2   6  10        157.46        160.97         7.47 o                         
  -1   6  10         43.60         49.76         4.92 o                         
   0   6  10        587.70        626.99        13.87 o                         
   1   6  10         42.66         48.20         4.28 o                         
   2   6  10        161.64        176.34         7.56 o                         
   3   6  10        107.01        114.81        10.16 o                         
   4   6  10         90.48         98.74         7.81 o                         
   5   6  10         95.64         95.81         9.52 o                         
   6   6  10         36.37         35.22         6.34 o                         
   7   6  10         29.48         32.86         3.36 o                         
  -7   7  10          1.39          0.71         2.36 o                         
  -6   7  10         34.96         34.22         4.43 o                         
  -5   7  10         16.35         15.07         3.68 o                         
  -4   7  10         35.25         35.45         5.33 o                         
  -3   7  10        385.03        352.98        10.60 o                         
  -2   7  10         22.70         25.36         3.91 o                         
  -1   7  10          5.92          6.07         5.44 o                         
   0   7  10        556.49        575.06        13.65 o                         
   1   7  10          8.87          7.49         2.90 o                         
   2   7  10         12.80         15.40         3.15 o                         
   3   7  10        356.72        347.75        10.58 o                         
   4   7  10         33.55         37.71         4.64 o                         
   5   7  10         14.55         16.88         3.70 o                         
   6   7  10         34.80         34.01         3.88 o                         
   7   7  10          2.08          3.88         1.66 o                         
  -7   8  10          4.12          5.42         2.59 o                         
  -6   8  10         57.11         55.04         4.55 o                         
  -5   8  10         27.87         37.22         4.83 o                         
  -4   8  10         17.16         14.13         3.32 o                         
  -3   8  10         15.48          4.98         4.46 o                         
  -2   8  10        118.25        112.31         6.99 o                         
  -1   8  10         41.36         37.86        10.42 o                         
   0   8  10        184.32        178.81        18.61 o                         
   1   8  10         34.17         38.82         4.72 o                         
   2   8  10        101.82        103.29         6.73 o                         
   3   8  10         15.79         20.81         3.58 o                         
   4   8  10         15.14         14.93         2.78 o                         
   5   8  10         30.22         29.59         4.59 o                         
   6   8  10         56.50         60.93         5.36 o                         
   7   8  10          4.09         -1.10         1.77 o                         
  -6   9  10         15.02         18.76         3.73 o                         
  -5   9  10         17.68         15.96         3.29 o                         
  -4   9  10         75.59         81.84         5.54 o                         
  -3   9  10         16.67         15.48         3.13 o                         
  -2   9  10         95.36         91.12         6.13 o                         
  -1   9  10        169.45        152.36        16.47 o                         
   0   9  10         32.32         37.94         6.68 o                         
   1   9  10        170.70        176.32         9.82 o                         
   2   9  10         84.53         76.74         5.76 o                         
   3   9  10         18.77         15.65         3.45 o                         
   4   9  10         76.18         80.61         6.47 o                         
   5   9  10         15.42         10.05         3.03 o                         
   6   9  10         13.64          6.38         2.64 o                         
  -5  10  10         18.80         19.79         4.72 o                         
  -4  10  10          8.27         13.13         3.33 o                         
  -3  10  10         74.70         74.10         5.15 o                         
  -2  10  10         33.90         32.71         4.55 o                         
  -1  10  10         25.96         25.59         4.88 o                         
   0  10  10          0.68          0.30         3.24 o                         
   1  10  10         30.06         31.39         4.85 o                         
   2  10  10         27.60         33.38         5.91 o                         
   3  10  10         72.78         77.92         6.30 o                         
   4  10  10          8.29         17.09         3.32 o                         
   5  10  10         13.72         12.96         3.99 o                         
  -5  11  10         14.59         13.69         3.72 o                         
  -4  11  10          6.96          8.30         2.16 o                         
  -3  11  10         31.71         35.50         3.03 o                         
  -2  11  10         17.47         16.52         3.72 o                         
  -1  11  10         37.95         37.17         3.75 o                         
   0  11  10         28.87         24.86         3.54 o                         
   1  11  10         39.38         39.12         4.63 o                         
   2  11  10         13.79          9.60         2.07 o                         
   3  11  10         33.08         43.33         5.06 o                         
   4  11  10          6.74          7.44         2.62 o                         
  -3  12  10          2.84          3.10         1.78 o                         
  -2  12  10         26.81         33.35         3.42 o                         
  -1  12  10          4.17          6.07         2.27 o                         
   0  12  10          0.89          1.81         2.27 o                         
   1  12  10          4.92          4.64         2.31 o                         
   2  12  10         27.65         21.86         2.64 o                         
  -1  13  10          1.52          1.72         1.88 o                         
   0  13  10         46.55         46.81         4.17 o                         
   1   0  11        914.26        895.70        18.48 o                         
   2   0  11         28.49         26.41         3.96 o                         
   3   0  11         73.99         81.81         6.42 o                         
   4   0  11        244.44        241.23         6.50 o                         
   5   0  11         30.65         27.07         4.03 o                         
   6   0  11          1.41          1.69         3.13 o                         
   7   0  11        119.15        114.19         7.94 o                         
   8   0  11          8.19         12.16         3.15 o                         
  -8   1  11         18.54         16.93         4.40 o                         
  -7   1  11         21.09         21.83         4.90 o                         
  -6   1  11         80.20         79.39         6.24 o                         
  -5   1  11        346.38        366.76        11.63 o                         
  -4   1  11        195.36        200.70         5.66 o                         
  -3   1  11        138.50        123.30         7.84 o                         
  -2   1  11         42.01         42.59         4.09 o                         
  -1   1  11         13.91         19.29         2.90 o                         
   0   1  11        240.75        252.79         8.33 o                         
   1   1  11         22.49         27.08         5.18 o                         
   2   1  11         50.41         56.55         8.82 o                         
   3   1  11        139.12        130.82        13.18 o                         
   4   1  11        197.42        212.01         7.47 o                         
   5   1  11        344.40        352.85        10.69 o                         
   6   1  11         87.52         93.47         6.56 o                         
   7   1  11         18.61         16.56         3.56 o                         
   8   1  11         17.98         15.65         3.21 o                         
  -8   2  11         69.30         68.10         6.13 o                         
  -7   2  11         21.58         28.00         4.00 o                         
  -6   2  11         22.33         29.80         4.18 o                         
  -5   2  11         96.74         97.57         6.54 o                         
  -4   2  11        181.34        180.08         5.15 o                         
  -3   2  11         62.34         65.11         4.61 o                         
  -2   2  11        519.79        525.41        16.51 o                         
  -1   2  11         93.26         98.43         4.93 o                         
   0   2  11       1340.36       1304.24        22.11 o                         
   1   2  11         88.73         92.63         6.16 o                         
   2   2  11        493.97        501.27        31.55 o                         
   3   2  11         73.48         75.88         4.29 o                         
   4   2  11        177.74        169.54         6.63 o                         
   5   2  11        104.61        112.05         6.37 o                         
   6   2  11         16.64         24.84         4.19 o                         
   7   2  11         20.12         18.80         3.39 o                         
   8   2  11         67.68         57.88         4.60 o                         
  -8   3  11         27.04         31.38         4.63 o                         
  -7   3  11         18.63         22.62         3.98 o                         
  -6   3  11         59.00         60.49         5.34 o                         
  -5   3  11        101.72         98.00         5.74 o                         
  -4   3  11        237.05        230.59         6.51 o                         
  -3   3  11         14.86          6.43         3.82 o                         
  -2   3  11         11.70          7.82         2.89 o                         
  -1   3  11        248.86        238.82         7.79 o                         
   0   3  11         26.50         17.71         2.94 o                         
   1   3  11        287.56        316.30        13.35 o                         
   2   3  11         12.80          8.80         6.03 o                         
   3   3  11         10.34         11.39         2.80 o                         
   4   3  11        221.36        216.66         8.43 o                         
   5   3  11        104.09        104.27         5.55 o                         
   6   3  11         56.62         54.38         5.13 o                         
   7   3  11         15.53         18.41         3.59 o                         
   8   3  11         25.81         30.65         4.42 o                         
  -8   4  11          0.04         -1.05         2.97 o                         
  -7   4  11         15.33         13.29         3.33 o                         
  -6   4  11         72.00         84.38         5.95 o                         
  -5   4  11         35.83         37.94         4.00 o                         
  -4   4  11        102.66        105.88         4.34 o                         
  -3   4  11        333.43        336.20         7.56 o                         
  -2   4  11         82.09         71.16         4.60 o                         
  -1   4  11        579.51        586.36        16.72 o                         
   0   4  11        298.61        299.01        10.02 o                         
   1   4  11        605.10        607.82        16.77 o                         
   2   4  11         80.04         68.32         6.14 o                         
   3   4  11        327.64        320.68        11.20 o                         
   4   4  11        109.36        107.59         6.85 o                         
   5   4  11         43.52         44.37         4.37 o                         
   6   4  11         79.10         80.82         5.29 o                         
   7   4  11         17.94         19.73         3.69 o                         
   8   4  11          0.03          7.05         3.35 o                         
  -8   5  11         10.58         13.79         3.62 o                         
  -7   5  11         11.60         16.59         2.89 o                         
  -6   5  11         26.66         29.19         4.24 o                         
  -5   5  11         18.31         15.25         3.20 o                         
  -4   5  11         21.56         15.96         3.02 o                         
  -3   5  11        350.80        356.54         8.10 o                         
  -2   5  11        177.99        181.66         6.09 o                         
  -1   5  11        328.56        330.67         8.36 o                         
   0   5  11        371.92        363.46         9.49 o                         
   1   5  11        324.38        345.53         9.54 o                         
   2   5  11        189.53        197.00         8.89 o                         
   3   5  11        356.36        373.41        14.00 o                         
   4   5  11         20.39         22.78         3.67 o                         
   5   5  11         13.21         13.08         3.21 o                         
   6   5  11         24.70         24.97         3.80 o                         
   7   5  11         14.43         13.23         3.92 o                         
   8   5  11          9.09          9.13         3.32 o                         
  -7   6  11          4.48          3.23         3.28 o                         
  -6   6  11         16.83         13.08         2.97 o                         
  -5   6  11         66.25         69.71         4.13 o                         
  -4   6  11         22.28         20.36         3.97 o                         
  -3   6  11        136.44        135.84         6.77 o                         
  -2   6  11        328.13        319.16         8.84 o                         
  -1   6  11        519.87        495.76        11.41 o                         
   0   6  11        197.75        181.77         6.58 o                         
   1   6  11        526.50        504.11        11.26 o                         
   2   6  11        326.22        325.27        14.54 o                         
   3   6  11        118.46        125.54         8.67 o                         
   4   6  11         27.13         24.16         5.52 o                         
   5   6  11         62.87         61.80         8.07 o                         
   6   6  11         23.06         22.19         4.07 o                         
   7   6  11          4.10          3.79         2.39 o                         
  -7   7  11         50.12         54.10         4.30 o                         
  -6   7  11          2.71          8.78         3.15 o                         
  -5   7  11          9.37         10.04         2.75 o                         
  -4   7  11        230.69        227.78         9.39 o                         
  -3   7  11         23.75         24.78         3.57 o                         
  -2   7  11        221.96        204.12        10.73 o                         
  -1   7  11        233.04        227.59         9.52 o                         
   0   7  11          0.01          4.59         2.68 o                         
   1   7  11        217.63        206.45        11.23 o                         
   2   7  11        209.33        199.81         8.12 o                         
   3   7  11         26.88         30.39         4.17 o                         
   4   7  11        244.47        235.50        11.38 o                         
   5   7  11          7.81          5.25         2.97 o                         
   6   7  11          4.39          5.76         2.08 o                         
   7   7  11         50.32         31.82        18.13 o                         
  -6   8  11          2.34          5.78         2.81 o                         
  -5   8  11         66.29         66.51         4.83 o                         
  -4   8  11         37.31         34.13         4.16 o                         
  -3   8  11         42.53         36.01         4.63 o                         
  -2   8  11        328.18        302.16        13.05 o                         
  -1   8  11         78.32         77.03         8.54 o                         
   0   8  11        400.29        439.76        19.25 o                         
   1   8  11         78.28         77.01         8.17 o                         
   2   8  11        325.74        340.04        10.19 o                         
   3   8  11         34.13         34.07         5.79 o                         
   4   8  11         32.34         31.20         4.53 o                         
   5   8  11         60.87         63.43         5.46 o                         
   6   8  11          1.94          1.39         2.03 o                         
  -6   9  11         24.30         27.29         3.78 o                         
  -5   9  11         68.31         77.06         6.74 o                         
  -4   9  11         14.51         15.60         3.39 o                         
  -3   9  11        108.17        115.61         6.52 o                         
  -2   9  11         46.19         40.66         6.36 o                         
  -1   9  11         55.91         48.07         7.40 o                         
   0   9  11          8.33          6.82         3.40 o                         
   1   9  11         61.31         59.74         5.97 o                         
   2   9  11         41.87         37.65         4.12 o                         
   3   9  11         98.13        108.56         6.29 o                         
   4   9  11         16.81         18.43         3.60 o                         
   5   9  11         69.04         77.54         6.66 o                         
   6   9  11         22.84         27.02         3.94 o                         
  -5  10  11          1.42          5.69         1.75 o                         
  -4  10  11         91.42         86.50         4.13 o                         
  -3  10  11         44.09         48.51         4.02 o                         
  -2  10  11         16.13         11.52         3.71 o                         
  -1  10  11         21.97         21.88         3.67 o                         
   0  10  11          9.78         14.20         3.48 o                         
   1  10  11         23.11         26.45         3.94 o                         
   2  10  11         12.95         10.74         3.33 o                         
   3  10  11         44.20         43.26         6.26 o                         
   4  10  11         85.49         91.56         7.18 o                         
   5  10  11          1.38          3.07         3.93 o                         
  -4  11  11         25.20         20.16        12.51 o                         
  -3  11  11         15.16         16.97         2.79 o                         
  -2  11  11         19.15         18.89         2.53 o                         
  -1  11  11         13.77         17.24         3.15 o                         
   0  11  11         18.54         21.65         2.92 o                         
   1  11  11         14.80         14.47         3.80 o                         
   2  11  11         18.66         22.62         2.91 o                         
   3  11  11         16.52         18.67         3.93 o                         
   4  11  11         25.88         25.22         3.24 o                         
  -3  12  11         12.78          5.03         3.19 o                         
  -2  12  11         15.89         18.84         2.45 o                         
  -1  12  11          6.90          7.19         2.39 o                         
   0  12  11          0.33          0.55         1.80 o                         
   1  12  11          8.10         13.41         2.74 o                         
   2  12  11         12.50         17.21         4.12 o                         
   0   0  12        660.76        636.05        28.67 o                         
   1   0  12        127.68        127.81         7.64 o                         
   2   0  12         24.50         21.40         5.69 o                         
   3   0  12        238.42        235.92         7.19 o                         
   4   0  12          0.51          1.32         2.24 o                         
   5   0  12        179.20        184.19         7.90 o                         
   6   0  12        295.30        310.86        11.04 o                         
   7   0  12         73.18         71.34         6.11 o                         
   8   0  12         49.51         42.52         3.90 o                         
  -8   1  12         38.63         47.43         5.38 o                         
  -7   1  12         41.30         41.95         5.01 o                         
  -6   1  12        140.69        148.67         7.95 o                         
  -5   1  12        160.74        160.02         9.60 o                         
  -4   1  12        326.48        327.66         8.04 o                         
  -3   1  12        189.58        178.14         5.56 o                         
  -2   1  12        223.01        196.82        12.09 o                         
  -1   1  12         26.07         30.69         4.22 o                         
   0   1  12          0.13          0.29         2.67 o                         
   1   1  12         16.81         16.16         4.52 o                         
   2   1  12        235.69        239.83        17.94 o                         
   3   1  12        197.99        198.99         6.63 o                         
   4   1  12        299.87        291.62         9.95 o                         
   5   1  12        148.51        151.84         7.24 o                         
   6   1  12        137.40        149.40         8.36 o                         
   7   1  12         44.57         50.24         4.50 o                         
   8   1  12         38.82         33.48         4.87 o                         
  -8   2  12          3.66          1.99         3.12 o                         
  -7   2  12         56.13         64.81         4.78 o                         
  -6   2  12         94.21        102.86         6.60 o                         
  -5   2  12         37.93         40.87         4.70 o                         
  -4   2  12        144.43        151.81         5.15 o                         
  -3   2  12        673.51        673.15        12.26 o                         
  -2   2  12        254.95        242.65         9.39 o                         
  -1   2  12        323.06        304.68        10.60 o                         
   0   2  12          3.44          8.48         3.36 o                         
   1   2  12        299.56        270.87        13.67 o                         
   2   2  12        279.15        290.43        14.31 o                         
   3   2  12        647.88        677.74        11.30 o                         
   4   2  12        156.14        152.27         7.15 o                         
   5   2  12         37.12         37.08         3.72 o                         
   6   2  12         96.84        106.37         5.96 o                         
   7   2  12         54.20         61.99         4.74 o                         
   8   2  12          4.06          8.05         2.01 o                         
  -8   3  12         15.78         10.19         2.47 o                         
  -7   3  12         58.72         67.51         5.27 o                         
  -6   3  12         10.81         16.50         3.69 o                         
  -5   3  12        102.23        103.82         8.37 o                         
  -4   3  12         30.95         27.71         3.76 o                         
  -3   3  12        701.61        742.64        15.44 o                         
  -2   3  12        286.71        285.75         7.69 o                         
  -1   3  12         81.46         69.30         5.49 o                         
   0   3  12         96.60         84.75         6.55 o                         
   1   3  12         76.10         79.82         8.30 o                         
   2   3  12        289.78        291.62         7.35 o                         
   3   3  12        671.44        723.88        13.66 o                         
   4   3  12         30.53         28.90         3.38 o                         
   5   3  12         90.11         93.37         5.30 o                         
   6   3  12          9.77         14.17         3.31 o                         
   7   3  12         61.65         71.02         4.99 o                         
  -7   4  12         13.19         12.32         3.00 o                         
  -6   4  12         32.01         31.31         4.12 o                         
  -5   4  12         46.53         48.99         4.13 o                         
  -4   4  12        199.70        211.01         8.32 o                         
  -3   4  12         84.86         76.34         3.80 o                         
  -2   4  12        609.47        580.82        10.82 o                         
  -1   4  12        347.96        339.72         7.96 o                         
   0   4  12        551.24        562.82        12.91 o                         
   1   4  12        350.53        355.89         8.09 o                         
   2   4  12        574.53        578.80        11.17 o                         
   3   4  12         95.01         91.52         5.78 o                         
   4   4  12        203.26        203.23         8.19 o                         
   5   4  12         47.41         48.41         3.96 o                         
   6   4  12         29.11         26.73         3.32 o                         
   7   4  12         10.93          9.74         4.06 o                         
   8   4  12         10.40          3.90         2.85 o                         
  -7   5  12          1.07         -2.35         2.35 o                         
  -6   5  12         89.70         89.47         5.70 o                         
  -5   5  12         39.85         37.46         4.01 o                         
  -4   5  12        120.11        124.62         5.85 o                         
  -3   5  12          6.09          9.35         3.08 o                         
  -2   5  12        228.56        218.64         6.83 o                         
  -1   5  12       1018.55        973.09        17.69 o                         
   0   5  12        218.22        199.41         6.18 o                         
   1   5  12       1014.27       1006.74        15.50 o                         
   2   5  12        225.16        208.88         9.35 o                         
   3   5  12          6.41         12.62         4.79 o                         
   4   5  12        113.50        114.11         6.21 o                         
   5   5  12         39.27         42.10         3.61 o                         
   6   5  12         99.32        103.52         7.04 o                         
   7   5  12          1.76          6.64         2.45 o                         
  -7   6  12         26.36         27.64         3.67 o                         
  -6   6  12         42.04         45.37         4.61 o                         
  -5   6  12         87.93         96.02         6.84 o                         
  -4   6  12         29.94         25.96         3.35 o                         
  -3   6  12          9.53          8.07         3.17 o                         
  -2   6  12        258.29        243.14        10.30 o                         
  -1   6  12        125.26        125.52         4.99 o                         
   0   6  12        372.18        368.04         8.70 o                         
   1   6  12        121.36        120.20         5.89 o                         
   2   6  12        269.53        265.00        10.58 o                         
   3   6  12          6.58          5.01         3.05 o                         
   4   6  12         26.87         27.49         4.20 o                         
   5   6  12         87.02         93.78         6.25 o                         
   6   6  12         40.01         34.96         3.27 o                         
   7   6  12         25.13         19.49        10.05 o                         
  -6   7  12         19.57         22.00         4.38 o                         
  -5   7  12         52.20         56.30         4.58 o                         
  -4   7  12         13.98         14.41         3.06 o                         
  -3   7  12        300.95        290.56        10.47 o                         
  -2   7  12         53.44         44.49         5.85 o                         
  -1   7  12         67.05         66.42         4.90 o                         
   0   7  12        801.28        763.64        20.15 o                         
   1   7  12         62.87         64.19         5.49 o                         
   2   7  12         47.24         48.37         5.46 o                         
   3   7  12        316.84        286.42        12.62 o                         
   4   7  12         13.24         15.28         4.09 o                         
   5   7  12         55.86         60.22         4.92 o                         
   6   7  12         20.79         17.42         3.19 o                         
  -6   8  12         69.56         72.28         5.47 o                         
  -5   8  12          0.44         -0.96         1.95 o                         
  -4   8  12         16.26         16.06         2.59 o                         
  -3   8  12         99.21        107.91         7.63 o                         
  -2   8  12         58.43         59.51         6.28 o                         
  -1   8  12         68.14         66.66         4.82 o                         
   0   8  12          5.11          4.67         2.62 o                         
   1   8  12         72.78         68.75         5.45 o                         
   2   8  12         57.02         61.48         4.62 o                         
   3   8  12        108.78        107.78         7.89 o                         
   4   8  12         12.72         15.95         3.16 o                         
   5   8  12          0.73          2.65         2.38 o                         
   6   8  12         69.74         79.23         5.58 o                         
  -5   9  12         50.38         50.68         4.84 o                         
  -4   9  12        149.65        168.49         5.89 o                         
  -3   9  12         41.68         43.15         5.10 o                         
  -2   9  12         61.02         66.39         5.43 o                         
  -1   9  12         23.25         17.09         3.64 o                         
   0   9  12          4.25          6.38         2.45 o                         
   1   9  12         18.07         20.58         3.71 o                         
   2   9  12         62.42         65.39         5.01 o                         
   3   9  12         37.06         43.95         6.47 o                         
   4   9  12        159.65        173.96        11.94 o                         
   5   9  12         53.06         63.40         5.68 o                         
  -5  10  12         40.44         26.98        21.18 o                         
  -4  10  12          3.93          8.05         2.06 o                         
  -3  10  12          0.89          2.01         2.81 o                         
  -2  10  12          5.74          4.97         2.38 o                         
  -1  10  12          5.69          3.91         2.33 o                         
   0  10  12         86.61         88.49         5.82 o                         
   1  10  12          6.37          5.52         2.56 o                         
   2  10  12          7.32          7.86         2.37 o                         
   3  10  12          0.80          5.90         3.50 o                         
   4  10  12          4.52          6.87         3.33 o                         
   5  10  12         41.46         45.01         5.61 o                         
  -4  11  12         18.41          3.14         2.53 o                         
  -3  11  12          3.11          0.95         1.46 o                         
  -2  11  12          7.72          6.09         2.28 o                         
  -1  11  12         17.99         18.16         2.65 o                         
   0  11  12          2.50         -1.11         2.44 o                         
   1  11  12         20.26         20.66         3.12 o                         
   2  11  12          6.33          3.23         5.86 o                         
   3  11  12          3.29          1.52         2.59 o                         
  -2  12  12          1.95          3.12         2.17 o                         
  -1  12  12         17.04         16.56         2.56 o                         
   0  12  12          0.05         -2.89         3.22 o                         
   1  12  12         17.82         17.98         2.60 o                         
   1   0  13        557.74        563.91        23.59 o                         
   2   0  13        126.03        122.60         4.95 o                         
   3   0  13         75.13         75.34         4.53 o                         
   4   0  13        308.72        282.93         9.05 o                         
   5   0  13          4.66          3.66         2.56 o                         
   6   0  13         29.30         33.14         4.25 o                         
   7   0  13          4.63          6.71         2.59 o                         
   8   0  13         14.47         15.30         3.95 o                         
  -8   1  13         29.70         19.44         4.54 o                         
  -7   1  13         24.98         33.24         4.11 o                         
  -6   1  13          5.25         10.39         3.57 o                         
  -5   1  13        118.40        119.93         7.07 o                         
  -4   1  13        103.85         97.55         6.72 o                         
  -3   1  13        197.69        191.37         6.35 o                         
  -2   1  13        178.31        166.98         5.74 o                         
  -1   1  13         27.01         27.34         7.44 o                         
   0   1  13        626.53        638.60        21.56 o                         
   1   1  13         34.60         36.61         4.87 o                         
   2   1  13        202.50        200.27         6.66 o                         
   3   1  13        172.00        169.22         5.98 o                         
   4   1  13         93.23        101.45         6.15 o                         
   5   1  13        103.62        114.13         6.40 o                         
   6   1  13          8.50          5.13         2.66 o                         
   7   1  13         30.02         29.26         3.40 o                         
   8   1  13         28.66         21.45         4.09 o                         
  -8   2  13         15.84         13.64         3.64 o                         
  -7   2  13         20.57         18.24         2.89 o                         
  -6   2  13         17.52         13.91         4.19 o                         
  -5   2  13        251.91        269.16        10.88 o                         
  -4   2  13        294.02        300.22         9.58 o                         
  -3   2  13        112.26        111.07         4.87 o                         
  -2   2  13        294.62        305.56         8.63 o                         
  -1   2  13        112.62        117.52         6.05 o                         
   0   2  13        210.89        204.24        10.31 o                         
   1   2  13        119.90        124.14         5.26 o                         
   2   2  13        262.71        267.08         7.19 o                         
   3   2  13        102.63        104.21         4.90 o                         
   4   2  13        286.72        296.74        10.94 o                         
   5   2  13        249.46        269.32         9.25 o                         
   6   2  13         12.03         10.64         3.39 o                         
   7   2  13         18.40         18.71         4.33 o                         
  -7   3  13          3.00          6.14         4.70 o                         
  -6   3  13         46.96         50.37         4.69 o                         
  -5   3  13         11.03         11.58         3.38 o                         
  -4   3  13         98.00         93.82         7.61 o                         
  -3   3  13         16.02         16.43         2.54 o                         
  -2   3  13        266.17        261.79         7.86 o                         
  -1   3  13        459.44        437.38         9.24 o                         
   0   3  13         68.14         73.26         3.52 o                         
   1   3  13        471.40        471.44         9.31 o                         
   2   3  13        235.82        235.31         6.44 o                         
   3   3  13         11.96         12.29         2.61 o                         
   4   3  13         78.89         79.13         5.51 o                         
   5   3  13          8.25          6.88         3.24 o                         
   6   3  13         44.71         48.04         4.69 o                         
   7   3  13          2.49         -1.80         2.49 o                         
  -7   4  13         16.01         14.25         2.53 o                         
  -6   4  13          7.17          4.99         2.36 o                         
  -5   4  13         16.97         18.06         3.33 o                         
  -4   4  13         54.43         55.81         5.26 o                         
  -3   4  13        182.79        183.15         7.17 o                         
  -2   4  13        151.95        162.02         5.59 o                         
  -1   4  13        281.95        265.28         6.50 o                         
   0   4  13          1.54          0.40         1.77 o                         
   1   4  13        238.91        235.14         6.38 o                         
   2   4  13        157.76        166.89         7.64 o                         
   3   4  13        165.54        155.57         7.33 o                         
   4   4  13         57.31         50.18         5.10 o                         
   5   4  13         18.33         22.52         3.27 o                         
   6   4  13          5.96          4.99         2.64 o                         
   7   4  13         16.69         17.70         4.14 o                         
  -7   5  13          6.04          2.13         1.61 o                         
  -6   5  13          0.64          0.45         3.56 o                         
  -5   5  13        130.76        133.97         6.21 o                         
  -4   5  13          5.75          3.46         2.36 o                         
  -3   5  13         30.37         29.53         4.24 o                         
  -2   5  13        351.38        325.48         9.38 o                         
  -1   5  13         71.76         73.86         3.94 o                         
   0   5  13        660.97        625.79        11.96 o                         
   1   5  13         61.76         60.31         5.22 o                         
   2   5  13        355.67        333.68        16.73 o                         
   3   5  13         31.46         25.22         4.04 o                         
   4   5  13          6.33          5.31         2.87 o                         
   5   5  13        133.01        132.50         8.53 o                         
   6   5  13          0.66          1.17         3.08 o                         
   7   5  13          7.66          3.81         2.54 o                         
  -6   6  13          1.75         -1.47         2.51 o                         
  -5   6  13         26.37         30.09         4.34 o                         
  -4   6  13         47.43         45.72         4.54 o                         
  -3   6  13         43.27         37.77         5.44 o                         
  -2   6  13         45.93         43.52         4.17 o                         
  -1   6  13        285.10        272.65        10.06 o                         
   0   6  13        206.86        185.97         8.85 o                         
   1   6  13        326.93        300.02         9.84 o                         
   2   6  13         40.53         37.72         4.64 o                         
   3   6  13         45.42         42.43         4.97 o                         
   4   6  13         48.47         38.90         4.60 o                         
   5   6  13         26.29         28.11         3.84 o                         
   6   6  13          0.65         -2.23         2.32 o                         
   7   6  13          8.82          9.27         3.58 o                         
  -6   7  13         35.97         33.61         5.26 o                         
  -5   7  13          1.02          1.24         1.95 o                         
  -4   7  13        122.64        136.86         6.88 o                         
  -3   7  13          1.02          0.26         3.65 o                         
  -2   7  13         46.36         44.50         4.72 o                         
  -1   7  13        364.61        344.43        16.69 o                         
   0   7  13          3.53          0.72         2.08 o                         
   1   7  13        368.69        345.26        11.60 o                         
   2   7  13         57.54         54.53         5.68 o                         
   3   7  13          0.55         -2.89         3.00 o                         
   4   7  13        147.60        155.23         9.13 o                         
   5   7  13          1.08          2.85         2.24 o                         
   6   7  13         39.39         39.89         4.29 o                         
  -6   8  13          2.58          5.42         3.29 o                         
  -5   8  13         34.99         36.29         3.62 o                         
  -4   8  13         39.82         46.66         5.62 o                         
  -3   8  13         25.82         26.57         4.56 o                         
  -2   8  13         83.71         81.60         6.02 o                         
  -1   8  13         29.13         25.49         5.48 o                         
   0   8  13         34.53         37.29         5.26 o                         
   1   8  13         28.59         32.09         3.99 o                         
   2   8  13         87.85         85.92         8.88 o                         
   3   8  13         27.59         29.61         4.67 o                         
   4   8  13         40.12         39.67         5.82 o                         
   5   8  13         38.39         44.04         5.15 o                         
   6   8  13          1.94          7.18         3.17 o                         
  -5   9  13         37.26         49.24         6.83 o                         
  -4   9  13          4.35          6.22         2.88 o                         
  -3   9  13         13.93         11.41         3.40 o                         
  -2   9  13         41.24         41.82         6.25 o                         
  -1   9  13         38.46         32.60         4.25 o                         
   0   9  13          0.08         -0.42         2.58 o                         
   1   9  13         41.11         37.99         4.22 o                         
   2   9  13         42.60         40.60         6.24 o                         
   3   9  13         17.18         13.72         6.05 o                         
   4   9  13          6.32          8.23         3.91 o                         
   5   9  13         45.50         52.78         4.74 o                         
  -4  10  13         13.83         10.59         1.80 o                         
  -3  10  13         46.90         50.55         3.74 o                         
  -2  10  13          0.56          4.76         2.83 o                         
  -1  10  13         33.05         34.50         3.87 o                         
   0  10  13          0.44         -0.06         2.75 o                         
   1  10  13         31.48         32.83         3.67 o                         
   2  10  13          0.47          0.33         5.62 o                         
   3  10  13         49.82         56.88         5.82 o                         
   4  10  13         15.43         20.76         3.48 o                         
  -3  11  13         10.21          7.33         1.67 o                         
  -2  11  13         10.69         10.58         2.43 o                         
  -1  11  13          7.67          6.69         2.38 o                         
   0  11  13          0.35          1.29         2.32 o                         
   1  11  13          9.23          7.45         2.47 o                         
   2  11  13         10.69          4.57         2.55 o                         
   3  11  13          8.26          7.78         3.62 o                         
  -1  12  13          4.32          4.19         2.04 o                         
   0   0  14        499.99        498.81        15.45 o                         
   1   0  14        356.76        358.45         9.57 o                         
   2   0  14        562.62        557.42        11.23 o                         
   3   0  14         60.29         64.89         4.55 o                         
   4   0  14         31.24         26.67         3.77 o                         
   5   0  14          2.90         -1.10         2.81 o                         
   6   0  14          4.10          5.38         3.44 o                         
   7   0  14         20.05         21.79         3.41 o                         
  -7   1  14          4.52          6.60         2.71 o                         
  -6   1  14          0.96         -1.21         2.79 o                         
  -5   1  14          8.35         12.41         3.42 o                         
  -4   1  14        139.30        117.66         6.57 o                         
  -3   1  14         15.48         15.94         2.70 o                         
  -2   1  14        114.35        114.74         4.74 o                         
  -1   1  14        462.04        476.21         8.91 o                         
   0   1  14         32.15         37.42         2.50 o                         
   1   1  14        453.26        455.62        10.05 o                         
   2   1  14        130.76        145.60         5.99 o                         
   3   1  14         16.22         10.16         2.17 o                         
   4   1  14        117.49        106.85         7.18 o                         
   5   1  14          4.09          0.44         3.09 o                         
   6   1  14          1.55          2.58         3.45 o                         
   7   1  14          6.03         11.41         3.59 o                         
  -7   2  14          3.46          2.56         2.05 o                         
  -6   2  14          7.09          3.31         2.76 o                         
  -5   2  14         23.05         24.06         3.92 o                         
  -4   2  14          5.48          3.84         3.81 o                         
  -3   2  14        183.42        178.06         7.16 o                         
  -2   2  14         16.58         18.99         3.09 o                         
  -1   2  14         80.91         84.92         4.00 o                         
   0   2  14         29.01         34.02         3.04 o                         
   1   2  14         85.72         95.38         4.54 o                         
   2   2  14         17.84         17.29         2.74 o                         
   3   2  14        160.17        153.02         6.27 o                         
   4   2  14          5.76          3.41         2.45 o                         
   5   2  14         22.08         27.61         4.07 o                         
   6   2  14          6.75          6.41         2.60 o                         
   7   2  14          3.37          3.90         1.92 o                         
  -7   3  14          4.96          1.29         2.36 o                         
  -6   3  14         10.77         13.00         3.45 o                         
  -5   3  14        166.68        179.84         8.15 o                         
  -4   3  14         29.77         34.89         3.72 o                         
  -3   3  14          4.48          1.68         2.17 o                         
  -2   3  14        164.90        164.59         5.99 o                         
  -1   3  14         36.16         35.30         3.37 o                         
   0   3  14         84.88         78.66         3.92 o                         
   1   3  14         32.28         32.12         3.42 o                         
   2   3  14        155.45        151.48         6.15 o                         
   3   3  14          4.58          6.58         2.22 o                         
   4   3  14         34.28         34.49         3.96 o                         
   5   3  14        158.42        186.91        16.21 o                         
   6   3  14         10.33         17.65         4.42 o                         
   7   3  14          6.82          2.75         3.49 o                         
  -7   4  14          6.71          2.14         2.01 o                         
  -6   4  14         15.55         13.53         2.81 o                         
  -5   4  14         20.22         20.97         3.44 o                         
  -4   4  14         50.78         41.33         5.03 o                         
  -3   4  14         33.63         25.48         3.31 o                         
  -2   4  14        140.49        142.74         6.46 o                         
  -1   4  14         31.39         26.91         2.63 o                         
   0   4  14          0.95          1.33         1.62 o                         
   1   4  14         22.61         20.84         2.57 o                         
   2   4  14        115.85        120.31         6.50 o                         
   3   4  14         35.84         26.92         3.90 o                         
   4   4  14         49.62         50.57         4.55 o                         
   5   4  14         19.76         21.36         3.72 o                         
   6   4  14         13.87          9.91         6.45 o                         
   7   4  14          6.33         10.83         3.05 o                         
  -6   5  14         23.26         24.42         2.83 o                         
  -5   5  14         21.05         16.40         3.64 o                         
  -4   5  14        127.93        131.87         8.51 o                         
  -3   5  14         10.60          9.17         3.86 o                         
  -2   5  14         14.56          8.56         2.43 o                         
  -1   5  14         86.50         82.01         5.50 o                         
   0   5  14        181.22        155.12         7.56 o                         
   1   5  14         86.45         90.24         5.73 o                         
   2   5  14         15.98          6.88         2.70 o                         
   3   5  14         10.95          7.94         3.08 o                         
   4   5  14        130.21        133.36         8.54 o                         
   5   5  14         20.84         22.47         3.65 o                         
   6   5  14         27.38         28.53         3.61 o                         
   7   5  14          2.50          5.62         2.79 o                         
  -6   6  14         12.58         18.73         3.46 o                         
  -5   6  14         12.28         12.43         4.33 o                         
  -4   6  14          1.99          3.63         3.33 o                         
  -3   6  14          2.75          1.42         3.09 o                         
  -2   6  14          8.57         10.69         2.87 o                         
  -1   6  14         25.44         26.56         3.49 o                         
   0   6  14         10.60          6.20         2.54 o                         
   1   6  14         37.14         38.40         3.99 o                         
   2   6  14         15.54         15.40         3.75 o                         
   3   6  14          3.03          1.31         2.58 o                         
   4   6  14          1.51         -0.56         2.50 o                         
   5   6  14         11.41         13.56         3.57 o                         
   6   6  14         12.82         13.22         2.56 o                         
  -6   7  14          7.15         13.95         4.00 o                         
  -5   7  14         57.51         62.45         6.11 o                         
  -4   7  14         14.29         15.03         3.69 o                         
  -3   7  14          1.60          2.17         3.45 o                         
  -2   7  14          4.43         -0.36         3.75 o                         
  -1   7  14         41.51         36.09         4.97 o                         
   0   7  14         57.16         47.90         4.89 o                         
   1   7  14         40.66         33.45         4.29 o                         
   2   7  14          4.98          4.18         4.05 o                         
   3   7  14          1.25          2.28         3.31 o                         
   4   7  14         12.99         16.76         3.76 o                         
   5   7  14         56.86         60.47         5.07 o                         
   6   7  14          8.77          7.47         4.03 o                         
  -5   8  14          0.70         -1.96         4.15 o                         
  -4   8  14         13.84         16.08         3.43 o                         
  -3   8  14         69.60         64.46         5.74 o                         
  -2   8  14         48.72         45.39         4.61 o                         
  -1   8  14         14.13         17.81         3.43 o                         
   0   8  14          1.69          2.59         3.05 o                         
   1   8  14         15.27         14.12         3.21 o                         
   2   8  14         49.87         46.66         7.17 o                         
   3   8  14         74.70         61.91         7.40 o                         
   4   8  14         12.92         14.20         4.24 o                         
   5   8  14          0.60          1.85         2.53 o                         
  -4   9  14         12.46         10.43         2.81 o                         
  -3   9  14          8.53          7.74         2.98 o                         
  -2   9  14         17.55         22.87         6.18 o                         
  -1   9  14          0.77          2.74         2.61 o                         
   0   9  14          7.29          4.95         2.59 o                         
   1   9  14          1.01         -1.90         2.24 o                         
   2   9  14         12.29          7.07         3.92 o                         
   3   9  14          9.03          8.16         4.09 o                         
   4   9  14         17.71         21.74         3.82 o                         
  -3  10  14         24.80         24.48         3.25 o                         
  -2  10  14         21.06         19.63         3.12 o                         
  -1  10  14          6.23          2.23         2.93 o                         
   0  10  14         56.19         67.20         5.30 o                         
   1  10  14          6.76          7.57         2.15 o                         
   2  10  14         15.77         19.23         4.08 o                         
   3  10  14         24.79         32.95         4.64 o                         
   4  10  14          3.45          3.27         2.57 o                         
  -2  11  14          3.10          1.39         1.95 o                         
  -1  11  14          0.14         -1.69         6.67 o                         
   0  11  14          1.40          4.34         2.30 o                         
   1  11  14          0.16          2.13         3.74 o                         
   2  11  14          2.56          4.17         3.09 o                         
   1   0  15        684.45        663.40        13.32 o                         
   2   0  15         70.44         76.48         4.62 o                         
   3   0  15        107.04         95.85         6.06 o                         
   4   0  15         19.66         18.38         3.48 o                         
   5   0  15          1.07         -0.04         3.16 o                         
   6   0  15         27.07         18.72         4.14 o                         
   7   0  15         33.43         35.33         5.00 o                         
  -7   1  15         11.13         13.66         4.87 o                         
  -6   1  15         14.89          5.85         3.38 o                         
  -5   1  15          7.64          9.68         3.36 o                         
  -4   1  15         62.31         64.34         4.68 o                         
  -3   1  15        462.20        421.72        12.06 o                         
  -2   1  15         45.18         49.96         4.38 o                         
  -1   1  15        143.87        144.05         5.81 o                         
   0   1  15         32.96         35.86         2.93 o                         
   1   1  15        147.76        154.46         6.19 o                         
   2   1  15         42.33         38.32         3.64 o                         
   3   1  15        478.83        459.87        10.51 o                         
   4   1  15         70.33         75.45         6.36 o                         
   5   1  15          3.61          3.92         3.17 o                         
   6   1  15         19.56         14.23         3.76 o                         
   7   1  15          8.90         12.70         2.29 o                         
  -7   2  15          7.38          1.86         3.08 o                         
  -6   2  15          7.30          6.89         2.99 o                         
  -5   2  15         28.12         30.05         4.32 o                         
  -4   2  15         82.15         78.52         5.42 o                         
  -3   2  15        255.02        267.51         8.73 o                         
  -2   2  15        120.83        109.96         5.73 o                         
  -1   2  15         73.02         71.87         3.89 o                         
   0   2  15        982.88        984.13        13.86 o                         
   1   2  15         70.63         72.89         4.41 o                         
   2   2  15         92.21         92.55         5.36 o                         
   3   2  15        263.77        273.93         8.71 o                         
   4   2  15         81.63         82.85         5.42 o                         
   5   2  15         29.36         29.20         5.00 o                         
   6   2  15          6.45          4.60         2.85 o                         
   7   2  15          7.86         -2.03         2.03 o                         
  -7   3  15          0.80         -3.06         3.06 o                         
  -6   3  15         25.15         31.55         4.40 o                         
  -5   3  15          1.58          4.48         2.86 o                         
  -4   3  15        137.64        134.33         6.78 o                         
  -3   3  15         41.34         35.37         3.46 o                         
  -2   3  15        176.97        162.51         6.95 o                         
  -1   3  15         22.47         25.11         3.41 o                         
   0   3  15         21.44         22.14         2.74 o                         
   1   3  15         19.27         17.43         2.49 o                         
   2   3  15        192.64        184.76         6.74 o                         
   3   3  15         46.20         39.34         4.11 o                         
   4   3  15        136.32        132.17         6.07 o                         
   5   3  15          1.80          1.38         2.57 o                         
   6   3  15         27.90         38.95         4.04 o                         
   7   3  15          0.54         -2.75         5.41 o                         
  -6   4  15          2.38         -1.68         2.36 o                         
  -5   4  15         11.68          5.59         2.59 o                         
  -4   4  15         78.53         94.69         4.97 o                         
  -3   4  15          2.65          1.30         2.59 o                         
  -2   4  15         54.39         53.09         4.61 o                         
  -1   4  15         97.85         94.28         5.19 o                         
   0   4  15          4.55          6.53         1.97 o                         
   1   4  15        106.11        102.20         4.90 o                         
   2   4  15         61.27         59.82         4.70 o                         
   3   4  15          4.87          2.98         3.91 o                         
   4   4  15         79.89         78.02         5.80 o                         
   5   4  15         12.84          8.78         2.94 o                         
   6   4  15          2.81          6.12         3.21 o                         
  -6   5  15          2.45          8.07         4.45 o                         
  -5   5  15         71.79         83.52         5.80 o                         
  -4   5  15          5.44         10.26         3.98 o                         
  -3   5  15        137.95        139.74         7.57 o                         
  -2   5  15         12.73          7.17         2.26 o                         
  -1   5  15         16.07          8.63         2.52 o                         
   0   5  15         13.84         11.56         3.17 o                         
   1   5  15         15.23         19.42         2.92 o                         
   2   5  15         10.96         10.91         3.08 o                         
   3   5  15        137.90        127.17         7.38 o                         
   4   5  15          5.75         13.06         3.47 o                         
   5   5  15         74.93         76.12         5.06 o                         
   6   5  15          2.73          0.26         2.65 o                         
  -6   6  15         26.41         23.76         5.05 o                         
  -5   6  15          8.56         12.55         4.05 o                         
  -4   6  15         34.06         31.28         4.56 o                         
  -3   6  15         17.41         18.52         4.55 o                         
  -2   6  15         22.06         27.13         3.10 o                         
  -1   6  15         29.88         26.23         3.34 o                         
   0   6  15        338.03        303.65        10.88 o                         
   1   6  15         22.28         18.94         3.57 o                         
   2   6  15         29.18         29.68         4.13 o                         
   3   6  15         17.19         20.40         3.76 o                         
   4   6  15         31.50         26.23         3.81 o                         
   5   6  15          8.18         10.15         3.04 o                         
   6   6  15         27.39         25.20         4.89 o                         
  -5   7  15          9.05          8.72         2.29 o                         
  -4   7  15          6.98          4.81         2.62 o                         
  -3   7  15          8.32         10.70         3.52 o                         
  -2   7  15         33.78         37.48         3.51 o                         
  -1   7  15         15.71         13.46         3.22 o                         
   0   7  15         14.29         13.65         3.36 o                         
   1   7  15         14.76         17.05         2.79 o                         
   2   7  15         31.11         32.31         6.41 o                         
   3   7  15          9.17          8.18         3.30 o                         
   4   7  15          6.55         10.52         3.14 o                         
   5   7  15          8.24          7.75         3.26 o                         
  -5   8  15          7.05          3.63         3.18 o                         
  -4   8  15         12.92         11.21         3.92 o                         
  -3   8  15         40.07         42.54         4.63 o                         
  -2   8  15         25.14         31.77         5.41 o                         
  -1   8  15         33.01         34.79         4.48 o                         
   0   8  15        129.80        136.29         7.05 o                         
   1   8  15         31.40         25.99         3.47 o                         
   2   8  15         19.00         24.55         5.44 o                         
   3   8  15         40.26         38.33         5.69 o                         
   4   8  15         13.22         10.72         3.60 o                         
   5   8  15          6.07          6.18         3.37 o                         
  -4   9  15          7.02          6.59         5.39 o                         
  -3   9  15         15.01         19.17         2.83 o                         
  -2   9  15         54.57         40.97         8.42 o                         
  -1   9  15          1.77         -2.98         2.98 o                         
   0   9  15          4.13          7.31         2.44 o                         
   1   9  15          1.21          0.92         1.95 o                         
   2   9  15         54.06         56.86         6.30 o                         
   3   9  15         11.90         12.89         4.56 o                         
   4   9  15          6.26          8.30         2.51 o                         
  -3  10  15         24.54         27.03         3.10 o                         
  -2  10  15          3.93          5.74         3.53 o                         
  -1  10  15         56.48         65.96         6.87 o                         
   0  10  15          0.25         -0.08         2.26 o                         
   1  10  15         52.38         54.14         4.54 o                         
   2  10  15          3.66          5.81         2.96 o                         
   3  10  15         25.37         27.16         3.73 o                         
   0   0  16          4.23          2.70         2.51 o                         
   1   0  16        171.84        161.44         6.91 o                         
   2   0  16         32.57         36.05         3.75 o                         
   3   0  16         87.91         88.73         5.45 o                         
   4   0  16         11.54         13.35         3.56 o                         
   5   0  16         17.11         16.36         3.62 o                         
   6   0  16          0.06          2.88         2.81 o                         
  -6   1  16         13.96         14.93         3.58 o                         
  -5   1  16         41.91         44.90         4.54 o                         
  -4   1  16        149.90        150.53         7.25 o                         
  -3   1  16          3.10          2.64         2.29 o                         
  -2   1  16        110.97        110.46         6.84 o                         
  -1   1  16          3.24         -1.85         3.40 o                         
   0   1  16        120.62        127.68         5.26 o                         
   1   1  16          4.18          2.43         2.99 o                         
   2   1  16         95.60         92.77         5.53 o                         
   3   1  16          6.01          4.16         2.09 o                         
   4   1  16        159.25        157.38         8.39 o                         
   5   1  16         44.91         44.86         4.77 o                         
   6   1  16          9.37         14.19         3.54 o                         
  -6   2  16          9.53         11.64         3.02 o                         
  -5   2  16          5.27          4.31         3.11 o                         
  -4   2  16         19.75         17.07         3.53 o                         
  -3   2  16         23.23         16.62         4.54 o                         
  -2   2  16         57.82         53.05         4.55 o                         
  -1   2  16         52.75         52.21         3.97 o                         
   0   2  16        158.32        162.98         6.26 o                         
   1   2  16         60.03         51.40         4.13 o                         
   2   2  16         65.49         69.25         4.91 o                         
   3   2  16         27.69         28.20         3.58 o                         
   4   2  16         19.94         17.26         2.98 o                         
   5   2  16          6.40          4.88         2.27 o                         
   6   2  16          8.84          6.00         2.85 o                         
  -6   3  16         21.92         19.31         3.95 o                         
  -5   3  16         45.77         47.01         4.50 o                         
  -4   3  16         13.05         12.38         3.12 o                         
  -3   3  16        131.43        129.64         6.17 o                         
  -2   3  16         19.83         19.16         3.58 o                         
  -1   3  16        108.78        102.40         5.59 o                         
   0   3  16         82.49         95.72         4.95 o                         
   1   3  16        108.15        103.53         5.59 o                         
   2   3  16         25.81         24.75         3.31 o                         
   3   3  16        143.14        151.38         7.00 o                         
   4   3  16         10.10          8.69         3.04 o                         
   5   3  16         56.69         62.91         5.56 o                         
   6   3  16         22.87         19.00         3.03 o                         
  -6   4  16         48.63         51.72         5.06 o                         
  -5   4  16          9.72          9.40         2.66 o                         
  -4   4  16          4.12          5.92         2.41 o                         
  -3   4  16         54.54         54.01         4.60 o                         
  -2   4  16         91.90         88.42         5.77 o                         
  -1   4  16         62.20         66.76         5.09 o                         
   0   4  16          7.89         13.23         2.66 o                         
   1   4  16         69.78         70.45         5.01 o                         
   2   4  16         96.75         98.78         6.47 o                         
   3   4  16         48.92         49.66         4.81 o                         
   4   4  16          2.92          1.49         2.99 o                         
   5   4  16          9.78          9.85         4.76 o                         
   6   4  16         50.06         61.27         5.44 o                         
  -6   5  16         22.63         23.32         4.92 o                         
  -5   5  16          2.05          0.37         2.66 o                         
  -4   5  16         89.08         85.88         8.25 o                         
  -3   5  16          8.78          7.47         3.07 o                         
  -2   5  16         74.16         75.89         7.27 o                         
  -1   5  16        126.29        119.45         6.28 o                         
   0   5  16          0.25          1.34         2.15 o                         
   1   5  16        133.29        131.70         6.42 o                         
   2   5  16         70.97         75.31         5.83 o                         
   3   5  16          7.84          0.22         2.53 o                         
   4   5  16        100.72        101.32         6.01 o                         
   5   5  16          2.21          1.43         2.18 o                         
   6   5  16         22.56         27.11         3.49 o                         
  -5   6  16         11.82         12.77         2.95 o                         
  -4   6  16          2.71          5.19         3.07 o                         
  -3   6  16         26.53         28.14         4.39 o                         
  -2   6  16         14.41         10.06         2.83 o                         
  -1   6  16         49.97         55.20         5.67 o                         
   0   6  16         37.74         34.47         4.31 o                         
   1   6  16         46.59         51.03         4.74 o                         
   2   6  16         10.00          7.36         3.31 o                         
   3   6  16         30.30         25.92         3.73 o                         
   4   6  16          2.48         -0.80         2.51 o                         
   5   6  16         12.62         14.84         2.78 o                         
  -5   7  16         44.79         43.39        15.53 o                         
  -4   7  16         15.30         12.45         3.17 o                         
  -3   7  16         36.35         38.52         4.47 o                         
  -2   7  16          3.14          4.60         2.20 o                         
  -1   7  16         22.32         21.00         2.99 o                         
   0   7  16         79.33         71.21         5.36 o                         
   1   7  16         20.91         24.76         3.26 o                         
   2   7  16          3.81          3.83         3.99 o                         
   3   7  16         27.23         31.87         4.06 o                         
   4   7  16         15.07         17.70         3.89 o                         
   5   7  16         43.59         44.92         5.42 o                         
  -4   8  16          4.71          4.35         2.30 o                         
  -3   8  16         32.74         28.09         3.31 o                         
  -2   8  16         16.09         16.76         3.04 o                         
  -1   8  16         28.74         29.67         3.12 o                         
   0   8  16         17.55         24.22         3.35 o                         
   1   8  16         31.62         27.09         3.30 o                         
   2   8  16         15.73         13.94         4.03 o                         
   3   8  16         27.88         28.07         4.62 o                         
   4   8  16          4.77          8.25         2.60 o                         
  -3   9  16         10.95          8.50         3.11 o                         
  -2   9  16         16.39         14.24         5.46 o                         
  -1   9  16         10.15         12.74         3.48 o                         
   0   9  16          0.37          1.12         1.54 o                         
   1   9  16          8.76          1.67         3.13 o                         
   2   9  16         12.21         15.07         4.05 o                         
   3   9  16         10.59          9.44         4.07 o                         
  -2  10  16          8.87         10.19         4.06 o                         
  -1  10  16          3.84         -0.30         2.35 o                         
   0  10  16         38.04         36.60         3.49 o                         
   1  10  16          4.41          3.71         3.28 o                         
   2  10  16          9.00         10.33         3.58 o                         
   1   0  17          3.86          8.66         2.61 o                         
   2   0  17         10.64          7.58         2.39 o                         
   3   0  17         76.18         71.56         5.30 o                         
   4   0  17        128.82        130.57         8.58 o                         
   5   0  17          0.11         -2.49         3.86 o                         
   6   0  17          9.47         10.69         3.58 o                         
  -6   1  17          7.94         12.38         3.69 o                         
  -5   1  17         28.67         35.07         3.97 o                         
  -4   1  17          5.18          2.52         2.98 o                         
  -3   1  17         28.26         25.40         3.77 o                         
  -2   1  17         39.26         46.26         4.03 o                         
  -1   1  17         25.88         27.24         3.26 o                         
   0   1  17          0.67         -2.18         2.18 o                         
   1   1  17         30.37         32.88         3.60 o                         
   2   1  17         37.72         39.11         3.60 o                         
   3   1  17         23.20         26.40         3.30 o                         
   4   1  17          8.23          3.10         3.82 o                         
   5   1  17         30.24         34.44        10.30 o                         
   6   1  17          8.27          9.25         3.55 o                         
  -6   2  17          6.27          6.65         3.04 o                         
  -5   2  17         40.82         38.61         4.51 o                         
  -4   2  17          1.13          6.42         3.34 o                         
  -3   2  17          9.63          8.28         3.47 o                         
  -2   2  17         96.14        100.89         6.89 o                         
  -1   2  17         46.60         46.35         3.57 o                         
   0   2  17          0.49          0.47         2.19 o                         
   1   2  17         47.32         46.24         3.97 o                         
   2   2  17        106.43        106.87         5.66 o                         
   3   2  17          7.98         12.10         3.72 o                         
   4   2  17          1.61          2.57         2.63 o                         
   5   2  17         38.64         45.09         8.04 o                         
   6   2  17          5.68          1.60         2.19 o                         
  -6   3  17          3.56          4.42         2.39 o                         
  -5   3  17         18.82         25.15         3.79 o                         
  -4   3  17         80.59         78.30         5.55 o                         
  -3   3  17         33.36         29.03         4.45 o                         
  -2   3  17         53.87         57.38         4.71 o                         
  -1   3  17         22.77         20.46         3.05 o                         
   0   3  17          5.33          6.17         2.41 o                         
   1   3  17         19.46         22.25         2.99 o                         
   2   3  17         55.29         54.61         5.16 o                         
   3   3  17         27.51         24.09         3.39 o                         
   4   3  17         84.84         93.81         5.57 o                         
   5   3  17         18.14         14.50         3.43 o                         
   6   3  17          4.61          5.90         3.77 o                         
  -6   4  17          0.58          1.75         2.67 o                         
  -5   4  17          5.39          6.41         2.76 o                         
  -4   4  17          1.80         -3.49         3.49 o                         
  -3   4  17         18.97         19.85         3.74 o                         
  -2   4  17         54.07         52.32         4.59 o                         
  -1   4  17        155.72        143.27         7.51 o                         
   0   4  17          1.88          1.58         2.66 o                         
   1   4  17        155.72        157.13         9.17 o                         
   2   4  17         50.37         47.02         4.49 o                         
   3   4  17         23.55         26.06         3.58 o                         
   4   4  17          1.86          5.95         2.35 o                         
   5   4  17          5.34          2.57         2.16 o                         
   6   4  17          0.95          0.21         3.02 o                         
  -5   5  17         27.37         30.08         4.73 o                         
  -4   5  17          0.76          1.72         4.99 o                         
  -3   5  17         11.14         14.10         2.75 o                         
  -2   5  17         62.03         56.91         4.41 o                         
  -1   5  17         39.26         33.39         3.65 o                         
   0   5  17         55.22         53.69         5.00 o                         
   1   5  17         38.64         32.71         4.25 o                         
   2   5  17         56.11         56.32         5.77 o                         
   3   5  17         14.79         11.22         4.51 o                         
   4   5  17          0.78         -1.05         2.12 o                         
   5   5  17         27.81         26.85         3.38 o                         
  -5   6  17          5.29          3.80         2.37 o                         
  -4   6  17         21.75         20.99         4.08 o                         
  -3   6  17         31.68         34.64         4.23 o                         
  -2   6  17         27.02         27.43         3.22 o                         
  -1   6  17         33.95         32.45         3.49 o                         
   0   6  17        205.49        216.97         8.57 o                         
   1   6  17         30.81         33.15         5.06 o                         
   2   6  17         24.72         22.16         5.27 o                         
   3   6  17         34.66         38.54         5.56 o                         
   4   6  17         21.60         22.24         3.04 o                         
   5   6  17          4.22         12.06         3.00 o                         
  -4   7  17         11.68          5.74         3.04 o                         
  -3   7  17          2.26          3.85         2.67 o                         
  -2   7  17         23.86         18.11         2.51 o                         
  -1   7  17         48.21         51.62         4.31 o                         
   0   7  17          3.01          4.01         2.27 o                         
   1   7  17         49.54         55.35         4.98 o                         
   2   7  17         25.44         23.34         5.64 o                         
   3   7  17          2.91         -0.44         3.41 o                         
   4   7  17          7.02          6.51         2.51 o                         
  -3   8  17         10.91         11.47         3.29 o                         
  -2   8  17         15.82         14.44         3.56 o                         
  -1   8  17          3.86         -0.22         2.97 o                         
   0   8  17         48.03         56.48         3.61 o                         
   1   8  17          4.54          2.95         3.42 o                         
   2   8  17         13.90         15.65         5.67 o                         
   3   8  17          9.17          8.85         2.67 o                         
  -2   9  17          3.15          0.65         1.79 o                         
  -1   9  17          3.06          5.85         2.28 o                         
   0   9  17         11.85         16.52         2.40 o                         
   1   9  17          2.81          1.99         2.10 o                         
   2   9  17          2.17          1.29         3.68 o                         
   0   0  18        257.18        254.79        10.03 o                         
   1   0  18         34.15         31.87         3.19 o                         
   2   0  18          2.46          3.96         2.77 o                         
   3   0  18         85.70         89.80         5.75 o                         
   4   0  18          8.04          4.93         3.28 o                         
   5   0  18         41.19         46.42         5.69 o                         
   6   0  18         15.01         19.09         4.21 o                         
  -6   1  18          2.08          1.31         2.75 o                         
  -5   1  18          5.46          6.03         2.84 o                         
  -4   1  18         30.49         31.20         4.58 o                         
  -3   1  18         25.14         24.07         3.74 o                         
  -2   1  18         81.96         82.68         5.54 o                         
  -1   1  18         49.54         52.28         3.81 o                         
   0   1  18          1.39          2.45         2.13 o                         
   1   1  18         50.47         54.67         4.18 o                         
   2   1  18         83.03         86.30         4.74 o                         
   3   1  18         22.13         26.74         3.54 o                         
   4   1  18         32.33         28.66         4.38 o                         
   5   1  18          7.68         10.88         3.71 o                         
   6   1  18          1.34         -1.37         2.86 o                         
  -5   2  18         23.85         26.08         3.67 o                         
  -4   2  18         65.66         67.60         6.09 o                         
  -3   2  18         23.20         25.95         3.60 o                         
  -2   2  18         57.70         61.72         5.33 o                         
  -1   2  18         10.26         13.00         2.68 o                         
   0   2  18          0.49         -1.48         2.78 o                         
   1   2  18          5.80          6.51         2.32 o                         
   2   2  18         51.32         57.60         4.29 o                         
   3   2  18         24.66         23.08         3.19 o                         
   4   2  18         56.54         58.86         6.97 o                         
   5   2  18         23.61         33.00        10.54 o                         
  -5   3  18          7.91         10.27         2.64 o                         
  -4   3  18          7.35          2.13         2.68 o                         
  -3   3  18         28.53         23.85         3.98 o                         
  -2   3  18         64.51         77.92         6.03 o                         
  -1   3  18         19.37         21.60         3.78 o                         
   0   3  18        101.87         96.55         5.74 o                         
   1   3  18         20.77         16.34         4.05 o                         
   2   3  18         60.92         71.46         6.11 o                         
   3   3  18         27.64         28.60         4.36 o                         
   4   3  18          6.87          4.00         1.94 o                         
   5   3  18          8.40          9.25         3.59 o                         
  -5   4  18         39.08         34.03         3.24 o                         
  -4   4  18         31.98         32.01         4.10 o                         
  -3   4  18         14.25         12.55         3.28 o                         
  -2   4  18         38.24         41.79         4.49 o                         
  -1   4  18         19.18         17.69         4.14 o                         
   0   4  18         94.25         86.05         6.06 o                         
   1   4  18         19.98         23.30         5.47 o                         
   2   4  18         42.30         44.96         6.92 o                         
   3   4  18         12.34         10.13         3.16 o                         
   4   4  18         31.92         31.49         2.67 o                         
   5   4  18         38.28         28.95         5.28 o                         
  -5   5  18          2.50          4.25         2.24 o                         
  -4   5  18         16.95         17.34         3.32 o                         
  -3   5  18         29.12         32.19         3.42 o                         
  -2   5  18         30.32         36.51         3.83 o                         
  -1   5  18         88.30         82.68         6.64 o                         
   0   5  18         17.60         14.84         3.29 o                         
   1   5  18         92.28         93.16         7.83 o                         
   2   5  18         28.04         28.72         4.43 o                         
   3   5  18         27.81         31.03         3.33 o                         
   4   5  18         15.35         15.18         2.46 o                         
  -4   6  18          5.37          6.12         2.29 o                         
  -3   6  18          7.54          9.87         3.42 o                         
  -2   6  18         33.97         33.61         2.90 o                         
  -1   6  18         29.34         32.73         3.57 o                         
   0   6  18          2.13          0.66         2.82 o                         
   1   6  18         33.07         30.86         4.75 o                         
   2   6  18         31.35         32.34         4.77 o                         
   3   6  18          9.67          0.70         6.21 o                         
   4   6  18          6.02          3.79         1.96 o                         
  -3   7  18          3.10          0.80         2.12 o                         
  -2   7  18         15.61         14.97         2.87 o                         
  -1   7  18         17.58         17.19         2.82 o                         
   0   7  18         59.48         58.64         3.58 o                         
   1   7  18         17.58         22.27         5.95 o                         
   2   7  18         17.43         11.73         3.27 o                         
   3   7  18          1.41         -0.36         2.54 o                         
  -2   8  18         14.50         17.07         4.27 o                         
  -1   8  18         12.30          9.21         3.58 o                         
   0   8  18          0.23          3.41         2.40 o                         
   1   8  18          9.43         10.89         2.59 o                         
   2   8  18         15.43         19.01         2.61 o                         
   1   0  19         34.37         35.00         3.56 o                         
   2   0  19         72.73         80.34         4.29 o                         
   3   0  19          1.58          4.19         2.94 o                         
   4   0  19         77.21         84.62         6.08 o                         
   5   0  19          2.90          2.12         2.53 o                         
  -5   1  19          0.49          2.39         2.59 o                         
  -4   1  19         12.66         11.12         3.16 o                         
  -3   1  19         26.51         26.36         3.85 o                         
  -2   1  19         69.32         78.12         5.12 o                         
  -1   1  19         16.09         16.63         3.29 o                         
   0   1  19          8.05          8.78         2.19 o                         
   1   1  19         20.98         26.86         3.12 o                         
   2   1  19         60.43         62.78         3.88 o                         
   3   1  19         25.81         28.08         3.67 o                         
   4   1  19         12.50         10.51         3.75 o                         
   5   1  19          0.56          0.64         2.59 o                         
  -5   2  19         27.68         38.50         4.20 o                         
  -4   2  19         43.63         44.33         4.48 o                         
  -3   2  19         65.59         68.66         4.61 o                         
  -2   2  19          1.41         -0.06         3.52 o                         
  -1   2  19          9.40         11.44         2.75 o                         
   0   2  19         29.29         33.53         3.36 o                         
   1   2  19          9.17          7.54         2.67 o                         
   2   2  19          2.90          5.71         2.33 o                         
   3   2  19         71.14         77.05         4.94 o                         
   4   2  19         42.75         46.69         5.55 o                         
   5   2  19         27.49         28.48         3.68 o                         
  -5   3  19          7.83          9.50         2.70 o                         
  -4   3  19          6.74          8.63         2.63 o                         
  -3   3  19         10.19          7.29         2.41 o                         
  -2   3  19         36.37         41.73         4.43 o                         
  -1   3  19         86.75        103.85         6.33 o                         
   0   3  19         14.72         21.04         3.72 o                         
   1   3  19         84.50         79.10         6.60 o                         
   2   3  19         33.48         32.57         4.43 o                         
   3   3  19          7.90          7.32         2.38 o                         
   4   3  19          7.19          3.79         3.54 o                         
  -4   4  19         37.15         37.46         3.89 o                         
  -3   4  19         33.05         38.17         3.27 o                         
  -2   4  19         19.53         20.88         3.18 o                         
  -1   4  19         23.02         27.30         5.33 o                         
   0   4  19          3.33          6.04         5.10 o                         
   1   4  19         22.54         20.15         3.97 o                         
   2   4  19         18.09         13.30         3.63 o                         
   3   4  19         34.75         33.92         3.19 o                         
   4   4  19         37.59         29.67         3.30 o                         
  -4   5  19          0.48          1.06         1.83 o                         
  -3   5  19          5.04          4.32         2.49 o                         
  -2   5  19         29.97         29.83         3.24 o                         
  -1   5  19          7.18          5.36         2.85 o                         
   0   5  19         69.80         81.18         7.54 o                         
   1   5  19          8.23         12.20         4.69 o                         
   2   5  19         28.11         22.93         4.69 o                         
   3   5  19          4.77          5.09         2.59 o                         
  -3   6  19          6.46          1.94         2.51 o                         
  -2   6  19         29.25         28.76         4.07 o                         
  -1   6  19         29.61         31.94         3.88 o                         
   0   6  19         62.81         58.00         4.76 o                         
   1   6  19         27.78         33.85         4.94 o                         
   2   6  19         30.19         28.59         3.44 o                         
   3   6  19          6.79          9.59         2.82 o                         
  -2   7  19          0.28          0.84         2.99 o                         
  -1   7  19         64.94         62.64         4.10 o                         
   0   7  19          3.88          5.06         2.55 o                         
   1   7  19         64.97         77.61         5.97 o                         
   2   7  19          0.05          2.25         2.16 o                         
   0   0  20         28.49         29.47         4.20 o                         
   1   0  20          0.68         -0.89         2.00 o                         
   2   0  20          0.25         -1.24         2.10 o                         
   3   0  20        102.45        104.17         6.06 o                         
   4   0  20          4.37         -0.63         5.58 o                         
  -4   1  20          2.63          2.64         2.25 o                         
  -3   1  20         41.58         35.44         4.03 o                         
  -2   1  20         17.08         17.55         2.71 o                         
  -1   1  20         47.63         45.25         3.50 o                         
   0   1  20         49.44         46.07         3.35 o                         
   1   1  20         48.85         43.49         3.43 o                         
   2   1  20         16.22         20.65         3.17 o                         
   3   1  20         38.53         33.53         4.61 o                         
   4   1  20          2.89         -2.00         2.85 o                         
  -4   2  20         65.88         59.00         4.19 o                         
  -3   2  20         57.80         63.74         5.07 o                         
  -2   2  20         87.23         95.47         4.86 o                         
  -1   2  20          0.63          3.50         2.68 o                         
   0   2  20          6.11          8.22         2.73 o                         
   1   2  20          0.34         -0.79         2.78 o                         
   2   2  20         85.12         93.85         6.20 o                         
   3   2  20         59.87         62.57         6.53 o                         
   4   2  20         63.73         62.46         4.81 o                         
  -4   3  20          9.83          8.79         2.47 o                         
  -3   3  20          5.97          0.79         3.45 o                         
  -2   3  20         51.83         52.29         3.67 o                         
  -1   3  20         15.42          9.56         2.85 o                         
   0   3  20         96.38        119.63         7.11 o                         
   1   3  20         14.57         22.50         5.24 o                         
   2   3  20         50.93         43.21         4.64 o                         
   3   3  20          6.59          5.64         3.44 o                         
   4   3  20          8.96         17.27         4.28 o                         
  -3   4  20         41.22         40.71         3.62 o                         
  -2   4  20         32.41         39.98         3.14 o                         
  -1   4  20         19.25         22.23         2.85 o                         
   0   4  20          0.09          4.38         3.07 o                         
   1   4  20         18.99         20.53         4.62 o                         
   2   4  20         33.80         34.71         4.79 o                         
   3   4  20         38.88         27.71         3.99 o                         
  -3   5  20         15.34         19.11         3.15 o                         
  -2   5  20          3.12          1.13         1.80 o                         
  -1   5  20        160.20        176.39         7.47 o                         
   0   5  20          5.52          7.65         2.48 o                         
   1   5  20        159.47        178.33        16.07 o                         
   2   5  20          3.52          0.60         2.36 o                         
   3   5  20         16.31         19.35         3.33 o                         
  -2   6  20         16.65         10.37         6.49 o                         
  -1   6  20          0.55         -0.72         1.51 o                         
   0   6  20          0.75          3.36         2.76 o                         
   1   6  20          0.41         -0.84         2.68 o                         
   2   6  20         15.34         16.46         2.92 o                         
   1   0  21         24.83         22.09         2.39 o                         
   2   0  21         19.63         19.64         7.25 o                         
   3   0  21          0.16          2.86         3.72 o                         
  -3   1  21          3.79          3.35         1.73 o                         
  -2   1  21         57.45         60.08         4.67 o                         
  -1   1  21         27.21         25.98         3.13 o                         
   0   1  21          6.35          7.02         2.64 o                         
   1   1  21         27.60         25.93         3.53 o                         
   2   1  21         56.45         47.03         3.86 o                         
   3   1  21          3.06         -3.16         4.00 o                         
  -3   2  21         43.42         41.90         3.41 o                         
  -2   2  21         17.15         11.66         3.06 o                         
  -1   2  21         10.44         10.72         2.92 o                         
   0   2  21         38.22         38.98         4.05 o                         
   1   2  21         11.92         10.08         3.88 o                         
   2   2  21         17.16         19.29         2.87 o                         
   3   2  21         45.03         48.12         6.62 o                         
  -3   3  21          7.36         16.48         3.95 o                         
  -2   3  21          0.81          1.17         1.83 o                         
  -1   3  21        111.93        117.93         6.28 o                         
   0   3  21         43.17         52.71         5.88 o                         
   1   3  21        103.82        116.29         7.54 o                         
   2   3  21          0.43          0.07         4.55 o                         
  -2   4  21         30.29         30.03         3.77 o                         
  -1   4  21         28.09         28.12         3.38 o                         
   0   4  21          0.47          4.61         3.20 o                         
   1   4  21         27.21         29.47         4.09 o                         
   2   4  21         32.05         33.61         3.67 o                         
  -1   5  21          9.42          6.11         3.68 o                         
   0   5  21         73.08         77.92         7.87 o                         
   1   5  21          9.09         11.10         2.66 o                         
  -1   1  22         19.15         23.42         5.09 o                         
   0   1  22         11.86          7.60         2.78 o                         
   1   1  22         23.28          7.74         6.69 o                         
  -1   2  22          2.14          5.27         3.84 o                         
   0   2  22          8.68          6.01         2.79 o                         
   1   2  22          2.20          3.61         4.22 o                         
  -1   3  22         10.09          6.51         3.20 o                         
   0   3  22         34.55         31.78         5.76 o                         
   1   3  22          9.30         12.24         2.30 o                         
                                                                                
